# Supplementary material for: Pharmacological inhibition of lysine-specific demethylase 1 (LSD1) induces global transcriptional deregulation and ultrastructural alterations that impair viability in Schistosoma mansoni
Source: PLoS Negl Trop Dis. 2020 Jul 1;14(7):e0008332. doi: 10.1371/journal.pntd.0008332 (PMC7329083; doi:10.1371/journal.pntd.0008332)
Supplement: S1 Table — (XLSX) [file pntd.0008332.s009.xlsx]

## Sheet: Female_up
List of upregulated genes_Female
geneID	fpkm-control_1-cuffquant	fpkm-control_0-cuffquant	fpkm-control_2-cuffquant	fpkm-control_3-cuffquant	fpkm-treated_0-cuffquant	fpkm-treated_2-cuffquant	fpkm-treated_1-cuffquant	fpkm-treated_3-cuffquant	log2(fold_change)-cuffdiff	p-value-cuffdiff	q-value-cuffdiff	tpm-control1-kallisto	tpm-control2-kallisto	tpm-control3-kallisto	tpm-control4-kallisto	tpm-treated1-kallisto	tpm-treated2-kallisto	tpm-treated3-kallisto	tpm-treated4-kallisto	b-sleuth	p-value-sleuth	q-value-sleuth	TPM-control1-sailfish	TPM-control2-sailfish	TPM-control3-sailfish	TPM-control4-sailfish	TPM-treated1-sailfish	TPM-treated2-sailfish	TPM-treated3-sailfish	TPM-treated4-sailfish	log2FC-edgeR	p-value-edgeR	q-value-edgeR	GO_terms	product_description	swissProtAnnotationOfSMansoniGene	humanHomologous-hit	humanHomologous-hitDescription
Smp_025390	0.661296	0.656699	0.401832	0.385392	38.0683	17.5528	29.6611	28.5104	5.75629	5e-05	0.000268034	1.06035	0.850118	0.412736	0.399739	28.5817	27.5918	14.8943	23.2734	3.83515	6.69039e-25	1.03023e-22	0.620496	0.504576	0.239156	0.341853	15.2428	15.7875	7.74637	12.2493	5.76667	2.32888e-52	3.32914e-49	GO:0005509	calcium dependent protein kinase;Smp_025390	Putative calcium-binding protein 2 (CaBP2) [Source:UniProtKB/TrEMBL;Acc:G4VPE0]	_	_
SmVG_029994	0.247111	0.109976	0.247178	0.210181	4.12247	17.257	12.0854	6.79686	5.62745	5e-05	0.000268034	1.61912	2.38782	1.34068	1.51615	7.0627	12.5814	11.7878	9.16691	2.20065	3.22877e-32	8.99673e-30	0.997766	1.39366	0.827277	0.997184	3.64718	7.19251	6.01658	4.63024	3.1495	2.81967e-61	1.20922e-57
Smp_128550	0.274529	0.120823	0.116116	0.333046	7.39766	7.07811	9.32698	5.70325	5.12674	0.01025	0.0268166	0.353007	0.250494	0.109632	0.572207	4.40702	8.95331	6.09671	4.30003	3.51056	3.25611e-14	1.34177e-12	0.203015	0.143319	0.061934	0.33462	2.17795	5.13839	3.10302	2.25177	4.9231	3.78018e-35	1.40968e-32	GO:0000166,GO:0004672,GO:0004713,GO:0004715,GO:0005102,GO:0005524,GO:0006468,GO:0007169,GO:0016301,GO:0016310,GO:0016740,GO:0016772,GO:0030154,GO:0031234,GO:0038083,GO:0042127,GO:0045087	src type protein tyrosine kinase;Smp_128550	Src-type protein tyrosine kinase-related [Source:UniProtKB/TrEMBL;Acc:G4VRZ4]	gi|4505055|ref|NP_002341.1|	tyrosine-protein kinase Lyn isoform A [Homo sapiens]
SmVG_012681	0.139246	0.187963	0.11966	0.223494	4.19099	4.90201	4.29004	6.59487	4.89732	0.001	0.00376516	0.270417	0.405916	0.325084	0.526782	2.60557	3.79898	4.26592	3.66925	2.7192	4.44162e-17	2.69328e-15	0.18002	0.362209	0.22317	0.342827	1.64079	2.61174	2.35157	2.06738	3.78339	2.82219e-46	2.68955e-43
Smp_094930	0.680873	0.498515	0.444076	0.41483	16.7174	8.94475	12.6248	17.0064	4.76167	5e-05	0.000268034	0.416415	0.540264	0.340626	0.379929	6.09522	7.35858	4.47076	8.26577	3.02252	6.34558e-38	2.85624e-35	0.240522	0.310312	0.191313	0.224464	3.10154	4.10146	2.2228	4.19721	4.65833	3.89439e-57	8.35054e-54	GO:0003676,GO:0005622,GO:0008270,GO:0046872	early growth response protein 1;Smp_094930	Early growth response protein, putative [Source:UniProtKB/TrEMBL;Acc:G4LZV3]	gi|4503493|ref|NP_001955.1|	early growth response protein 1 [Homo sapiens]
Smp_031390	0.246317	0.111095	0.316733	0.194267	4.60836	5.13252	5.37375	8.04332	4.73698	0.00595	0.017128	0.073699	0.236977	0.207058	0.143644	2.04526	3.71515	2.32397	4.42491	2.98918	2.66516e-10	5.41499e-09	0.0450066	0.146057	0.124824	0.0904499	1.14865	2.31248	1.2685	2.42984	4.85788	1.23187e-29	3.20174e-27		hypothetical protein;Smp_031390	Putative uncharacterized protein [Source:UniProtKB/TrEMBL;Acc:C4Q5Q7]	_	_
Smp_159810	2.07464	0.758566	0.269926	0.780106	13.8945	12.4603	33.3627	9.06056	4.14662	5e-05	0.000268034	14.0121	18.0286	3.89416	6.42731	71.9593	71.442	22.5007	26.7219	2.02697	0.00146423	0.00572532	8.25233	10.6925	2.27029	3.86314	38.3936	41.4377	11.888	14.1028	2.90693	1.50274e-07	1.14467e-06	GO:0016020,GO:0016021	MEG-2 (ESP15) family;Smp_159810	MEG-2 (ESP15) family [Source:UniProtKB/TrEMBL;Acc:G4M1V8]	_	_
Smp_134870	2.71458	2.18574	3.49034	2.39573	50.4422	22.4384	44.2556	56.2932	4.00706	5e-05	0.000268034	1.77736	1.97464	2.50012	2.06576	19.1012	25.7991	11.164	27.8252	2.57848	4.38412e-21	4.13769e-19	1.08011	1.26854	1.60529	1.33385	10.1334	14.801	5.87715	14.5166	3.89066	9.79222e-47	1.04985e-43	GO:0003676,GO:0005622,GO:0008270,GO:0046872	early growth response protein;Smp_134870	Putative early growth response protein [Source:UniProtKB/TrEMBL;Acc:G4VFS3]	gi|9845524|ref|NP_000390.2|	early growth response protein 2 isoform a [Homo sapiens]
SmVG_034416	5.64839	3.91227	3.92879	0	81.1934	28.7006	51.4596	36.4314	3.87403	0.0003	0.00132569	2.25579	3.09267	3.87535	1.14086	23.0371	24.7272	10.8117	13.296	2.18814	1.08282e-07	1.2485e-06	1.3963	1.92945	2.00766	0.464931	12.6964	13.5476	5.3439	7.30821	3.6063	4.87146e-15	1.74094e-13
SmVG_016356	0.550566	1.6483	2.81312	1.78314	31.2961	13.4339	10.3418	11.4108	3.2904	5e-05	0.000268034	2.08389	1.95781	2.74203	1.908	13.2045	9.55873	8.15847	6.64456	1.95181	3.04551e-12	8.62994e-11	1.08017	1.24607	1.73051	1.01483	6.37779	3.65726	4.01727	3.11959	2.6216	3.39019e-11	5.76938e-10
Smp_174810	1.22628	0.817852	0.656655	1.16825	14.5236	5.31359	7.3851	8.41785	3.20346	5e-05	0.000268034	1.17398	1.55021	1.15338	1.24979	7.05279	6.74978	3.9631	6.8653	1.92815	1.17823e-12	3.61913e-11	0.69531	0.926302	0.66961	0.76246	3.87008	3.96927	2.12023	3.63464	2.99398	1.48582e-23	1.9606e-21	GO:0004784,GO:0005507,GO:0005737,GO:0006801,GO:0008270,GO:0016491,GO:0019430,GO:0046872,GO:0055114	Extracellular superoxide dismutase (Cu Zn);Smp_174810	Superoxide dismutase [Cu-Zn] [Source:UniProtKB/TrEMBL;Acc:G4M0N2]	gi|4826665|ref|NP_005116.1|	copper chaperone for superoxide dismutase [Homo sapiens]
Smp_124060	0.549215	0.442308	0.432707	0.57693	4.01002	4.83501	4.23032	4.69067	3.15021	5e-05	0.000268034	1.0534	1.25909	1.26006	1.22763	3.88826	6.73725	6.54763	7.07958	1.97303	1.87777e-38	9.55457e-36	0.563977	0.75985	0.639628	0.690087	1.90879	3.63444	3.16924	3.49289	3.02275	3.03726e-55	5.21012e-52	GO:0005576	venom allergen-like (VAL) 13 protein;Smp_124060	Venom allergen-like (VAL) 13 protein [Source:UniProtKB/TrEMBL;Acc:G4V6N0]	gi|11641247|ref|NP_071738.1|	Golgi-associated plant pathogenesis-related protein 1 [Homo sapiens]
Smp_186020	2.10067	1.38897	1.60152	1.55189	14.9458	15.3272	13.0586	8.96194	2.97672	5e-05	0.000268034	44.9714	52.7427	49.5441	37.4962	130.291	176.126	159.413	118.288	1.6212	9.78437e-70	1.14506e-65	32.0379	39.3908	35.7499	28.1225	86.5008	123.27	99.4995	75.6492	2.37149	3.24159e-40	2.31693e-37	GO:0006950	major egg antigen;Smp_186020
SmVG_029602	1.5191	1.24754	1.65519	1.27806	10.428	5.4447	9.3623	10.6782	2.65551	5e-05	0.000268034	0	0.0431678	0	0	3.19057	4.35768	2.22111	3.69477	5.15124	1.27095e-16	7.32233e-15	1.49111	1.93808	1.75789	1.54759	2.67923	3.30653	1.92279	3.14913	1.53213	6.15046e-12	1.25303e-10
SmVG_031396	2.37882	1.27854	1.42653	0.972734	14.6894	5.18874	9.01191	9.14528	2.65075	5e-05	0.000268034	1.79277	2.48734	2.50448	1.93658	6.20125	6.4891	3.16622	6.06284	1.25742	0.000125759	0.000687417	2.05569	2.63713	1.79321	2.05304	3.09787	3.76544	2.14186	3.22584	1.44415	5.00368e-07	3.35285e-06
SmVG_019103	1.17958	1.0536	1.01212	1.17756	4.40871	8.56344	8.92483	5.80844	2.64712	5e-05	0.000268034	1.41111	1.57617	1.24648	2.03569	2.94607	7.55509	6.23796	4.7454	1.73533	4.25519e-24	6.22481e-22	1.02019	1.1933	0.959013	1.53446	2.13245	4.85147	3.85075	3.19154	2.38229	5.2024e-40	3.43238e-37
Smp_201210	6.90049	4.98689	6.66363	5.69371	40.6758	32.8951	42.6172	29.5026	2.58717	5e-05	0.000268034	7.21262	8.4052	5.90772	6.40194	23.0969	32.2109	20.175	22.9275	1.71519	3.74075e-16	2.03619e-14	4.31954	5.09892	3.4982	3.99143	13.1783	19.5666	11.0991	12.793	2.57542	1.25792e-27	2.29557e-25		hypothetical protein;Smp_201210
Smp_172460	3.15227	3.86972	3.88415	2.7681	24.0214	9.42123	18.1902	29.393	2.56692	5e-05	0.000268034	3.38032	3.02854	3.32031	2.53942	9.32768	11.6031	5.05994	15.8831	1.36311	4.27792e-07	4.22842e-06	2.04682	1.83055	1.97515	1.69363	5.52125	7.20511	3.00008	8.73513	2.50694	4.26731e-19	2.79395e-17	GO:0003676,GO:0005622,GO:0008270,GO:0046872	Krueppel factor 10 like;Smp_172460	Putative uncharacterized protein [Source:UniProtKB/TrEMBL;Acc:G4VM64]	_	_
Smp_123200	4.50068	7.9997	6.47908	2.48052	75.2978	17.9473	12.8761	19.084	2.54457	5e-05	0.000268034	12.0624	7.04975	10.1372	4.58014	54.7074	15.5419	18.379	22.5849	1.43488	0.00852863	0.0252621	7.11516	4.06177	5.91818	2.87101	29.5125	8.84763	9.19073	12.014	2.57825	7.98519e-07	5.10167e-06		hypothetical protein;Smp_123200	Putative uncharacterized protein [Source:UniProtKB/TrEMBL;Acc:G4VLK4]	_	_
Smp_049300	22.7223	13.461	15.2916	11.6327	96.3648	90.7483	91.3112	63.765	2.43891	5e-05	0.000268034	19.1073	30.9267	23.6894	16.5897	70.9924	99.1944	91.5358	59.1245	1.72527	3.3521e-28	6.88239e-26	11.8625	19.2683	14.3453	10.1185	37.9267	58.5023	49.5297	30.3848	2.50242	2.01267e-23	2.50184e-21	GO:0006950	major egg antigen%2C putative;Smp_049300.2	Major egg antigen [Source:UniProtKB/Swiss-Prot;Acc:P12812]	_	_
Smp_049240	12.3146	5.94562	8.0581	7.47765	54.9818	52.0355	45.781	22.5564	2.37535	5e-05	0.000268034	130.081	166.291	160.52	168.312	329.769	323.535	289.479	185.895	1.21274	9.62428e-12	2.53678e-10	77.4058	107.477	99.0899	107.449	205.12	213.246	176.563	112.876	1.72802	1.53262e-14	4.92333e-13	GO:0006950	major egg antigen;note=pfam_scan%3BPfam:PF00011.16%3B%3BE()%3D7.0E-11%3Bscore%3D41.7%3Bqu ery 70-141%3Bdescription%3DHSP20;note=iprscan%3BInterPro:IPR002068 : Heat shock protein Hsp20%3BPfam:PF00011%3B%3Bscore%3D1.0E-6%3Bquery 72-125%3Bdescription%3DHeat shock protein Hsp20;Smp_049240	Putative heat-shock protein beta-1 (HspB1) (Heat shock 27 kDa protein) (HSP 27) [Source:UniProtKB/TrEMBL;Acc:G4V8X3]	_	_
SmVG_007812	33.4574	25.4053	14.6294	13.2631	198.893	57.376	109.333	79.768	2.35999	5e-05	0.000268034	21.1248	26.0531	12.0512	11.9498	77.5444	64.8568	29.6987	40.6408	1.49996	0.00046814	0.00215864	12.6614	15.2755	7.04954	7.0969	40.2278	36.926	15.4359	21.1036	2.3453	1.64479e-09	1.97859e-08
SmVG_011566	5.81563	7.11932	3.01627	1.45995	47.6239	15.7525	12.2455	11.9191	2.32995	5e-05	0.000268034	5.03645	3.89696	2.72865	1.42798	15.8234	7.09099	8.15369	5.49283	1.39881	0.000611028	0.00270149	3.21877	2.75003	1.87525	1.04872	8.9313	4.12705	4.1831	3.56265	2.15486	8.80128e-06	4.37615e-05
Smp_008660	71.152	70.4298	66.2144	62.8706	418.738	205.519	342.713	378.563	2.31359	5e-05	0.000268034	157.791	145.262	142.783	141.61	488.241	519.221	287.079	489.606	1.4811	5.07826e-10	9.71093e-09	90.7376	85.2883	81.3179	85.1097	261.116	295.524	149.36	257.456	2.31119	5.58903e-28	1.11482e-25		gelsolin;Smp_008660.2	Putative gelsolin [Source:UniProtKB/TrEMBL;Acc:G4VIJ0]	gi|194394237|ref|NP_009058.2|	villin-1 [Homo sapiens]
SmVG_032591	0.167351	0.0748577	0.142728	0.602439	1.91273	1.0928	0.746423	1.0619	2.28552	0.007	0.0196467	8.4542	11.142	6.60806	8.61126	17.3025	18.1052	15.5207	12.1901	1.13538	3.83934e-08	4.97033e-07	9.49217	10.085	6.75595	8.94727	15.8065	17.1402	13.3244	10.4233	1.56022	1.22597e-13	3.42514e-12
SmVG_022120	1.69842	0.380862	1.80537	1.0415	4.42414	7.11646	6.47446	5.6886	2.26658	0.0062	0.0177543	0.565536	1.8176	1.33495	1.11451	2.23764	3.85637	3.31477	2.61299	1.36158	0.0119246	0.03337	0.351972	1.14328	0.821045	0.667764	1.24956	2.37824	1.78378	1.61584	2.0821	3.82546e-06	2.06618e-05
Smp_135980	1.95957	1.298	1.01143	1.47742	6.24089	5.35986	6.15834	9.60038	2.25131	5e-05	0.000268034	2.33089	2.99056	1.87342	2.62406	4.59057	8.01731	6.21308	9.18602	1.38731	9.8858e-23	1.19272e-20	1.34595	1.76404	1.0773	1.58161	2.36803	4.49269	3.11485	4.68751	2.15565	8.9328e-28	1.66558e-25	GO:0005509	Calcium binding protein;Smp_135980	Similar to 16 kDa calcium-binding protein [Source:UniProtKB/TrEMBL;Acc:G4VPD7]	_	_
Smp_034500	1.89555	2.04622	2.17975	1.54429	11.0012	5.90271	9.34278	10.1015	2.24537	5e-05	0.000268034	2.03339	1.8155	2.12388	1.7207	4.69635	6.41617	3.52979	5.74406	1.30153	1.57631e-13	5.7113e-12	1.1313	1.03305	1.14066	0.995394	2.39947	3.54672	1.74955	2.87285	2.11104	1.28855e-28	2.76296e-26	GO:0004721,GO:0004725,GO:0006470,GO:0008138,GO:0016311,GO:0016787,GO:0016791,GO:0035335	Dual specificity protein phosphatase 10;Smp_034500	Putative dual specificity protein phosphatase [Source:UniProtKB/TrEMBL;Acc:G4V927]	gi|238231453|ref|NP_001938.2|	dual specificity protein phosphatase 7 [Homo sapiens]
SmVG_020612:Smp_136650	3.41108	3.97367	4.22054	2.52344	15.8163	15.0038	13.2837	21.1927	2.20837	5e-05	0.000268034	4.89028	3.9588	4.56172	3.78314	6.93924	10.8564	10.4332	13.9405	1.16466	7.36231e-26	1.23087e-23	3.07581	2.6101	2.94679	2.60417	4.06575	6.97502	6.4091	7.93949	1.95235	2.3017e-30	6.16928e-28		pro neuregulin 2 membrane bound;Smp_136650	Putative uncharacterized protein [Source:UniProtKB/TrEMBL;Acc:G4VKW1]	_	_
SmVG_020612:Smp_136660	3.41108	3.97367	4.22054	2.52344	15.8163	15.0038	13.2837	21.1927	2.20837	5e-05	0.000268034	4.89028	3.9588	4.56172	3.78314	6.93924	10.8564	10.4332	13.9405	1.16466	7.36231e-26	1.23087e-23	3.07581	2.6101	2.94679	2.60417	4.06575	6.97502	6.4091	7.93949	1.95235	2.3017e-30	6.16928e-28		pro neuregulin 2;Smp_136660	Putative uncharacterized protein [Source:UniProtKB/TrEMBL;Acc:G4VKW0]	_	_
Smp_133830	6.14083	6.13766	5.83292	4.68344	33.4632	18.9286	23.7082	25.5272	2.15651	5e-05	0.000268034	4.74429	4.33688	4.20136	3.78245	11.1966	12.5203	8.75363	11.1226	1.32243	1.09625e-16	6.41469e-15	2.82431	2.62914	2.48672	2.34014	6.1204	7.32709	4.64457	6.00083	2.04161	4.51525e-29	1.1065e-26		hypothetical protein;Smp_133830	Putative uncharacterized protein [Source:UniProtKB/TrEMBL;Acc:G4VNH3]	_	_
SmVG_007783:Smp_147730	91.1769	76.1381	64.048	50.8239	507.376	203.351	281.498	245.387	2.13284	5e-05	0.000268034	152.919	153.131	131.268	122.713	479.953	387.444	284.227	333.362	1.38176	7.15092e-08	8.64537e-07	96.0211	97.317	80.5116	79.0175	273.91	240.301	158.692	186.045	2.13559	3.87287e-18	2.19984e-16		single kunitz protease inhibitor%3B serine type protease inhibitor;note=pfam_scan%3BPfam:PF00014.18%3B%3BE()%3D1.5E-18%3Bscore%3D66.6%3Bqu ery 28-79%3Bdescription%3DKunitz_BPTI;note=iprscan%3BInterPro:IPR002223 : Proteinase inhibitor I2%2C Kunitz metazoa%3BPfam:PF00014%3B%3Bscore%3D2.2E-25%3Bquery 27-79%3Bdescription%3DProteinase inhibitor I2%2C Kunitz metazoa;note=iprscan%3BInterPro:IPR002223 : …	Putative kunitz-type protease inhibitor [Source:UniProtKB/TrEMBL;Acc:G4VEE0]	gi|5454114|ref|NP_006278.1|	tissue factor pathway inhibitor isoform a precursor [Homo sapiens]
SmVG_007783:Smp_172960	91.1769	76.1381	64.048	50.8239	507.376	203.351	281.498	245.387	2.13284	5e-05	0.000268034	152.919	153.131	131.268	122.713	479.953	387.444	284.227	333.362	1.38176	7.15092e-08	8.64537e-07	96.0211	97.317	80.5116	79.0175	273.91	240.301	158.692	186.045	2.13559	3.87287e-18	2.19984e-16		serine type protease inhibitor;Smp_172960	Putative kunitz-type protease inhibitor [Source:UniProtKB/TrEMBL;Acc:G4VED9]	_	_
SmVG_033416	1.13685	1.80631	3.25528	2.45032	11.7067	8.17158	5.94702	11.2535	2.10003	0.0018	0.00624542	6.6779	7.22592	8.39569	9.0813	12.6008	17.5446	14.6279	24.7129	1.16526	8.41443e-08	1.00158e-06	7.47448	7.70663	11.506	9.00733	12.6079	15.8835	13.1966	17.3256	1.74748	1.08717e-15	4.27736e-14
SmVG_002822	1.82969	1.18193	1.0688	1.26466	5.43543	5.86669	6.14948	5.38256	2.09491	5e-05	0.000268034	1.61848	2.2181	1.22728	1.61027	3.22214	5.59226	4.09372	4.33556	1.37269	2.40803e-13	8.46281e-12	1.14778	1.50364	0.877018	1.19429	1.73905	3.17893	2.06864	2.34582	1.80502	7.14747e-19	4.41035e-17
Smp_053560	17.1384	20.0547	18.8083	13.8388	90.8336	52.2609	75.839	74.6791	2.07179	5e-05	0.000268034	17.6499	14.6279	16.2731	13.2534	36.8552	49.0923	28.6295	40.3077	1.28546	8.23843e-15	3.70824e-13	9.96383	8.26837	8.9786	7.70314	18.404	26.7191	13.599	19.719	2.01961	3.3375e-31	9.87093e-29	GO:0000165,GO:0000166,GO:0004672,GO:0004674,GO:0004683,GO:0004871,GO:0005516,GO:0005524,GO:0005634,GO:0005737,GO:0006468,GO:0007166,GO:0009931,GO:0016301,GO:0016310,GO:0016772,GO:0018105,GO:0046777	MAP kinase activated protein kinase 2;Smp_053560	Serine/threonine kinase [Source:UniProtKB/TrEMBL;Acc:G4VJ06]	gi|21237768|ref|NP_620777.1|	MAP kinase-activated protein kinase 5 isoform 2 [Homo sapiens]
SmVG_033001	3.75924	2.65097	3.17655	0.620651	22.3913	6.1383	10.5862	3.61107	2.06553	0.00635	0.0181245	2.12012	2.29764	2.04073	0.423365	7.76487	4.98074	3.10217	2.46376	1.23693	0.0176219	0.0462087	1.4882	1.65913	1.42837	0.26037	4.11742	2.88003	1.6018	1.56508	1.9781	0.000264126	0.000882857
Smp_201660	34.6748	20.7506	26.3748	46.6004	278.075	100.063	73.2784	82.7017	2.05651	0.00055	0.00224986	3.56281	9.02287	7.94307	9.60808	27.839	21.8984	12.2892	11.3312	1.48262	0.00111482	0.00453798	68.0723	104.638	97.9667	125.763	144.825	144.608	83.5136	129.188	1.24155	9.97157e-07	6.26565e-06		hypothetical protein;Smp_201660
SmVG_008392	0.251237	0.104581	1.18712	1.40114	0.944321	7.23278	0.303191	3.66916	2.045	0.00145	0.00519578	70.8498	72.9289	58.1259	49.7012	144.239	115.079	86.2286	83.5524	1.00088	0.000138043	0.000742765	142.688	135.507	98.0698	101.552	201.375	189.23	125.063	125.303	1.34185	7.1227e-08	5.84048e-07
SmVG_016232	0.4976	0.108634	0.537188	0.205107	1.59726	0.533955	1.3948	1.99863	2.0345	0.01465	0.0360546	1.1443	2.01383	2.09518	2.04903	6.33209	5.85189	3.33009	4.84575	1.51742	6.62292e-06	5.04281e-05	0.627612	0.983518	1.32149	1.25745	4.03223	3.43756	2.15715	3.0712	2.48654	4.54879e-13	1.16463e-11
Smp_058700	0.731591	2.09015	1.39158	1.06349	7.73986	1.95731	4.82569	7.00312	2.02834	0.0003	0.00132569	50.6976	31.9482	38.2504	56.5787	74.5955	105.969	56.2174	74.1821	1.1364	1.03309e-07	1.19705e-06	45.8447	34.52	32.3696	54.2241	64.7958	99.3269	47.5125	63.5428	1.58409	4.0801e-17	2.01121e-15	GO:0004601,GO:0004602,GO:0006979,GO:0055114,GO:0098869	glutathione peroxidase;Smp_058700
Smp_028210	11.0755	8.48081	8.24697	8.46032	39.5888	27.9844	38.5951	40.8698	2.0196	5e-05	0.000268034	8.34997	10.9593	8.15135	9.92078	17.4444	27.0657	18.3759	24.3059	1.26232	6.54024e-23	8.23016e-21	5.00678	6.49703	4.71328	6.06794	9.28663	15.6593	9.38568	12.7629	1.8934	2.62447e-35	1.02318e-32	GO:0005509	calcyphosin protein like;Smp_028210	Calcyphosine/tpp, putative [Source:UniProtKB/TrEMBL;Acc:G4LWY2]	gi|110835715|ref|NP_001036090.1|	calcyphosin-like protein [Homo sapiens]
Smp_074450	2.27394	1.64198	1.88765	1.64634	10.1188	4.88658	7.57829	7.51194	2.01426	5e-05	0.000268034	2.07066	2.81343	2.35171	1.89571	5.2722	6.06475	3.28604	5.41008	1.11475	4.01675e-06	3.2459e-05	1.22309	1.64707	1.37268	1.16065	2.77324	3.46896	1.6344	2.74134	1.81866	6.73867e-13	1.66085e-11		hypothetical protein;Smp_074450	Putative uncharacterized protein [Source:UniProtKB/TrEMBL;Acc:G4VRC9]	_	_
Smp_201930	105.766	50.0973	89.381	50.2882	334.834	333.717	346.179	158.994	1.9897	5e-05	0.000268034	735.479	891.878	860.23	797.038	2441.93	2833.51	2491.3	1758.57	1.60037	3.93399e-51	5.1155e-48	811.236	1003.4	897.281	918.976	2147.32	2534.76	2056.19	1429.44	2.05249	2.65331e-28	5.55059e-26		hypothetical protein;Smp_201930
SmVG_018670	1.83744	0.986589	3.02241	1.75222	10.2825	4.671	9.13672	5.9029	1.98081	5e-05	0.000268034	0.851184	1.57645	2.63205	1.73323	3.69318	5.40808	2.33614	2.88455	1.29481	0.00127609	0.00509521	0.459946	0.894498	1.2767	0.980853	1.82155	2.88943	1.13866	1.39934	1.85135	1.46745e-07	1.12277e-06
SmVG_024016	15.3744	11.7815	18.767	15.2075	72.7876	33.8765	59.2771	75.3237	1.98065	5e-05	0.000268034	7.60277	9.04784	12.6282	10.2348	24.3203	30.2834	13.421	32.7735	1.27647	1.2694e-05	9.04351e-05	4.60478	5.92019	7.45346	6.21585	13.2342	17.9023	7.77822	18.1192	2.13541	8.27388e-12	1.61652e-10
Smp_132210	12.5813	17.0581	14.6826	12.3227	72.7657	42.2166	48.6846	59.2667	1.9766	5e-05	0.000268034	14.1142	10.6017	12.1658	11.2621	27.2327	29.5905	22.0914	29.4259	1.19846	6.2899e-13	2.03344e-11	8.04601	6.12135	6.84022	6.66	14.0359	16.5059	11.0341	14.8873	1.87158	1.82419e-32	6.01773e-30	GO:0004842,GO:0005515,GO:0005634,GO:0006511,GO:0016567,GO:0019005	f box only protein 32;Smp_132210	Putative uncharacterized protein [Source:UniProtKB/TrEMBL;Acc:G4VGQ1]	gi|17158037|ref|NP_478136.1|	F-box only protein 32 isoform 1 [Homo sapiens]
SmVG_023584	4.69781	3.8177	2.92436	3.91456	19.3639	11.3342	12.0252	17.3327	1.96765	5e-05	0.000268034	2.55294	2.84514	2.47049	3.72839	5.92546	6.24875	5.82196	8.97264	1.26332	4.5761e-21	4.28433e-19	1.70357	1.77776	1.42673	2.29649	3.35058	3.71316	3.04174	4.6114	1.89412	1.95833e-22	2.09957e-20
Smp_176110	3.6556	5.14757	4.18247	3.66695	21.3129	6.34745	16.2317	21.0104	1.96253	5e-05	0.000268034	5.06682	3.40301	3.93661	3.85852	8.2528	10.3652	3.36698	11.4417	0.916531	0.0148809	0.0402196	2.97114	2.0251	2.23409	2.32991	4.41759	6.03409	1.78954	6.05249	1.72306	1.42182e-08	1.38579e-07		hypothetical protein;note=predicted by EVM2;Smp_176110	Putative uncharacterized protein [Source:UniProtKB/TrEMBL;Acc:G4M1R3]	_	_
SmVG_015988	2.32578	2.58348	1.05458	1.32363	7.26186	6.888	6.90219	7.34041	1.96202	0.01815	0.0431518	1.86218	2.28783	1.30368	1.44984	3.51762	5.11016	4.29986	4.53984	1.31921	8.14976e-07	7.64236e-06	1.19999	1.46742	0.839359	1.08979	2.18673	3.74009	2.54263	2.81146	2.12348	1.01956e-17	5.39803e-16
SmVG_018622	3.15669	7.0534	5.56257	4.37935	25.0019	18.7881	17.0431	16.7521	1.94486	0.0004	0.00171395	36.0946	30.0125	33.7836	35.4654	73.3812	64.0097	56.7108	45.0581	1.14755	1.72663e-09	2.94559e-08	374.434	355.076	234.046	250.924	549.149	512.932	314.801	291.952	1.39452	5.00987e-07	3.35438e-06
SmVG_035200	3.14887	0.501847	2.92976	1.90075	10.0736	5.69001	9.55202	6.44185	1.90475	0.0005	0.00207048	1.07242	3.19865	2.40361	1.88716	3.86067	5.62707	2.8302	3.2263	1.10236	0.00536517	0.0171976	0.648862	1.84299	1.42316	1.15469	2.07526	3.23797	1.40481	1.66622	1.60324	2.59841e-05	0.000113447
SmVG_001147	5.80221	4.36459	3.89732	3.69845	27.0527	14.5823	13.5023	10.918	1.89483	5e-05	0.000268034	6.33081	8.08892	7.42796	6.45724	14.3681	13.82	14.5932	9.61572	1.13276	2.11774e-11	5.2957e-10	3.77801	5.26031	3.64999	3.42414	7.85424	7.61186	8.10457	5.0259	1.7231	1.89987e-10	2.70236e-09
Smp_059480	640.068	544.608	697.784	811.686	2618.24	2622.61	1876.15	2871.45	1.89043	5e-05	0.000268034	514.042	565.83	634.411	790.37	1131.62	1268.8	1480.36	1607.13	1.30031	4.93441e-23	6.41637e-21	300.167	332.132	368.605	485.527	546.087	700.672	712.833	784.187	1.88428	4.71894e-29	1.12429e-26	GO:0004601,GO:0016209,GO:0016491,GO:0051920,GO:0055114,GO:0098869	tryparedoxin peroxidase;Smp_059480	Peroxiredoxin, Prx1 [Source:UniProtKB/TrEMBL;Acc:G4VKD9]	gi|32483377|ref|NP_054817.2|	thioredoxin-dependent peroxide reductase, mitochondrial isoform b [Homo sapiens]
SmVG_030694	7.07797	3.83723	4.02637	2.95657	19.4795	13.1834	15.5714	18.0768	1.88944	5e-05	0.000268034	3.43327	7.3367	4.97856	3.45364	10.4044	12.2939	9.37261	12.2367	1.21633	3.1035e-06	2.57408e-05	2.32325	4.2199	2.26828	2.09361	4.22867	5.89219	3.7425	5.34395	1.86851	3.6519e-11	6.17798e-10
SmVG_024223	1.53101	1.22713	1.17635	3.12046	8.85728	4.58296	4.62746	8.06404	1.8891	5e-05	0.000268034	1.432	1.1379	1.29863	2.69246	3.23288	3.41597	2.7284	3.74734	1.3176	1.9399e-07	2.08472e-06	0.931239	0.991856	0.95483	2.04281	1.48224	2.25694	1.65426	1.90821	1.43573	1.34735e-08	1.3192e-07
SmVG_031469	0.308775	0.542274	1.33307	0.636361	2.96118	3.32159	1.70776	2.45034	1.88823	0.00425	0.0128869	11.5885	14.2387	8.49874	10.5809	26.544	26.8856	17.0943	18.3868	1.19255	5.78929e-06	4.48392e-05	18.5308	20.4501	12.4033	14.2806	28.1584	28.9478	18.9384	18.6111	1.40739	2.40796e-08	2.18783e-07
Smp_205510	8.00179	5.88827	7.89192	1.93869	28.8192	11.5322	26.6753	19.8726	1.8732	0.00305	0.00980165	53230.1	72523.3	58956.5	49362.9	122729	105140	88149.8	73609.8	1.02203	4.12106e-06	3.31925e-05	78799.6	105349	82411.1	71121.6	135898	129405	97016.9	83012.2	1.31688	7.22307e-08	5.90808e-07		hypothetical protein;Smp_205510
Smp_032950	14.2552	13.9157	14.113	13.6984	77.1962	46.7474	43.9458	35.6989	1.86261	5e-05	0.000268034	12.6225	12.4356	12.237	13.0259	30.5071	27.8638	24.7673	18.7022	1.23335	2.9539e-12	8.41107e-11	6.59339	6.63774	6.36601	7.16169	14.961	14.7113	11.7011	9.01831	1.7886	1.74001e-18	1.02219e-16	GO:0005509	Calcium binding EF hand%2Cdomain containing protein;Smp_032950	Putative calmodulin (CaM) [Source:UniProtKB/TrEMBL;Acc:G4VR84]	_	_
SmVG_007844	1.9613	3.07697	2.33231	2.78939	11.5365	10.7891	6.3794	7.96899	1.85186	0.0001	0.000501375	4.02001	2.72519	4.09257	3.03519	6.59083	6.77992	11.0148	6.80886	1.2579	4.35656e-06	3.4969e-05	2.23209	1.51028	2.19428	1.70817	2.95351	3.46723	4.80148	3.1408	1.89051	3.41732e-10	4.68217e-09
SmVG_007097	4.57644	3.4828	3.11789	3.29834	19.5935	10.4326	12.7115	9.51105	1.85178	5e-05	0.000268034	2.14567	2.51512	1.91364	2.20442	4.65333	5.00181	3.90346	3.54187	1.16471	2.096e-10	4.33384e-09	2.09865	2.4862	1.44964	1.50663	3.62163	4.25188	3.04059	3.05998	1.72795	7.24195e-12	1.43451e-10
SmVG_019973	57.7958	61.3112	50.6703	53.9557	316.592	150.131	188.774	148.997	1.8463	5e-05	0.000268034	62.7374	57.5188	48.9818	57.7051	151.932	137.711	92.3419	94.7119	1.27152	2.06976e-07	2.20806e-06	35.8229	34.3857	27.6789	34.9005	78.2446	76.6498	46.0879	47.8508	1.81542	1.06072e-15	4.19254e-14
Smp_149750	0.609907	0.982298	0.745041	0.717689	3.53225	2.17054	2.4991	2.68307	1.83312	5e-05	0.000268034	3.19738	2.20958	2.83598	2.4672	6.11436	7.41343	4.21892	6.38523	1.19828	4.34408e-08	5.52595e-07	3.88568	3.18836	5.00226	7.09871	3.98394	5.81965	3.38905	4.7323	0.790095	0.000778339	0.0022676		hypothetical protein;Smp_149750
SmVG_035901	3.48327	5.40853	3.1854	3.32511	16.4457	8.85802	14.4913	14.8217	1.82619	5e-05	0.000268034	4.37726	2.49091	2.12948	2.67872	6.10403	7.68338	3.94523	6.98999	1.13652	0.000119467	0.000656701	2.77525	1.54536	1.35993	1.71332	3.2996	4.68527	2.4455	3.76842	1.8012	1.03283e-11	1.96857e-10
Smp_108010	1416.06	710.99	810.834	840.157	5612.2	3056.91	2683.28	2030.24	1.82465	5e-05	0.000268034	56180.6	75806.9	52544.9	51949.9	130934	113565	104683	72708.4	1.14294	4.60531e-07	4.53288e-06	37521.6	51281.5	34632.2	35820.1	77849.1	73411.5	59823.5	43049.3	1.61802	6.85241e-10	8.83806e-09		hypothetical protein;Smp_108010	Putative uncharacterized protein [Source:UniProtKB/TrEMBL;Acc:C1M0W6]	_	_
SmVG_012551	3.60954	4.02547	3.612	3.24734	19.0852	11.8635	9.07602	10.8798	1.81231	5e-05	0.000268034	3.86845	3.83502	3.38732	3.71708	7.79058	6.57874	7.32618	6.22926	1.1157	2.68204e-09	4.37157e-08	2.55554	2.79034	2.24668	2.53826	4.46053	4.23539	4.26795	3.47429	1.55193	2.68496e-12	5.8449e-11
Smp_009230	20.8709	23.7076	17.4907	19.2674	80.9995	82.5736	69.2239	51.4943	1.80539	5e-05	0.000268034	18.0931	15.2367	13.3829	14.4796	28.981	38.8021	38.3805	24.272	1.30048	3.35568e-09	5.3358e-08	11.7732	10.3771	9.22699	11.6951	18.2131	27.5884	22.6612	14.2788	1.84219	4.79443e-15	1.72058e-13		hypothetical protein;Smp_009230	Putative uncharacterized protein [Source:UniProtKB/TrEMBL;Acc:G4VL38]	_	_
SmVG_000890	5.16783	4.89635	4.9472	5.11485	23.3416	16.0134	15.7752	14.9811	1.80057	5e-05	0.000268034	37.568	34.9241	27.2207	35.0681	97.7184	78.305	64.7365	57.5759	1.33022	9.67843e-08	1.13267e-06	21.2457	20.3759	15.2381	21.0775	51.2565	44.4681	33.7137	30.5	1.9347	3.49071e-17	1.75087e-15
SmVG_014983	6.76137	7.47708	9.24665	7.12663	34.9302	29.7608	24.4517	17.1303	1.79562	5e-05	0.000268034	6.19133	5.56531	5.99491	5.04883	9.15265	12.709	12.6423	7.38931	1.11735	3.54924e-09	5.62828e-08	5.39343	4.77175	5.29796	5.00102	7.68701	10.3154	9.56317	5.80131	1.55213	6.88192e-13	1.68646e-11
Smp_202870	19978.4	21690.6	20876.9	13539.1	107905	63866.5	43649.6	46799.3	1.7851	5e-05	0.000268034	1970.37	1605.92	1543.34	1099.99	4192.34	3577.33	3117.91	2877.67	1.22571	4.28166e-09	6.6811e-08	41110.6	37255.3	38617.4	27197.3	84823.4	63686.9	65518.3	47788.9	1.78045	1.03777e-10	1.58415e-09		hypothetical protein;Smp_202870	Putative uncharacterized protein Smp_202870 [Source:UniProtKB/TrEMBL;Acc:G4VK48]	_	_
Smp_002920	7.39779	7.92352	8.73766	6.17891	30.7768	22.9803	23.8007	26.4901	1.78282	5e-05	0.000268034	7.87442	6.4736	8.25301	6.75829	14.9451	17.1302	14.331	15.8593	1.16572	2.25408e-19	1.71295e-17	4.29826	3.54527	4.39295	3.81516	7.06801	8.95648	6.60868	7.48091	1.7806	1.08686e-28	2.39026e-26	GO:0016020,GO:0016021	TLC domain containing protein 2;Smp_002920	Putative uncharacterized protein [Source:UniProtKB/TrEMBL;Acc:G4VLI4]	gi|256542293|ref|NP_001157879.1|	TLC domain-containing protein 2 [Homo sapiens]
Smp_199840	6.83422	5.56887	3.26037	2.80883	21.9517	7.20878	16.8316	17.2164	1.77476	0.00015	0.000719901	7.12722	7.66422	5.28843	3.66751	8.77445	11.4596	7.25475	7.16579	0.785058	0.00620301	0.0193894	5.86351	7.51177	4.18485	3.75634	6.91717	9.60676	5.5252	7.39378	1.25455	1.37165e-05	6.47118e-05		nucleolar protein c7b;Smp_199840	Nucleolar protein c7b, putative [Source:UniProtKB/TrEMBL;Acc:G4M235]	_	_
Smp_168140	7.18678	7.39915	5.59049	3.5868	23.8576	17.7459	19.6097	19.7361	1.76829	5e-05	0.000268034	5.35405	4.84826	3.89626	2.81659	7.92044	10.3912	7.63512	8.73038	1.05893	8.40154e-10	1.5484e-08	3.30972	3.02207	2.34082	1.76201	4.45252	6.27163	4.3195	4.89365	1.74386	1.34344e-13	3.69316e-12	GO:0016020,GO:0016021	hypothetical protein;note=tmhmm%3B%3Bquery 1-155%3B;Smp_168140	Putative uncharacterized protein [Source:UniProtKB/TrEMBL;Acc:G4VR20]	_	_
SmVG_006244:Smp_000050	1.08375	1.147	1.29689	1.07645	4.38264	2.90199	3.87582	4.4159	1.75837	5e-05	0.000268034	1.73982	1.50763	1.69575	1.47103	2.40665	3.18795	2.32424	3.15814	0.895221	1.6156e-10	3.41905e-09	0.994433	0.890667	0.937559	0.903105	1.26291	1.78307	1.17341	1.62707	1.45845	1.31517e-18	7.77948e-17		transient receptor potential cation channel;Smp_000050	Transient receptor potential cation channel,putative [Source:UniProtKB/TrEMBL;Acc:G4LUG0]	gi|94538366|ref|NP_002411.3|	transient receptor potential cation channel subfamily M member 1 [Homo sapiens]
SmVG_006244:Smp_122090	1.08375	1.147	1.29689	1.07645	4.38264	2.90199	3.87582	4.4159	1.75837	5e-05	0.000268034	1.73982	1.50763	1.69575	1.47103	2.40665	3.18795	2.32424	3.15814	0.895221	1.6156e-10	3.41905e-09	0.994433	0.890667	0.937559	0.903105	1.26291	1.78307	1.17341	1.62707	1.45845	1.31517e-18	7.77948e-17		hypothetical protein;Smp_122090	Putative uncharacterized protein [Source:UniProtKB/TrEMBL;Acc:G4LUF9]	_	_
SmVG_034355	3.74637	4.77671	3.05697	3.08161	18.2037	9.81746	11.2691	10.1147	1.75261	5e-05	0.000268034	3.15519	2.62845	1.64548	2.03435	5.27899	5.9437	5.12197	3.96232	1.2696	2.521e-07	2.62718e-06	2.5709	2.05494	1.51205	1.71703	4.02538	4.08561	3.03125	2.67741	1.68811	1.08821e-09	1.34683e-08
Smp_193150	29.3277	29.878	23.9736	24.6985	130.85	83.0395	87.0608	62.0839	1.75071	5e-05	0.000268034	53.1981	52.9047	40.4979	54.3461	105.241	107.126	92.2816	71.2014	1.21831	6.03066e-13	1.95504e-11	31.7026	33.2101	22.7108	33.0656	55.6035	62.7182	47.9831	39.5606	1.65404	1.8219e-17	9.41352e-16		hypothetical protein;Smp_193150	Putative uncharacterized protein [Source:UniProtKB/TrEMBL;Acc:G4VB29]	_	_
SmVG_024710	1.70525	1.65155	1.67272	1.24907	7.14981	3.81314	5.0909	5.03057	1.74767	5e-05	0.000268034	1.96076	1.98284	2.00644	1.99876	2.1021	2.97687	3.00856	1.60286	0.738357	0.00264209	0.00940528	2.18619	2.2561	1.60571	1.9918	1.77688	2.79684	2.27523	1.62479	0.91809	2.84389e-05	0.00012288
SmVG_008649:Smp_047660	334.225	443.236	205.961	274.567	1083.44	890.069	887.19	1332.29	1.73686	5e-05	0.000268034	586.203	457.029	523.044	390.952	820.676	899.305	1189.86	1133.02	1.06283	2.64466e-12	7.60453e-11	335.898	264.997	297.697	234.849	428.378	504.292	602.783	580.739	1.74097	5.99546e-20	4.47157e-18		ferritin%2C heavy polypeptide 1;Smp_047660
SmVG_008649:Smp_047680	334.225	443.236	205.961	274.567	1083.44	890.069	887.19	1332.29	1.73686	5e-05	0.000268034	586.203	457.029	523.044	390.952	820.676	899.305	1189.86	1133.02	1.06283	2.64466e-12	7.60453e-11	335.898	264.997	297.697	234.849	428.378	504.292	602.783	580.739	1.74097	5.99546e-20	4.47157e-18		ferritin%2C heavy polypeptide 1;Smp_047680
SmVG_015361	4.79634	2.89405	3.01838	1.63355	13.0219	10.3005	9.75766	7.9489	1.73303	5e-05	0.000268034	2.40421	4.23192	2.77221	1.65285	5.61996	6.34942	5.96976	4.17526	1.11888	5.56478e-08	6.8988e-07	1.81747	2.51435	1.58141	0.973275	2.71356	3.71043	2.89248	2.04925	1.6107	3.44266e-07	2.40454e-06
SmVG_008610	1.23411	1.52127	1.46068	1.40552	4.70991	2.99278	6.02661	4.72841	1.71518	5e-05	0.000268034	1.51834	1.0796	1.32094	1.47655	1.99691	4.00213	2.10503	2.87788	1.11883	0.000699032	0.00303216	0.865441	0.754252	0.837609	1.04116	1.09933	2.38192	1.03178	1.37636	1.60463	1.40361e-07	1.07777e-06
SmVG_000939	13.9052	11.2831	9.72431	13.5739	50.2445	49.2961	23.7024	35.813	1.71388	5e-05	0.000268034	15.6171	19.106	16.4776	20.7964	32.4253	25.8039	43.7352	29.8258	1.14767	1.90462e-06	1.65477e-05	9.28554	9.73839	9.17622	12.7601	16.1475	12.6883	21.8	15.3415	1.66598	1.50072e-10	2.19275e-09
SmVG_020356	5.58567	5.87397	5.39784	6.2165	26.2354	15.3301	19.1107	14.9844	1.71328	0.00015	0.000719901	26.9415	30.4	20.9133	26.87	50.8053	66.2473	50.5666	33.8532	1.25122	2.66285e-14	1.11696e-12	20.9882	24.7286	14.4031	19.1524	31.0585	41.1348	32.8293	20.9886	1.636	8.11172e-12	1.58845e-10
SmVG_009138	7.77808	6.81132	7.1133	9.47358	34.1915	20.8437	19.397	26.9337	1.70105	5e-05	0.000268034	6.40982	6.38986	6.34093	8.97604	15.1258	13.5944	12.6951	14.2679	1.2209	4.33109e-12	1.20396e-10	4.10178	3.9502	3.68538	5.53186	8.08017	7.79462	6.45066	7.73167	1.68648	2.30778e-16	1.00989e-14
SmVG_016021	0.6397	0.54622	0.189689	0.40442	1.97908	1.29713	1.21182	1.21829	1.68066	5e-05	0.000268034	0.827885	1.36568	1.13946	1.29423	2.96216	4.29611	4.38163	3.26191	1.68523	0.00308781	0.0107517	0.621642	0.822926	0.412441	0.537244	1.5243	1.57308	1.48264	1.13636	2.09837	1.80347e-15	6.8444e-14	GO:0015074
Smp_201730	49.9694	21.4098	24.786	17.7088	97.8516	70.1213	86.0167	110.959	1.68026	5e-05	0.000268034	50.3976	80.083	58.6559	43.6314	80.2985	86.4157	66.3575	115.174	0.715234	0.00049273	0.00225251	30.77	48.607	35.0524	26.5355	42.8458	50.5552	35.1271	61.6324	1.34026	4.3736e-07	2.97489e-06	GO:0016020,GO:0016021	hypothetical protein;note=tmhmm%3B%3Bquery 1-96%3B;note=%3Bquery 1-6%3B;note=%3Bquery 7-29%3B;note=%3Bquery 30-96%3B;Smp_201730
SmVG_006198	24.8383	24.0962	20.5555	24.021	112.124	63.1837	58.2794	61.5558	1.65821	5e-05	0.000268034	10.2878	9.78347	7.58311	9.09611	18.5612	15.4389	13.1494	13.7666	0.968098	3.08139e-05	0.000197705	10.5074	10.3487	8.33774	11.3381	20.9727	18.3149	13.9313	13.6537	1.60222	2.85259e-14	8.70701e-13
SmVG_008258	6.43174	5.02187	4.58247	5.29755	24.9198	13.8948	15.4451	12.3864	1.64339	5e-05	0.000268034	9.36605	10.9755	8.15382	10.2291	18.9675	20.9032	16.3285	14.2885	1.12021	6.80544e-12	1.83935e-10	8.94845	10.265	7.92931	10.5849	13.9735	17.136	13.1411	9.90204	1.41728	1.57767e-15	6.04093e-14
SmVG_034520	1.11242	1.33121	1.34955	1.02163	6.08066	3.22805	3.6888	2.04011	1.64302	5e-05	0.000268034	2.10256	2.04315	1.62518	1.75898	4.7299	4.32824	3.47155	2.76579	1.2193	1.07026e-05	7.7845e-05	1.98749	1.63602	1.48404	1.25974	2.77605	3.22586	2.49712	1.90906	1.56665	1.27175e-08	1.25666e-07
SmVG_014816	3.17576	3.76832	3.36722	2.88065	17.6289	9.3277	8.15516	5.96876	1.63879	5e-05	0.000268034	3.60492	3.88663	3.78775	3.53851	9.531	7.79121	6.71769	4.05389	1.1892	7.01868e-08	8.51187e-07	1.81093	1.30331	1.36981	1.28098	3.382	2.91868	2.37744	1.72312	1.73718	3.80668e-09	4.2205e-08
Smp_123190	0.66637	0.748971	0.487841	0.504331	3.04352	1.90224	1.22881	1.28762	1.63206	5e-05	0.000268034	2.09941	1.74918	1.31983	0.953315	5.46782	2.69927	3.50959	2.66948	1.22219	0.000797581	0.00340288	1.22006	1.03957	0.769415	0.572462	2.91515	1.54208	1.79829	1.42312	1.99317	1.60137e-07	1.21119e-06		ADP ribosylation factor protein 2 binding;Smp_123190	ARL2BP-like protein [Source:UniProtKB/TrEMBL;Acc:G4VLI3]	gi|6912268|ref|NP_036238.1|	ADP-ribosylation factor-like protein 2-binding protein [Homo sapiens]
SmVG_024915	2.22875	1.8962	1.69621	2.42444	7.27527	5.5105	6.24751	6.40752	1.62545	5e-05	0.000268034	33.5882	33.7849	31.1607	35.6637	44.3078	41.2155	30.9861	40.5271	0.59401	0.00322855	0.0111786	24.1582	23.8067	21.4791	26.2103	27.6913	27.2233	19.2515	25.2206	0.922463	8.06176e-08	6.54789e-07	GO:0008270
SmVG_023893:Smp_025410	7.91369	7.91262	6.16303	5.93268	23.8997	20.2848	16.9104	23.5852	1.60062	5e-05	0.000268034	10.7096	10.4261	8.77376	8.59003	11.3859	14.8314	14.4259	19.5625	0.744573	6.46844e-13	2.06831e-11	7.80838	7.60682	6.335	6.34173	8.74674	11.0274	10.5899	13.5474	1.45374	2.70846e-19	1.81488e-17		calcium dependent mitochondrial carrier protein;Smp_025410	Putative calmodulin [Source:UniProtKB/TrEMBL;Acc:G4VPD8]	gi|4507615|ref|NP_003271.1|	troponin C, slow skeletal and cardiac muscles [Homo sapiens]
SmVG_023893:Smp_135970	7.91369	7.91262	6.16303	5.93268	23.8997	20.2848	16.9104	23.5852	1.60062	5e-05	0.000268034	10.7096	10.4261	8.77376	8.59003	11.3859	14.8314	14.4259	19.5625	0.744573	6.46844e-13	2.06831e-11	7.80838	7.60682	6.335	6.34173	8.74674	11.0274	10.5899	13.5474	1.45374	2.70846e-19	1.81488e-17		calcium binding protein cml%3B calcium binding protein (cabp);Smp_135970	Putative polcalcin Che a 3 (Calcium-binding pollen allergen Che a 3) [Source:UniProtKB/TrEMBL;Acc:G4VPD9]	_	_
Smp_200150	376.554	294.176	198.893	181.936	1212.49	463.414	891.59	596.806	1.58936	5e-05	0.000268034	359.618	459.736	259.64	236.096	747.741	764.533	361.357	446.712	1.01568	0.00265226	0.00942967	222.459	283.664	154.737	147.674	410.126	455.894	192.946	242.867	1.59457	4.80796e-07	3.23942e-06	GO:0016020,GO:0016021	hypothetical protein;note=tmhmm%3B%3Bquery 1-95%3B;note=%3Bquery 1-12%3B;note=%3Bquery 73-95%3B;note=%3Bquery 13-35%3B;note=%3Bquery 50-72%3B;note=%3Bquery 36-49%3B;Smp_200150
Smp_204600	2.14788	1.58846	1.24846	1.73829	5.734	3.93082	4.61232	5.94818	1.58897	0.0001	0.000501375	2.11063	1.97672	1.27644	1.99127	2.60619	3.51207	2.35745	3.93587	0.90909	0.000359127	0.00170571	1.54218	1.54017	0.781973	1.55088	1.45586	2.12238	1.35434	2.20167	1.32662	3.80102e-07	2.63191e-06	GO:0004222,GO:0006508,GO:0007155,GO:0008270,GO:0016020	invadolysin (M08 family);Smp_204600
Smp_075770	15.3007	14.6338	14.3672	14.0711	55.269	18.95	44.5856	54.138	1.56692	5e-05	0.000268034	15.1501	14.7675	14.5728	16.4657	30.249	37.2709	14.5756	36.9013	0.978907	0.00138394	0.00545511	8.87742	8.66571	8.32854	9.9029	15.8757	21.0668	7.36056	18.8734	1.65231	1.79096e-11	3.20022e-10	GO:0005515	hypothetical protein;Smp_075770	Putative uncharacterized protein [Source:UniProtKB/TrEMBL;Acc:G4LW75]	_	_
SmVG_008483	5.42169	4.31772	4.19313	4.24212	18.1128	12.9281	11.9887	10.7303	1.5646	5e-05	0.000268034	3.88983	4.60005	3.52289	4.17095	8.55137	7.58665	7.40471	6.14803	1.11752	8.42203e-09	1.24606e-07	2.3486	2.85318	2.03333	2.5333	4.47959	4.32679	3.90019	3.18857	1.55851	3.54411e-12	7.5805e-11
SmVG_022281	6.01328	4.09637	5.507	4.00654	19.1206	14.4744	12.1398	12.1343	1.56023	5e-05	0.000268034	3.69315	5.53786	4.85425	3.86642	9.52493	8.49033	9.81622	6.0661	1.13461	1.00179e-07	1.16724e-06	1.97675	2.72123	2.42296	2.39213	3.52734	5.04171	4.05107	3.00759	1.5335	1.18753e-14	3.91749e-13
SmVG_019168	10.4176	12.1119	9.18708	9.06934	46.3341	21.2758	28.6778	23.9773	1.56007	5e-05	0.000268034	15.281	13.9265	11.7379	13.2135	29.19	25.8302	18.1861	18.3933	1.00688	3.02225e-05	0.000194338	8.52448	7.89208	6.43785	7.67831	14.4513	13.8571	8.69973	9.0112	1.47793	3.84281e-11	6.4754e-10
Smp_022450	1.74874	1.72157	1.63993	2.06338	5.22621	4.39434	5.95131	5.57136	1.55942	5e-05	0.000268034	7.70918	5.29004	5.70426	6.33823	8.87389	11.1342	6.40467	11.6748	0.766838	0.00020655	0.00105927	4.35244	2.94592	3.10445	3.68834	4.47773	5.96516	3.09427	5.83026	1.28104	2.28919e-11	3.99886e-10		hypothetical protein;Smp_022450	Putative uncharacterized protein [Source:UniProtKB/TrEMBL;Acc:G4VP98]	_	_
SmVG_002554	1.48585	1.48583	2.90028	1.93695	3.63534	6.33462	4.66466	8.31301	1.55515	0.00105	0.0039264	4.21206	3.95763	6.56149	5.56395	11.749	11.9495	13.8838	13.8871	1.4243	1.36568e-07	1.52214e-06	3.39937	4.38726	6.23892	7.42309	8.54019	8.67194	12.2928	9.37608	1.72604	4.77376e-10	6.39759e-09
SmVG_001063	6.84549	5.75939	3.93282	6.35449	27.2717	11.9876	17.3614	10.3491	1.54866	5e-05	0.000268034	31.1901	27.9577	23.9857	30.8094	44.5699	48.3604	33.5711	33.5105	0.862916	2.23017e-06	1.91628e-05	17.7586	16	13.4014	18.0214	22.7417	26.5689	16.3827	17.0909	1.21852	1.04724e-11	1.9872e-10
Smp_205110	9.08789	7.22229	10.1024	5.99992	32.3238	14.3475	22.2209	25.7395	1.54577	5e-05	0.000268034	5.87128	6.52166	7.69272	5.64454	11.6225	13.0075	8.03936	12.4423	0.919323	1.1418e-05	8.25866e-05	3.96276	4.72495	5.09239	3.9336	7.38149	8.97071	5.04237	7.78869	1.4939	6.9953e-12	1.39208e-10	GO:0001614,GO:0004931,GO:0005216,GO:0005524,GO:0005639,GO:0005887,GO:0006811,GO:0016020,GO:0016021,GO:0033198,GO:0035590,GO:0098655,GO:0050848	p2X purinoceptor 4;note=iprscan%3BInterPro:IPR001429 : P2X purinoreceptor%3BPfam:PF00864%3B%3Bscore%3D2.0E-27%3Bquery 21-110%3Bdescription%3DP2X purinoreceptor;Smp_205110
SmVG_034350	1.27742	1.19138	1.1374	0.924374	3.98525	3.10295	2.8116	3.21195	1.53309	5e-05	0.000268034	1.75564	1.63922	1.62232	1.72807	2.52281	2.8248	2.90311	2.3016	0.931512	1.17614e-06	1.07366e-05	1.12395	1.12422	1.09962	1.19407	1.52019	1.76913	1.68429	1.16582	1.25977	3.10938e-09	3.51836e-08
Smp_172520	8.12747	8.49453	6.23421	7.17483	27.2796	12.2146	23.0201	24.2987	1.53146	5e-05	0.000268034	6.44808	6.40742	4.48171	6.05555	9.45107	12.6747	5.34792	11.2382	0.879526	0.0022201	0.00814223	3.84095	3.9365	2.76822	3.88392	5.34835	7.6307	3.18281	6.23328	1.46355	1.43617e-08	1.3966e-07	GO:0005515,GO:0016020,GO:0016021	hypothetical protein;note=tmhmm%3B%3Bquery 1-130%3B;note=%3Bquery 83-130%3B;note=%3Bquery 60-82%3B;note=%3Bquery 1-59%3B;Smp_172520	Putative uncharacterized protein [Source:UniProtKB/TrEMBL;Acc:G4VM71]	_	_
SmVG_008960	2.85839	3.99269	1.99564	1.47431	7.63352	12.2889	5.21036	4.62219	1.52754	0.00105	0.0039264	2.96155	1.92607	1.84001	1.12143	2.4112	2.57709	5.56758	1.92013	0.851587	0.0116315	0.032683	1.88257	1.16625	0.92854	0.914482	1.50195	1.72078	2.94354	1.0396	1.43446	0.000408254	0.00128925
Smp_179310	7.73111	9.18613	8.20962	6.56705	29.413	20.1237	21.3719	20.3809	1.52624	5e-05	0.000268034	16.2608	12.2925	14.0132	10.8836	23.0784	21.4222	18.5786	20.7787	0.856175	4.86757e-06	3.8464e-05	8.50178	6.84109	7.73028	6.20047	10.7716	11.2344	8.78482	9.66243	1.39528	8.71101e-12	1.6942e-10	GO:0001614,GO:0004931,GO:0005216,GO:0005524,GO:0005887,GO:0006810,GO:0006811,GO:0016020,GO:0016021,GO:0033198,GO:0035590,GO:0098655,GO:0050848	p2X purinoceptor 4;Smp_179310	P2X purinoceptor [Source:UniProtKB/TrEMBL;Acc:C4QPC8]	gi|28416935|ref|NP_778255.1|	P2X purinoceptor 5 isoform B [Homo sapiens]
SmVG_030007:Smp_152450	4.37812	4.11034	5.15937	3.5391	12.0894	12.5877	12.8333	11.5811	1.51416	5e-05	0.000268034	3.37964	3.2514	4.02423	3.06545	3.96316	6.72306	5.62952	5.27269	0.84332	9.98664e-11	2.20933e-09	2.0615	2.08999	2.45481	1.93681	2.2444	4.04889	3.1148	2.90558	1.2957	6.68348e-16	2.7963e-14		hypothetical protein;Smp_152450	Putative uncharacterized protein [Source:UniProtKB/TrEMBL;Acc:G4LYE4]	_	_
SmVG_030007:Smp_152460	4.37812	4.11034	5.15937	3.5391	12.0894	12.5877	12.8333	11.5811	1.51416	5e-05	0.000268034	3.37964	3.2514	4.02423	3.06545	3.96316	6.72306	5.62952	5.27269	0.84332	9.98664e-11	2.20933e-09	2.0615	2.08999	2.45481	1.93681	2.2444	4.04889	3.1148	2.90558	1.2957	6.68348e-16	2.7963e-14		hypothetical protein;Smp_152460	Putative uncharacterized protein [Source:UniProtKB/TrEMBL;Acc:G4LYE3]	_	_
Smp_035560	620.602	509.87	431.911	338.725	1002.2	1353.67	1174.72	1858.37	1.50317	5e-05	0.000268034	782.87	932.642	658.199	611.198	799.976	1350.65	1459.43	1714.91	0.857833	1.14394e-09	2.03457e-08	440.659	525.035	361.154	352.203	390.801	728.803	692.284	828.689	1.51684	6.61635e-13	1.64013e-11		hypothetical protein;Smp_035560.2	Putative uncharacterized protein [Source:UniProtKB/TrEMBL;Acc:G4V7P2]	_	_
Smp_058690	148.197	157.298	132.818	151.957	585.222	294.596	403.102	384.905	1.49852	5e-05	0.000268034	466.724	408.841	361.528	484.163	715.221	731.777	494.504	610.519	0.889639	1.41703e-05	9.94809e-05	285.396	253.591	219.317	309.198	412.305	440.9	278.495	340.701	1.30907	4.72775e-12	9.96313e-11	GO:0004601,GO:0004602,GO:0006979,GO:0016491,GO:0055114,GO:0098869	glutathione peroxidase;Smp_058690	Glutathione peroxidase [Source:UniProtKB/Swiss-Prot;Acc:Q00277]	gi|41406084|ref|NP_000572.2|	glutathione peroxidase 1 isoform 1 [Homo sapiens]
Smp_090520	95.26	97.3212	93.5494	107.492	384.007	239.408	250.719	237.35	1.4976	5e-05	0.000268034	153.136	159.029	136.635	166.709	237.435	297.497	194.038	207.523	0.91948	8.79067e-10	1.60746e-08	83.3386	86.8181	72.5811	93.8361	111.824	153.746	88.9963	97.4976	1.30602	5.15965e-17	2.50024e-15	GO:0003824,GO:0004731,GO:0005737,GO:0006139,GO:0009116,GO:0016740,GO:0016757,GO:0043101	purine nucleoside phosphorylase;Smp_090520	Purine nucleoside phosphorylase [Source:UniProtKB/TrEMBL;Acc:G4VP82]	gi|157168362|ref|NP_000261.2|	purine nucleoside phosphorylase [Homo sapiens]
SmVG_024077	21.7544	16.4045	13.1493	5.77894	62.3477	37.4422	33.751	27.5347	1.4965	0.00685	0.0193498	63.4219	86.2086	57.2053	71.1057	139.475	129.383	103.407	102.867	1.08845	1.8653e-06	1.62302e-05	39.1297	54.4251	39.6224	42.1968	76.4685	67.622	51.0344	50.1596	1.38432	4.16367e-09	4.53195e-08
SmVG_000678	688.214	631.774	583.932	515.969	2841.78	1251.6	1313.1	1393.39	1.49057	5e-05	0.000268034	564.789	586.024	503.905	487.23	1184.48	842.439	697.7	822.366	0.954914	0.000555662	0.00249647	335.289	350.684	295.913	303.316	638.338	487.795	363.696	435.729	1.49484	5.75032e-10	7.615e-09
SmVG_001483	1.92058	1.80797	1.83113	2.9672	6.08026	2.78996	6.90278	8.12823	1.48699	5e-05	0.000268034	2.6095	2.49868	2.47995	4.18923	3.02733	5.04006	2.2371	6.30006	0.688049	0.00076301	0.00327568	2.05073	1.91354	1.66888	2.97717	1.97017	3.34529	1.3083	3.961	1.11752	0.000113333	0.00041737
SmVG_035883	4.33143	4.56053	4.28888	4.29308	15.5731	9.81813	10.0789	13.4918	1.48646	5e-05	0.000268034	3.15327	2.81337	2.41131	2.91095	4.43852	5.37502	4.29379	4.95657	0.957679	9.48829e-12	2.51225e-10	3.34062	2.82073	2.67132	3.02912	4.29817	5.3336	3.43588	4.71854	1.45653	2.33912e-20	1.84061e-18	GO:0008270
SmVG_016382	51.6024	48.5327	41.1938	36.055	182.99	94.6781	113.108	103.471	1.47836	5e-05	0.000268034	1612.5	1318.86	1062.72	934.334	2106.87	1687.68	1332.63	1451.17	0.725996	0.00615292	0.0192653	1672.27	1434.36	1072.71	1061.66	2003.29	1752.69	1255.99	1332.95	1.16932	7.32604e-06	3.70492e-05
SmVG_024231	6.75748	7.7251	4.46952	4.08706	26.573	11.3541	14.8881	11.2049	1.47444	5e-05	0.000268034	65.8596	58.8009	31.4342	36.065	116.622	107.484	54.5991	57.4182	1.05717	0.00518078	0.0166797	155.001	152.857	101.287	128.373	203.271	187.075	133.265	123.101	1.17575	7.01291e-07	4.5396e-06
Smp_016780	14.8065	15.7991	17.7613	12.4602	55.0721	35.4328	38.2451	40.1474	1.47336	5e-05	0.000268034	15.2532	13.7512	16.4439	12.8491	24.7503	26.8977	20.942	22.757	0.917806	1.02075e-09	1.8238e-08	8.43598	7.62829	8.86143	7.27408	12.1149	14.3699	9.85828	11.016	1.4167	4.69852e-16	1.99501e-14	GO:0000166,GO:0003924,GO:0005200,GO:0005525,GO:0005737,GO:0005856,GO:0005874,GO:0006184,GO:0007017,GO:0043234,GO:0051258	alpha tubulin;Smp_016780	Putative tubulin alpha chain [Source:UniProtKB/TrEMBL;Acc:G4VKY4]	gi|13376181|ref|NP_079079.1|	tubulin alpha chain-like 3 isoform 1 [Homo sapiens]
SmVG_036081	19.3204	25.928	22.3054	36.2242	72.6822	42.6465	76.7063	93.7794	1.46158	5e-05	0.000268034	21.6869	15.8477	18.3177	32.4371	28.1491	48.9065	20.4568	47.1134	0.949193	4.54119e-05	0.000279566	11.4224	8.53863	9.88041	17.6664	13.5606	26.0322	10.335	23.2697	1.40855	1.1097e-08	1.11713e-07
SmVG_001391:Smp_081900	32.7534	31.4115	27.0624	23.952	103.987	50.5739	70.3731	91.9502	1.46007	5e-05	0.000268034	55.805	53.7114	45.8661	42.5407	62.2916	66.869	42.5437	83.1104	0.520766	0.0100717	0.0289962	32.1146	31.0349	25.9239	25.2728	31.9684	37.1975	21.0418	42.012	1.04526	6.65784e-07	4.34253e-06		hypothetical protein;Smp_081900.2	Putative uncharacterized protein [Source:UniProtKB/TrEMBL;Acc:G4VAS6]	_	_
SmVG_001391:Smp_081900.2	32.7534	31.4115	27.0624	23.952	103.987	50.5739	70.3731	91.9502	1.46007	5e-05	0.000268034	55.805	53.7114	45.8661	42.5407	62.2916	66.869	42.5437	83.1104	0.520766	0.0100717	0.0289962	32.1146	31.0349	25.9239	25.2728	31.9684	37.1975	21.0418	42.012	1.04526	6.65784e-07	4.34253e-06		hypothetical protein;Smp_081900.2
SmVG_001391:Smp_166340	32.7534	31.4115	27.0624	23.952	103.987	50.5739	70.3731	91.9502	1.46007	5e-05	0.000268034	55.805	53.7114	45.8661	42.5407	62.2916	66.869	42.5437	83.1104	0.520766	0.0100717	0.0289962	32.1146	31.0349	25.9239	25.2728	31.9684	37.1975	21.0418	42.012	1.04526	6.65784e-07	4.34253e-06		hypothetical protein;Smp_166340	Putative uncharacterized protein [Source:UniProtKB/TrEMBL;Acc:G4VAS5]	_	_
SmVG_009175	7.89183	6.77097	4.97538	3.22785	17.9034	20.765	13.1643	10.6227	1.44962	5e-05	0.000268034	17.2883	18.8992	12.004	12.4219	29.0934	25.8041	28.9901	19.3779	1.04293	1.60325e-06	1.42143e-05	12.2843	13.2588	9.06253	9.72851	19.1593	17.1075	17.8324	12.178	1.48698	4.34518e-09	4.72353e-08
SmVG_011745	5.94942	5.55313	4.37382	4.59488	18.6181	14.87	11.5851	10.6532	1.44476	5e-05	0.000268034	6.48103	7.60081	5.71796	7.56272	7.77976	10.6711	11.771	6.3424	0.862709	2.03433e-08	2.74283e-07	5.6129	5.94016	4.08103	5.74483	5.69105	8.77189	8.61684	4.87819	1.20367	1.13105e-08	1.1333e-07
Smp_033930	5.81182	5.90239	6.1474	5.04743	21.2501	9.55807	16.48	15.0477	1.44415	5e-05	0.000268034	7.02523	6.87171	6.7091	5.68907	11.8225	14.2552	8.23557	10.8331	0.938283	7.58335e-07	7.15709e-06	4.12477	4.09805	3.85336	3.35872	6.27278	8.23306	4.20963	5.6294	1.48528	2.49685e-11	4.33512e-10	GO:0008289	phosphatidylcholine transfer protein;Smp_033930
Smp_154500	11.7933	12.9205	8.56423	8.80373	35.9751	19.2238	32.1541	26.7731	1.43936	5e-05	0.000268034	10.1758	8.99232	6.52082	7.51079	13.0471	18.1034	9.52674	12.8607	0.891947	5.945e-05	0.000353889	5.9533	5.31615	3.75797	4.54641	6.99474	10.5256	4.95849	6.79235	1.39199	3.8197e-10	5.18379e-09		hypothetical protein;Smp_154500	Putative uncharacterized protein [Source:UniProtKB/TrEMBL;Acc:G4VQM7]	_	_
SmVG_007423	47.5695	34.9991	27.2444	26.9431	117.479	53.4514	91.1597	106.248	1.42943	0.0006	0.00243167	26.0249	33.2071	19.1188	21.7468	38.0113	47.7073	24.8092	45.8185	0.812687	0.0025099	0.00901299	15.3363	19.3258	11.2009	13.1	21.1777	27.5015	13.1426	24.2799	1.38708	7.22581e-08	5.90808e-07
SmVG_024047	143.013	175.26	100.727	73.5756	502.657	314.689	263.056	244.218	1.42716	5e-05	0.000268034	107.609	86.5348	58.052	69.9667	165.68	157.846	109.717	101.282	1.00741	0.000213576	0.00109243	291.982	238.161	148.837	203.118	379.598	374.345	254.175	226.442	1.37949	3.18758e-07	2.24281e-06
SmVG_030815	3.49559	4.22131	3.02698	4.2649	11.8107	10.9911	8.35184	9.10295	1.42342	0.0002	0.000928806	4.00414	6.36878	4.86121	6.57639	7.50444	12.2556	11.0856	8.36565	1.16848	7.56836e-07	7.14871e-06	4.67252	4.12749	3.91314	4.64225	5.71214	8.09659	6.60869	6.10903	1.48326	5.97986e-15	2.11067e-13
SmVG_008110	8.0317	11.1634	10.2034	7.56738	28.9129	24.1878	22.9757	22.8302	1.41987	5e-05	0.000268034	4.94002	2.16868	5.87125	3.65494	5.78344	9.60531	8.20512	5.79996	1.12107	0.000103474	0.00058024	6.02016	3.54612	5.47104	4.88773	6.74262	9.0361	7.59049	6.79102	1.45225	9.53848e-12	1.83434e-10
Smp_074610	8.17963	12.6015	9.08039	12.0988	35.2285	22.4035	29.0846	25.0627	1.41355	5e-05	0.000268034	14.4354	9.04912	10.7894	14.2119	21.2389	23.9011	16.7828	18.2721	1.07892	6.62282e-07	6.38968e-06	8.01943	5.81582	6.80286	8.52281	10.4744	12.792	8.73937	8.52995	1.40802	2.8628e-10	3.96036e-09	GO:0000786,GO:0003677,GO:0005634,GO:0005694,GO:0006334,GO:0046982	histone H3;Smp_074610	Histone H3 [Source:UniProtKB/TrEMBL;Acc:C4QHD7]	gi|21071021|ref|NP_003521.2|	histone cluster 1, H3d [Homo sapiens]
SmVG_015711	0.225413	0.54929	0.881009	0.881737	0.90678	1.97318	1.41447	2.44081	1.40835	0.0003	0.00132569	1.38225	0.744528	1.76351	2.11064	1.40062	1.46228	1.7517	2.19809	0.661932	0.0170731	0.0449194	1.48911	1.24739	1.63583	2.06889	1.05003	1.14359	1.98541	1.36745	0.621889	0.0168403	0.0331206
Smp_077890	163.68	141.899	98.6584	190.342	467.215	309.767	382.386	417.123	1.40677	5e-05	0.000268034	189.069	187.75	148.446	244.643	257.631	339.205	218.525	340.411	0.877778	9.44508e-09	1.38096e-07	109.745	108.033	83.5628	147.118	132.352	189.021	108.351	172.711	1.28781	6.04332e-14	1.76305e-12		Trematode Eggshell Synthesis domain containing protein;Smp_077890	Trematode Eggshell Synthesis domain containing protein [Source:UniProtKB/TrEMBL;Acc:G4LVR8]	_	_
Smp_143580	3.12266	3.67763	2.79301	3.29405	10.6008	8.09183	7.24968	8.14973	1.40348	5e-05	0.000268034	5.46719	6.26991	4.65936	5.18644	10.412	9.96816	9.22536	8.1958	1.04489	5.91561e-09	9.01437e-08	3.06763	3.60521	2.58893	3.08114	5.19004	5.50731	4.56696	4.08032	1.51849	1.63459e-12	3.67975e-11		MORN repeat containing protein 5;note=predicted by EVM2;Smp_143580	Putative uncharacterized protein [Source:UniProtKB/TrEMBL;Acc:G4VDD1]	gi|223278407|ref|NP_940871.2|	MORN repeat-containing protein 5 [Homo sapiens]
SmVG_001366	6.39735	5.25577	5.49394	5.49339	20.7891	14.5019	10.3979	14.1536	1.40227	5e-05	0.000268034	5.3774	6.65331	5.79932	6.08053	10.1327	7.75856	8.86873	8.57257	0.850608	0.0001527	0.000814146	3.21401	4.0015	3.36427	3.70314	5.08902	4.39906	4.23371	4.40274	1.30545	4.89845e-09	5.27152e-08
Smp_008860	5.41133	7.2292	7.48373	5.02961	20.9977	11.0864	15.3735	18.9323	1.40018	5e-05	0.000268034	6.36085	5.13631	6.78627	4.67387	8.86797	10.2264	5.60315	11.5197	0.718775	0.00180237	0.00679574	4.30824	3.28786	4.38364	3.16107	5.20112	6.48204	3.19515	6.68843	1.3303	6.06844e-08	5.06806e-07	GO:0016020,GO:0017121,GO:0017128	phospholipid scramblase 1;Smp_008860	Putative phospholipid scramblase 1 [Source:UniProtKB/TrEMBL;Acc:G4VIE6]	gi|239742160|ref|XP_496663.2|	PREDICTED: phospholipid scramblase 2 [Homo sapiens]
Smp_125180	1.52926	1.22224	1.05717	1.14835	5.32077	2.27538	3.43792	2.02845	1.39789	5e-05	0.000268034	2.11856	2.43362	1.79743	2.09299	3.86413	3.23494	2.4939	2.16154	0.840164	0.00064784	0.00283958	1.25285	1.446	1.11451	1.27984	1.97367	1.88519	1.24098	1.08089	1.15893	1.61536e-05	7.48511e-05		hypothetical protein;Smp_125180	Putative uncharacterized protein [Source:UniProtKB/TrEMBL;Acc:G4V746]	_	_
Smp_181470	1.37384	1.43055	1.32517	1.23541	3.36031	2.45886	3.74578	4.49136	1.38958	5e-05	0.000268034	2.49934	2.41755	2.38124	2.61458	3.07993	4.84168	2.82483	4.41392	0.789806	1.17002e-10	2.55462e-09	1.45472	1.45007	1.37148	1.61379	1.64357	2.78673	1.51955	2.3275	1.28695	1.03379e-21	9.74373e-20	GO:0016020,GO:0016021	NMDA receptor glutamate binding chain;Smp_181470	Putative recs1 protein (Responsive to centrifugal force and shear stressprotein 1 protein) [Source:UniProtKB/TrEMBL;Acc:G4VEN1]	gi|50593008|ref|NP_071435.2|	transmembrane BAX inhibitor motif-containing protein 1 [Homo sapiens]
SmVG_031243	2.65372	3.04674	2.75483	3.08452	6.91264	12.3801	6.44978	4.37583	1.38402	0.0003	0.00132569	1.85553	1.85721	1.73901	2.20743	1.96068	3.16036	5.58436	1.87966	1.03117	0.00173281	0.00659909	1.53858	1.21433	1.56271	1.69234	1.39016	2.28306	3.5454	1.1026	1.31033	0.000294193	0.000970254
Smp_000390	371.644	347.465	256.135	378.012	942.024	690.046	955.513	939.599	1.38208	5e-05	0.000268034	360.265	364.014	252.735	408.99	454.821	712.794	435.924	590.552	0.956298	2.77478e-09	4.50392e-08	202.601	203.798	139.724	236.438	217.923	381.6	202.87	282.801	1.38557	5.71486e-18	3.18288e-16		hypothetical protein;Smp_000390	Trematode Eggshell Synthesis domain containing protein [Source:UniProtKB/TrEMBL;Acc:G4LYJ9]	_	_
Smp_021790	7.23742	5.62254	6.1956	5.67954	21.8327	12.8576	14.4281	14.9399	1.37283	5e-05	0.000268034	12.223	12.7218	11.9729	12.1471	16.4504	18.2603	12.805	16.0957	0.704926	1.43676e-05	0.000100806	7.1141	7.49143	6.85226	7.48944	8.84483	10.5282	6.97858	8.45155	1.11804	1.61504e-09	1.94827e-08		hypothetical protein;Smp_021790	Putative uncharacterized protein [Source:UniProtKB/TrEMBL;Acc:G4VDU9]	_	_
SmVG_032355	6.78596	4.85657	4.92745	4.90388	21.4061	12.7062	11.0337	10.393	1.37092	5e-05	0.000268034	4.49416	6.13691	4.63507	4.3276	8.61935	6.71591	7.49649	6.19581	0.858576	0.000249155	0.00124344	3.54609	4.2652	2.94717	3.6588	5.23061	4.77078	4.5274	3.66752	1.23731	2.77717e-07	1.98168e-06
Smp_047330	2.29047	2.15507	2.4662	2.68427	7.13196	5.25257	7.17656	5.16824	1.36572	5e-05	0.000268034	2.91605	3.03703	3.03264	3.6379	4.10604	5.90489	4.09029	3.81163	0.87173	1.01472e-09	1.81765e-08	1.86165	1.96545	1.80503	2.32479	2.11357	3.39546	2.11621	1.91493	1.10498	1.53268e-10	2.2281e-09	GO:0000166,GO:0003676	hypothetical protein;Smp_047330	Putative uncharacterized protein [Source:UniProtKB/TrEMBL;Acc:G4VNC6]	_	_
SmVG_000581	18.2333	12.5703	11.7631	12.1783	41.4223	36.9967	31.7651	30.8553	1.3653	5e-05	0.000268034	7.93798	11.5035	7.43553	8.14345	12.9301	17.5598	17.9724	13.1612	1.05867	3.21261e-11	7.65726e-10	6.34231	9.05413	5.63301	6.45923	8.02037	11.9747	10.1229	9.05835	1.3475	9.97093e-12	1.91217e-10
SmVG_002569	2.172	0.803224	1.71172	2.25423	3.0165	6.45076	4.52344	3.75556	1.35426	0.0053	0.0155068	5.55396	7.36878	4.82782	6.41773	6.04753	10.4681	10.1821	4.67641	0.837035	1.23828e-07	1.3988e-06	3.81265	5.86548	3.02861	4.98836	3.61911	6.57987	6.36802	3.50261	1.01497	5.04082e-05	0.000203843
Smp_044560	230.004	200.358	164.794	178.574	681.199	392.199	472.476	403.778	1.33331	5e-05	0.000268034	206.394	221.46	161.693	192.18	342.984	358.756	252.146	253.793	0.957957	2.47503e-06	2.10614e-05	121.123	131.27	93.5453	117.034	187.106	208.849	133.152	136.196	1.3868	8.72905e-13	2.09717e-11		hypothetical protein;note=predicted by EVM2;Smp_044560	Putative uncharacterized protein [Source:UniProtKB/TrEMBL;Acc:G4VQS3]	_	_
SmVG_012273	12.5912	6.8457	10.7785	10.9106	28.3667	27.1287	25.3174	22.5687	1.32985	5e-05	0.000268034	8.5683	13.3319	12.0034	12.5893	11.8051	17.1265	19.5804	14.3249	0.823021	2.05892e-06	1.77958e-05	9.16865	11.3214	9.97743	12.4482	10.2058	16.5287	14.7949	11.3992	1.16325	5.70808e-12	1.17406e-10
SmVG_016018:Smp_027290	2.80334	1.95197	2.90573	3.18578	7.89315	6.59079	5.91894	6.79774	1.32637	5e-05	0.000268034	6.40892	7.57703	7.31822	8.4748	9.93883	11.7233	10.6965	8.89407	0.855368	4.91222e-15	2.29035e-13	3.892	4.62878	4.31144	5.23293	5.42545	6.91965	5.65945	4.69646	1.14391	3.19404e-15	1.17074e-13		hypothetical protein;note=predicted by EVM2;Smp_027290	Putative uncharacterized protein [Source:UniProtKB/TrEMBL;Acc:G4VHB8]	_	_
SmVG_016018:Smp_136950	2.80334	1.95197	2.90573	3.18578	7.89315	6.59079	5.91894	6.79774	1.32637	5e-05	0.000268034	6.40892	7.57703	7.31822	8.4748	9.93883	11.7233	10.6965	8.89407	0.855368	4.91222e-15	2.29035e-13	3.892	4.62878	4.31144	5.23293	5.42545	6.91965	5.65945	4.69646	1.14391	3.19404e-15	1.17074e-13		hypothetical protein;note=pfam_scan%3BPfam:PF13917.1%3B%3BE()%3D1.3E-7%3Bscore%3D31.0%3Bquer y 13-31%3Bdescription%3Dzf-CCHC_3;Smp_136950	Putative uncharacterized protein [Source:UniProtKB/TrEMBL;Acc:G4VHB7]	_	_
SmVG_016018:Smp_194950	2.80334	1.95197	2.90573	3.18578	7.89315	6.59079	5.91894	6.79774	1.32637	5e-05	0.000268034	6.40892	7.57703	7.31822	8.4748	9.93883	11.7233	10.6965	8.89407	0.855368	4.91222e-15	2.29035e-13	3.892	4.62878	4.31144	5.23293	5.42545	6.91965	5.65945	4.69646	1.14391	3.19404e-15	1.17074e-13		ELAV protein 2;Smp_194950	Elav (Embryonic lethal, abnormal vision,drosophila)-like protein [Source:UniProtKB/TrEMBL;Acc:G4VHB9]	gi|221316769|ref|NP_001138247.1|	ELAV-like protein 4 isoform 3 [Homo sapiens]
Smp_145020	2.94397	1.73982	2.82003	2.29951	6.53023	6.23424	5.67471	6.1419	1.32621	5e-05	0.000268034	2.03431	3.32409	3.36663	3.09759	3.68448	4.77119	4.83161	4.50849	0.87395	3.46403e-06	2.84289e-05	1.13815	1.8989	1.88476	1.8051	1.88213	2.65153	2.38526	2.25766	1.25336	1.74527e-10	2.51583e-09	GO:0003824,GO:0004349,GO:0004350,GO:0005737,GO:0005739,GO:0006561,GO:0008152,GO:0008652,GO:0016491,GO:0016620,GO:0016740,GO:0055114	glutamate semialdehyde dehydrogenase;Smp_145020	Putative delta 1-pyrroline-5-carboxylate synthetase [Source:UniProtKB/TrEMBL;Acc:G4VJT6]	gi|21361368|ref|NP_002851.2|	delta-1-pyrroline-5-carboxylate synthase isoform 1 [Homo sapiens]
Smp_065240	9.28313	10.2506	9.16433	8.55186	30.4954	22.3423	21.3867	19.0918	1.32489	5e-05	0.000268034	10.2217	8.70012	8.86421	9.47007	13.139	14.7643	13.5418	10.9996	0.837072	7.63095e-14	2.97683e-12	5.677	4.87538	4.82577	5.37689	6.32532	7.8347	6.33624	5.30303	1.17881	7.96516e-17	3.75369e-15	GO:0016740,GO:0016757	GDP fucose protein O fucosyltransferase 1;Smp_065240	Putative uncharacterized protein [Source:UniProtKB/TrEMBL;Acc:G4VCS9]	gi|27436889|ref|NP_056167.1|	GDP-fucose protein O-fucosyltransferase 1 isoform 1 precursor [Homo sapiens]
SmVG_007642	6.59496	5.40513	4.29838	4.43337	18.1836	12.9464	13.9471	6.77226	1.32248	5e-05	0.000268034	4.28838	4.01	3.39618	3.49393	5.42939	7.94543	5.99914	2.93624	0.948619	9.90565e-07	9.17861e-06	3.35958	3.62689	2.33148	3.00142	4.36432	5.92536	4.13273	2.28425	1.28516	5.44718e-06	2.82299e-05
SmVG_008982	2.07334	1.95938	3.84918	2.76343	6.79308	7.25359	6.02678	6.54515	1.32221	5e-05	0.000268034	3.32809	3.45598	5.71172	4.34093	4.64274	6.56209	6.66842	6.20879	0.815893	1.1786e-05	8.51393e-05	2.60849	2.73459	4.25391	3.31678	2.73518	4.29335	3.82252	3.94039	1.05874	5.03004e-08	4.26311e-07
Smp_051920	2.9281	3.02662	3.0324	3.80461	10.1563	7.69882	8.327	5.77556	1.32095	5e-05	0.000268034	7.53547	6.34369	7.86546	9.03959	9.15793	12.4184	9.01237	7.1833	0.770536	4.4204e-13	1.47384e-11	4.33813	3.64336	4.40504	5.34168	4.63757	6.88813	4.38485	3.60575	0.969906	3.50852e-09	3.93882e-08	GO:0003723,GO:0008270	nanos 1;Smp_051920	Putative uncharacterized protein [Source:UniProtKB/TrEMBL;Acc:G4VI34]	_	_
Smp_067480	94.4442	89.9557	81.8922	82.6209	254.21	161.579	220.623	234.76	1.32009	5e-05	0.000268034	101.213	100.18	91.9664	99.9915	139.277	173.577	116.435	156.487	0.818206	3.93987e-09	6.19736e-08	55.6687	55.4382	49.2945	56.8009	66.3082	90.6295	53.1781	73.1271	1.27606	1.68258e-20	1.38764e-18	GO:0005509	programmed cell death protein;Smp_067480	Programmed cell death protein, putative [Source:UniProtKB/TrEMBL;Acc:G4LZ73]	gi|7019485|ref|NP_037364.1|	programmed cell death protein 6 [Homo sapiens]
Smp_074410	11.5777	12.1947	7.69046	7.87304	34.3408	20.7138	22.092	20.4085	1.31037	5e-05	0.000268034	13.143	11.5615	7.97973	9.14595	17.6855	17.4646	14.0675	13.8705	0.885755	5.29026e-05	0.000320289	7.39418	6.54859	4.43572	5.29469	9.15062	9.69858	6.93313	6.93926	1.32721	1.67471e-08	1.58718e-07	GO:0048858	hypothetical protein;Smp_074410	Putative uncharacterized protein [Source:UniProtKB/TrEMBL;Acc:G4VLC7]	gi|11037061|ref|NP_067077.1|	hypothetical protein LOC56683 [Homo sapiens]
Smp_112450	37.2814	37.8076	25.591	46.774	94.5803	70.1663	87.091	113.319	1.30825	5e-05	0.000268034	81.7618	77.0192	67.8963	99.7691	101.209	161.566	98.5123	164.172	0.918366	1.38036e-14	6.02776e-13	47.9637	44.3771	38.6913	59.8763	50.7348	88.0527	47.1507	79.9912	1.37648	9.08723e-18	4.87132e-16		Trematode Eggshell Synthesis domain containing protein;Smp_112450	Trematode Eggshell Synthesis domain containing protein [Source:UniProtKB/TrEMBL;Acc:G4LVR7]	_	_
Smp_201810	3.15763	3.54671	3.1921	3.12661	8.00184	7.23019	9.10531	7.85471	1.30564	5e-05	0.000268034	4.57265	4.15261	4.44657	5.07392	4.01127	7.21501	5.66256	5.29548	0.655861	8.57701e-10	1.57577e-08	3.30504	3.06153	2.91876	3.79152	2.73327	4.99197	3.61252	3.06495	0.962231	1.31333e-15	5.09704e-14		hypothetical protein;Smp_201810	Putative uncharacterized protein Smp_201810 [Source:UniProtKB/TrEMBL;Acc:G4VD12]	_	_
SmVG_024638	0.929936	0.944089	0.999789	1.20503	4.04144	2.20479	2.24688	1.57686	1.30383	0.0003	0.00132569	1.69405	1.72684	1.84759	2.02154	2.75642	2.97948	2.67284	2.04153	0.904255	7.86219e-06	5.89438e-05	1.1336	1.15466	1.27121	1.43336	1.5749	2.08429	1.62419	1.04726	1.18011	4.82809e-07	3.25043e-06
Smp_003250	0.782137	0.71374	0.675138	0.778723	2.55141	1.85299	1.6396	1.23056	1.30227	0.0069	0.0194533	2.03808	2.32013	1.66666	2.51425	1.30815	2.52354	2.33556	1.27673	0.425881	0.0018107	0.0068203	1.75428	1.90892	1.37261	2.10162	1.6168	2.29501	1.89656	1.12991	0.807757	3.91667e-05	0.000163312		hypothetical protein;note=predicted by EVM2;Smp_003250	Putative uncharacterized protein [Source:UniProtKB/TrEMBL;Acc:G4V6W9]	_	_
SmVG_008326	42.9008	14.1406	32.8302	41.6647	72.7771	77.5597	88.84	84.237	1.29792	0.01395	0.0346927	6.64845	28.0078	20.5819	30.1661	23.6117	45.5106	32.4658	34.0101	1.19213	0.00864085	0.0255621	4.18139	16.5029	12.2427	18.6355	12.8231	26.284	17.2413	18.5829	1.34381	0.000127202	0.000462294
SmVG_001313	9.28441	8.93973	6.10292	7.51335	29.1581	19.9978	15.5976	13.3697	1.29489	5e-05	0.000268034	24.5644	26.2942	22.6797	27.5539	27.9202	37.782	38.8713	22.8641	0.796078	1.82281e-15	9.04641e-14	11.7014	11.5373	8.97152	11.2973	12.7739	17.4839	13.5174	9.5874	1.13774	4.9791e-11	8.21264e-10
SmVG_001093	7.70585	5.59339	5.2338	5.2586	21.1475	13.9676	12.4576	10.5198	1.2879	5e-05	0.000268034	6.97448	7.01988	5.08138	6.53889	7.93765	10.8043	9.7324	6.01228	0.86077	2.16058e-06	1.86195e-05	5.36166	5.93016	4.39533	5.65168	6.3886	7.63829	6.42043	3.93927	1.04343	7.40224e-06	3.74125e-05
Smp_000270	18.591	18.6672	13.8559	22.4077	46.5103	27.726	47.3473	57.9124	1.28771	5e-05	0.000268034	15.7415	14.9832	11.4504	20.2077	18.2107	29.5113	14.7408	29.9068	0.795002	4.25941e-05	0.000263885	9.06198	8.68293	6.4628	11.9963	9.56747	16.4531	7.40469	15.5157	1.22996	5.15636e-09	5.52136e-08		hypothetical protein;Smp_000270	Trematode Eggshell Synthesis domain containing protein [Source:UniProtKB/TrEMBL;Acc:G4LVS3]	_	_
SmVG_022195	14.9996	10.7803	7.94232	9.08587	34.8673	19.7968	23.2587	26.5484	1.28715	0.0017	0.00594559	42.9612	47.4725	32.1699	34.4329	82.3874	70.4557	64.9695	59.3944	1.06648	2.32903e-06	1.9888e-05	24.5438	29.6931	20.0875	23.0658	39.9103	42.8072	31.8824	29.8794	1.51926	1.56539e-12	3.56137e-11
SmVG_025166	6.57875	6.38463	5.54626	3.45225	23.0889	12.3024	9.31522	8.75824	1.28358	5e-05	0.000268034	5.74701	5.60038	4.90806	3.29214	9.28096	5.97813	6.78145	4.73983	0.739051	0.00606908	0.0190624	3.24106	3.35012	2.68715	1.87109	4.43369	3.25742	3.06407	2.29248	1.18446	0.000312238	0.00101905
SmVG_023139	4.12601	4.52516	4.2493	3.70775	13.691	7.58226	8.90914	9.89882	1.27103	5e-05	0.000268034	5.7989	4.48182	4.224	3.92915	6.58454	7.39722	5.30579	7.21082	0.735975	4.32777e-05	0.000267695	4.45608	4.17864	3.3582	3.64336	4.62565	5.55318	3.88531	4.66825	1.11366	1.69311e-08	1.59932e-07
Smp_203930	8.68734	6.3323	11.8862	9.863	24.1023	18.88	16.0715	29.4296	1.26692	5e-05	0.000268034	10.792	13.5038	17.7719	21.0066	17.9859	18.7578	16.0185	28.5164	0.714556	0.000615453	0.00271798	12.696	14.9862	18.2738	22.5876	16.9889	19.3027	14.3663	25.0625	1.02389	3.24211e-06	1.79217e-05		hypothetical protein;Smp_203930
Smp_200900	24.0802	19.3203	20.813	21.944	67.8714	46.4938	50.1891	42.6271	1.26585	5e-05	0.000268034	36.356	40.8713	35.3063	42.2153	65.2734	69.8745	52.5109	51.8706	0.945208	6.28447e-09	9.53919e-08	19.7787	22.259	18.6501	23.5389	30.2435	35.9237	23.7291	23.9593	1.33049	4.04608e-16	1.74388e-14		hypothetical protein;Smp_200900
Smp_076860	7.84814	7.39239	8.02097	6.4892	24.3142	17.5115	13.2191	15.6873	1.24944	5e-05	0.000268034	10.7051	10.7113	10.7491	10.0487	14.2406	13.3587	14.1686	11.9825	0.721592	2.69613e-06	2.27326e-05	5.95553	6.03298	5.91197	5.86786	7.0321	7.26276	7.03744	5.9608	1.07535	4.47684e-08	3.83979e-07		B9 domain containing protein 2;note=predicted by EVM2;note=pfam_scan%3BPfam:PF07162.6%3B%3BE()%3D4.8E-52%3Bscore%3D176.0%3Bqu ery 4-164%3Bdescription%3DB9-C2;note=iprscan%3BInterPro:IPR010796 : B9%3BPfam:PF07162%3B%3Bscore%3D4.9E-81%3Bquery 3-165%3Bdescription%3DB9;Smp_076860	Putative uncharacterized protein [Source:UniProtKB/TrEMBL;Acc:G4LXE7]	gi|226371646|ref|NP_085055.2|	B9 domain-containing protein 2 [Homo sapiens]
Smp_170010	2.00263	1.94189	2.67653	2.18109	6.67146	5.32519	4.17321	4.72182	1.247	5e-05	0.000268034	2.40904	2.39792	3.07149	2.85021	3.81061	3.94965	4.07135	3.83109	0.850262	1.98532e-07	2.12767e-06	1.35896	1.41226	1.66519	1.65973	1.86921	2.12336	1.94831	1.84802	1.20915	1.02434e-10	1.57169e-09	GO:0031514	radial spoke 3;note=predicted by EVM2;note=pfam_scan%3BPfam:PF06098.6%3B%3BE()%3D1.4E-5%3Bscore%3D24.1%3Bquer y 202-247%3Bdescription%3DRadial_spoke_3;note=pfam_scan%3BPfam:PF06098.6%3B%3BE()%3D3.1E-70%3Bscore%3D236.3%3Bqu ery 1-180%3Bdescription%3DRadial_spoke_3;note=iprscan%3BInterPro:IPR009290 : Radial spoke 3%3BPfam:PF06098%3B%3Bscore%3D1.6E-93%3Bquery 1-250%3Bdescription%3DRadial spoke 3;Smp…	Putative flagellar radial spoke protein [Source:UniProtKB/TrEMBL;Acc:G4VLS1]	gi|31543559|ref|NP_114130.3|	radial spoke head protein 3 homolog [Homo sapiens]
Smp_151790	4.13345	4.86882	7.21412	6.71353	17.5148	10.6803	8.99958	17.0555	1.2424	0.01245	0.0314901	3.89453	2.69369	7.34037	7.11514	10.2293	9.48368	7.63071	12.1946	1.21604	0.000341197	0.00163184	4.33836	2.97368	6.74008	7.51783	8.23635	7.11624	5.62221	8.66385	1.3733	1.35928e-05	6.43054e-05		hypothetical protein;note=predicted by EVM2;Smp_151790	Putative uncharacterized protein [Source:UniProtKB/TrEMBL;Acc:G4VTF3]	_	_
Smp_169340	59.0847	48.7021	39.6485	46.7744	156.964	99.1152	112.293	90.4581	1.24035	5e-05	0.000268034	91.0088	94.0208	79.0477	97.9317	125.628	125.374	104.66	89.767	0.781044	2.61341e-06	2.20988e-05	50.653	52.6743	43.3837	56.8168	63.1105	68.4075	52.1026	45.3729	1.07647	1.71156e-09	2.04743e-08		coiled coil domain containing protein 58;note=pfam_scan%3BPfam:PF09774.4%3B%3BE()%3D3.7E-15%3Bscore%3D56.2%3Bque ry 8-138%3Bdescription%3DCid2;note=iprscan%3BInterPro:IPR019171 : Caffeine-induced death protein 2%3BPfam:PF09774%3B%3Bscore%3D1.3E-7%3Bquery 8-142%3Bdescription%3DCaffeine-induced death protein 2;Smp_169340	Putative uncharacterized protein [Source:UniProtKB/TrEMBL;Acc:G4VKL7]	gi|62988355|ref|NP_001017928.1|	coiled-coil domain-containing protein 58 [Homo sapiens]
SmVG_015827	8.23557	4.91875	15.173	12.8048	22.369	31.0499	31.5315	12.1768	1.23961	0.0007	0.00277151	9.64758	10.575	18.3888	19.5658	14.4365	27.5737	24.9046	15.1235	1.03764	6.21731e-06	4.76497e-05	8.56256	8.27513	16.863	16.3402	11.9396	26.7044	22.1563	14.7113	1.49837	1.1451e-07	8.96124e-07
Smp_075130	14.2121	15.032	13.5844	11.0354	43.299	24.4057	28.5189	30.224	1.23115	5e-05	0.000268034	25.6558	21.9522	21.7221	19.2709	29.4699	27.9337	22.3129	26.1861	0.583162	0.00178733	0.00675398	14.5665	12.6657	12.1132	11.2807	15.1529	15.406	11.0381	13.2646	0.966929	9.5376e-08	7.61676e-07	GO:0005515,GO:0007165	guanine nucleotide binding protein subunit;Smp_075130	Putative guanine nucleotide-binding protein beta 5 (G protein beta5) [Source:UniProtKB/TrEMBL;Acc:G4VGZ9]	gi|20336270|ref|NP_057278.2|	guanine nucleotide-binding protein subunit beta-5 isoform b [Homo sapiens]
Smp_072990	11.4164	13.3174	12.0171	12.1016	38.3404	19.5908	29.4165	27.1963	1.2294	5e-05	0.000268034	9.76053	8.62806	9.18542	9.706	12.5277	15.5378	9.17068	11.8444	0.726639	3.79933e-05	0.000238283	5.89289	5.2778	5.51401	6.08143	7.08804	9.32148	5.10007	6.59019	1.10181	1.87588e-09	2.22537e-08	GO:0016020,GO:0016021	Transmembrane protein 185B;Smp_072990	Putative seven transmembrane receptor [Source:UniProtKB/TrEMBL;Acc:G4VA52]	gi|22296884|ref|NP_115897.1|	transmembrane protein 185A isoform 1 [Homo sapiens]
Smp_162380	3.74323	2.89027	3.43818	3.86147	8.1822	7.95964	8.82167	7.58185	1.22393	5e-05	0.000268034	9.7599	10.0227	9.39707	11.3187	10.5998	14.5641	12.4975	11.2884	0.682871	2.73969e-15	1.3304e-13	5.52395	5.83669	5.23691	6.6647	5.36109	8.04462	6.19429	5.63655	0.942857	9.63777e-18	5.13436e-16	GO:0006629,GO:0016787,GO:0016788	isoamyl acetate hydrolyzing esterase 1;Smp_162380	Isoamyl acetate-hydrolyzing esterase 1 [Source:UniProtKB/TrEMBL;Acc:G4LZC1]	gi|88853865|ref|NP_001034702.1|	isoamyl acetate-hydrolyzing esterase 1 homolog [Homo sapiens]
Smp_135940	3.29339	3.42552	3.01214	3.46889	10.5378	7.26242	7.11895	5.85845	1.22135	5e-05	0.000268034	4.69324	4.3756	4.16272	4.79625	6.37917	6.67859	6.16611	4.82965	0.808364	4.7569e-10	9.24752e-09	2.54283	2.40375	2.236	2.68001	3.00049	3.54513	2.76313	2.2338	1.10338	1.7363e-11	3.10902e-10	GO:0004871,GO:0005834,GO:0005886,GO:0007165,GO:0007186,GO:0016020	hypothetical protein;Smp_135940	Putative uncharacterized protein [Source:UniProtKB/TrEMBL;Acc:G4VPE9]	_	_
Smp_181530	55.8271	70.8901	61.8468	52.7023	183.14	110.714	125.971	142.543	1.22089	5e-05	0.000268034	75.1353	56.0207	62.9271	58.544	91.5911	91.2488	68.2447	87.0238	0.707731	0.000247982	0.00123811	47.0273	35.2869	38.7642	37.6363	50.4466	54.2696	36.077	46.8439	1.11116	1.31151e-10	1.94954e-09	GO:0016020,GO:0016021	cd63 antigen;Smp_181530	Putative tetraspanin [Source:UniProtKB/TrEMBL;Acc:G4VJV0]	_	_
Smp_074560	2.76072	2.13982	2.62574	3.234	4.63926	9.0738	6.76465	4.48941	1.21431	5e-05	0.000268034	2.41897	2.94479	2.93721	3.6539	2.68984	5.3216	5.58703	3.39472	0.879847	3.14582e-09	5.00891e-08	1.41874	1.73037	1.67564	2.19455	1.41902	2.99415	2.85038	1.74501	1.15927	1.65514e-09	1.98826e-08		hypothetical protein;Smp_074560	Putative uncharacterized protein [Source:UniProtKB/TrEMBL;Acc:G4VRD2]	_	_
Smp_076710	9.23163	10.8373	8.98322	9.85289	25.1924	23.5424	25.4898	16.0043	1.21363	5e-05	0.000268034	21.0701	18.4257	17.1585	22.4673	22.4391	28.4914	25.1967	19.2182	0.753223	1.40507e-10	3.00613e-09	12.0605	10.6925	9.74497	13.4218	11.3465	15.555	12.2601	10.0153	0.942564	1.49257e-09	1.81195e-08	GO:0008270	hypothetical protein;Smp_076710
Smp_175230	9.26548	8.23477	9.02435	11.2293	24.307	19.728	21.5557	21.9502	1.21333	5e-05	0.000268034	23.0567	24.7272	24.6204	31.0028	28.9161	38.4776	30.1693	37.0833	0.738248	1.13857e-15	5.79335e-14	13.5938	14.6917	14.2673	18.8552	15.1191	21.9649	15.5178	19.6579	1.07671	6.01769e-19	3.82324e-17	GO:0004146,GO:0006545,GO:0009165,GO:0016491,GO:0050661,GO:0055114	dihydrofolate reductase;Smp_175230	Dihydrofolate reductase [Source:UniProtKB/TrEMBL;Acc:G4VJD6]	gi|4503323|ref|NP_000782.1|	dihydrofolate reductase [Homo sapiens]
SmVG_015350	2.99604	1.65738	3.21771	4.00535	4.80373	12.629	2.91483	7.17261	1.21238	0.0008	0.0031153	1.64082	1.04947	1.01621	1.86243	3.40401	2.15087	7.83845	2.02657	1.58563	0.000296334	0.0014462	1.08517	1.25075	1.14968	2.8348	3.14383	2.62794	6.29049	1.91011	2.08053	3.70635e-06	2.01071e-05
Smp_158960	3.29521	2.22199	2.9705	2.44754	5.50266	8.19216	4.34297	7.22566	1.20807	0.00065	0.00259941	4.81522	4.82482	5.49855	3.82341	7.07329	6.06487	7.01309	7.8097	0.748862	0.000229449	0.00116093	2.84039	2.88037	3.21627	2.34746	3.92572	3.54505	3.78763	4.2534	1.30294	1.75397e-07	1.31732e-06		hypothetical protein;note=predicted by EVM2;Smp_158960	Putative uncharacterized protein [Source:UniProtKB/TrEMBL;Acc:G4LZY6]	_	_
Smp_168960	2.64672	2.9973	2.72991	2.17978	7.05689	4.57194	5.35259	7.37819	1.20674	5e-05	0.000268034	3.09139	2.76444	2.84256	2.55198	3.39904	3.9881	2.93085	4.57649	0.597688	5.18103e-06	4.07483e-05	1.82956	1.64207	1.66453	1.56752	1.82415	2.26197	1.5577	2.41805	1.08375	2.23636e-10	3.16e-09	GO:0005515	multiple pdz domain protein;Smp_168960	Multiple pdz domain protein, putative [Source:UniProtKB/TrEMBL;Acc:C1M044]	gi|112382257|ref|NP_795352.2|	inaD-like protein [Homo sapiens]
Smp_002930	5.18387	4.81292	4.29341	4.0466	16.9745	8.69956	8.96979	7.44025	1.19853	5e-05	0.000268034	4.3943	4.57631	4.12094	4.02891	7.31372	6.24468	4.64595	4.35008	0.766219	0.00100737	0.00415848	2.45754	2.59174	2.29095	2.33247	3.59569	3.32987	2.28018	2.13316	1.13724	2.23624e-05	9.95339e-05	GO:0000786,GO:0000790,GO:0003677,GO:0005634,GO:0005694,GO:0006334,GO:0006342,GO:0046982	histone H2A;Smp_002930	Histone H2A [Source:UniProtKB/TrEMBL;Acc:G4VFE8]	gi|28195394|ref|NP_778235.1|	histone H2A type 2-B [Homo sapiens]
SmVG_030612	6.01018	4.79113	4.69594	4.9821	14.3856	10.1993	12.6906	9.62885	1.19555	5e-05	0.000268034	3.52119	4.35372	3.53459	4.08907	5.02068	6.85029	4.95209	4.25718	0.831594	9.49536e-06	6.99775e-05	2.20083	2.75232	2.03318	2.48328	2.70138	3.94741	2.65765	2.28409	1.12245	1.41047e-07	1.08207e-06
Smp_083180	64.8778	61.2395	54.4298	59.1087	174.855	151.407	117.861	104.347	1.19445	5e-05	0.000268034	122.323	111.548	106.017	119.445	130.796	130.242	140.258	100.455	0.641541	3.56029e-06	2.91575e-05	66.2766	61.7394	56.434	68.086	64.6727	70.6031	67.0795	47.438	0.881356	4.03649e-08	3.5006e-07	GO:0032040	rRNA processing protein FCF1;Smp_083180	Putative uncharacterized protein [Source:UniProtKB/TrEMBL;Acc:G4V7F0]	gi|7705730|ref|NP_057046.1|	rRNA-processing protein FCF1 homolog [Homo sapiens]
SmVG_001672	7.02547	8.14247	8.49232	6.95705	23.8665	19.4851	16.4536	10.0893	1.19083	5e-05	0.000268034	3.56861	3.96872	3.24625	3.0223	5.40795	5.27325	3.74662	4.75619	0.747757	0.0135325	0.03715	3.64741	3.31318	3.64662	3.77245	6.06615	6.26103	4.66276	3.47242	1.44623	1.21651e-07	9.46825e-07
SmVG_023010	4.48652	4.68057	4.70163	5.7197	9.61811	10.0101	13.0098	11.9988	1.18823	5e-05	0.000268034	3.31316	3.14167	3.15547	4.3189	2.36588	5.95593	4.01453	5.05043	0.629201	0.00449633	0.0147769	2.33112	2.20182	2.28567	3.23174	1.77095	4.4652	2.55302	3.16579	1.10853	7.24113e-08	5.91496e-07
SmVG_000380	64.4341	68.1496	58.413	64.7449	210.261	114.243	120.151	136.956	1.18537	5e-05	0.000268034	153.926	163.174	148.821	176.538	252.229	213.371	205.326	210.514	0.842643	1.70885e-05	0.000117226	94.4167	100.683	90.4025	110.744	146.15	131.272	114.202	119.173	1.22478	7.27836e-13	1.77853e-11
SmVG_001163	60.9792	50.2322	29.2843	38.9332	172.343	89.4521	81.3224	63.858	1.18153	5e-05	0.000268034	335.122	360.183	197.273	229.621	569.5	503.649	320.85	334.88	0.946938	0.00287332	0.0101102	530.752	582.627	324.484	383.827	653.864	594.84	398.251	379.33	1.11263	3.49514e-05	0.000147529
SmVG_016806:Smp_053780	9.36263	7.15422	8.43013	9.22251	25.117	19.4567	18.5191	14.0104	1.17408	5e-05	0.000268034	21.0199	21.0925	19.3076	21.8139	25.3041	26.8088	23.2176	19.0685	0.641001	1.74081e-06	1.52718e-05	11.6849	11.8696	10.5136	12.5705	12.9134	14.6481	11.183	9.49374	0.87846	3.92267e-08	3.41571e-07		tRNA specific adenosine deaminase 2;Smp_053780	Cytidine/deoxycytidylate deaminase-related [Source:UniProtKB/TrEMBL;Acc:G4VHS5]	gi|124107608|ref|NP_872309.2|	tRNA-specific adenosine deaminase 2 [Homo sapiens]
SmVG_016806:Smp_053790	9.36263	7.15422	8.43013	9.22251	25.117	19.4567	18.5191	14.0104	1.17408	5e-05	0.000268034	21.0199	21.0925	19.3076	21.8139	25.3041	26.8088	23.2176	19.0685	0.641001	1.74081e-06	1.52718e-05	11.6849	11.8696	10.5136	12.5705	12.9134	14.6481	11.183	9.49374	0.87846	3.92267e-08	3.41571e-07		tRNA specific adenosine deaminase 2;Smp_053790	Cytidine/deoxycytidylate deaminase-related [Source:UniProtKB/TrEMBL;Acc:G4VHS6]	gi|124107608|ref|NP_872309.2|	tRNA-specific adenosine deaminase 2 [Homo sapiens]
Smp_148770	42.4545	40.6299	39.2746	48.3253	87.6772	93.0977	106.341	97.7416	1.17299	5e-05	0.000268034	50.1677	51.4259	48.9638	66.1441	56.4805	97.6826	74.5479	78.6301	0.848126	5.76934e-25	9.00247e-23	28.7957	29.7641	27.4445	39.3018	29.2959	54.547	37.4033	39.9189	1.18931	2.20377e-25	3.56636e-23	GO:0004751,GO:0009052,GO:0016853	ribose 5 phosphate isomerase;Smp_148770	Ribose-5-phosphate isomerase, putative [Source:UniProtKB/TrEMBL;Acc:G4LWP8]	_	_
Smp_000400	57.2942	73.7655	46.3469	81.6169	183.825	78.1874	155.983	165.138	1.17074	5e-05	0.000268034	74.1401	56.697	44.7222	87.4606	74.258	107.423	45.5535	93.3475	0.679324	0.0156586	0.041896	47.5556	37.1342	28.2651	58.5837	49.8066	71.5011	29.5245	56.2121	1.10292	2.69223e-06	1.5219e-05		hypothetical protein;Smp_000400	Putative uncharacterized protein [Source:UniProtKB/TrEMBL;Acc:G4LYJ8]	_	_
Smp_203380	84.732	92.7241	80.1801	58.4773	288.993	162.068	131.212	129.354	1.17068	5e-05	0.000268034	199.425	164.861	154.619	128.28	314.577	227.009	200.256	192.855	0.840008	0.0013207	0.00524648	120.371	99.2709	89.6777	79.2278	152.581	119.293	97.4556	87.7526	1.22631	2.91879e-06	1.63304e-05		hypothetical protein;Smp_203380
Smp_148540	59.1705	56.2347	48.8333	49.5683	155.188	93.2695	129.504	102.267	1.16741	5e-05	0.000268034	60.4212	61.1283	52.0004	60.1806	82.7405	103.83	68.1632	69.4557	0.815631	4.27035e-08	5.44993e-07	34.8345	35.3715	29.3848	35.6491	42.3428	57.9003	33.9476	35.7263	1.16884	5.73654e-14	1.67926e-12	GO:0003746,GO:0005515,GO:0005622,GO:0005739,GO:0005759,GO:0006412,GO:0006414,GO:0070125	elongation factor Ts;Smp_148540	Elongation factor Ts, mitochondrial [Source:UniProtKB/TrEMBL;Acc:G4V8Y1]	gi|291084500|ref|NP_001166167.1|	elongation factor Ts, mitochondrial isoform 1 precursor [Homo sapiens]
Smp_203620	4.18395	4.48443	5.98917	6.63075	16.6654	10.1543	10.2121	10.7698	1.167	0.00015	0.000719901	2.86981	2.64881	3.91818	5.35453	5.20624	7.14485	3.12205	5.96608	0.912113	0.000864082	0.00364016	2.29608	1.88631	2.14941	4.58132	3.23227	4.95938	3.06612	3.8218	1.35866	1.75142e-07	1.31656e-06		hypothetical protein;Smp_203620
Smp_103790	8.23342	10.3333	8.42599	7.35964	24.2855	16.1386	17.96	18.7436	1.16684	5e-05	0.000268034	12.1033	9.2754	9.49202	8.88535	12.5917	14.5674	10.7091	12.3517	0.651962	1.90156e-05	0.000129083	6.82108	5.28265	5.25318	5.20683	6.24964	7.91472	5.23237	6.21494	1.04034	7.47906e-09	7.84204e-08	GO:0000166,GO:0003924,GO:0005200,GO:0005525,GO:0005737,GO:0005856,GO:0005874,GO:0006184,GO:0007017,GO:0043234,GO:0051258	hypothetical protein;Smp_103790	Putative tubulin alpha chain [Source:UniProtKB/TrEMBL;Acc:G4V865]	gi|13376181|ref|NP_079079.1|	tubulin alpha chain-like 3 isoform 1 [Homo sapiens]
Smp_073050	23.7521	20.409	22.5182	30.3875	71.6738	58.1763	48.7413	39.3295	1.16675	0.0012	0.00440638	16.7927	15.5369	16.8107	25.1015	26.1323	28.5664	28.2398	18.8751	1.00028	1.63342e-09	2.80704e-08	12.0145	10.767	10.289	16.4474	13.5766	16.2066	14.8642	10.7304	1.11001	1.0563e-07	8.35317e-07		hypothetical protein;Smp_073050	Putative uncharacterized protein [Source:UniProtKB/TrEMBL;Acc:G4VA62]	_	_
Smp_000380	11.778	6.77149	13.4261	9.89588	12.303	37.3418	29.3367	14.9663	1.16589	0.0004	0.00171395	5.01569	5.22801	8.42506	7.25981	5.2549	10.3917	14.4731	6.40663	0.896992	0.00227537	0.00831105	4.05236	5.90426	8.45838	8.43335	4.61246	10.073	9.58539	4.07641	1.01194	0.00191293	0.00496576		hypothetical protein;Smp_000380
Smp_135740	3.43833	3.44662	3.58582	3.82302	11.142	7.24539	7.28838	6.26746	1.16012	5e-05	0.000268034	6.77501	6.64406	6.75288	8.14696	8.99362	8.88998	7.79771	7.40365	0.672281	9.98338e-06	7.3297e-05	3.98859	3.95893	3.85088	4.82145	4.77594	5.08684	3.98802	3.82577	0.939079	1.09221e-09	1.34984e-08	GO:0000398,GO:0005686,GO:0005689,GO:0071011	splicing factor 3B subunit 5;Smp_135740	Putative uncharacterized protein [Source:UniProtKB/TrEMBL;Acc:G4VM94]	gi|13775200|ref|NP_112577.1|	splicing factor 3B subunit 5 [Homo sapiens]
Smp_123240	59.2291	61.6625	57.1874	66.4744	174.39	135.702	129.032	106.537	1.15785	5e-05	0.000268034	60.9289	55.508	56.5004	70.3048	80.5148	94.2144	82.3213	66.222	0.874774	2.87366e-18	2.0138e-16	35.2954	32.4726	32.4586	42.2949	43.457	54.2757	42.5479	34.2265	1.16813	6.44693e-15	2.23868e-13	GO:0005739,GO:0005743,GO:0006810,GO:0008565,GO:0015031,GO:0016020,GO:0042719,GO:0042721,GO:0045039,GO:0046872,GO:0072321	hypothetical protein;note=pfam_scan%3BPfam:PF02953.10%3B%3BE()%3D1.0E-13%3Bscore%3D50.1%3Bqu ery 11-68%3Bdescription%3Dzf-Tim10_DDP;note=iprscan%3BInterPro:IPR004217 : Zinc finger%2C Tim10/DDP-type%3BPfam:PF02953%3B%3Bscore%3D9.7E-8%3Bquery 14-71%3Bdescription%3DMitochondrial inner membrane translocase complex%2C Tim8/9/10/13-zinc finger-like;Smp_123240	Putative uncharacterized protein [Source:UniProtKB/TrEMBL;Acc:G4VLK9]	_	_
SmVG_020309	18.8937	14.9404	12.7886	14.8607	38.6456	38.8686	33.1002	26.1622	1.15355	5e-05	0.000268034	15.7155	19.1872	15.4771	14.4167	14.9504	21.9339	25.754	15.3897	0.682174	0.000332584	0.00159845	17.3959	21.1193	16.177	18.1102	16.2225	23.9547	24.3058	13.6829	1.03665	8.60383e-07	5.45015e-06
Smp_000420	244.607	301.766	243.55	441.299	800.595	483.925	670.343	783.164	1.15305	5e-05	0.000268034	305.229	228.186	234.109	457.165	370.462	483.389	286.858	471.268	0.841363	2.57491e-06	2.18048e-05	176.658	134.139	132.989	273.085	202.83	282.008	150.678	247.856	1.12333	1.98273e-07	1.47237e-06		Pro His rich protein;Smp_000420	Pro-His-rich protein [Source:UniProtKB/TrEMBL;Acc:G4LYJ4]	_	_
Smp_024240	5.11394	4.9395	5.18168	5.0984	12.7011	11.2362	10.1269	11.0645	1.15018	5e-05	0.000268034	7.73622	7.85851	8.23121	8.81852	8.40486	10.6715	10.6503	9.78965	0.656543	1.54962e-08	2.14111e-07	4.47511	4.49222	4.56916	5.25474	4.2975	5.90153	5.34029	5.01212	0.95797	2.52675e-13	6.75139e-12	GO:0050709	secretion regulating guanine nucleotide exchange;Smp_024240	Rcc1-related guanine nucleotide exchange factor [Source:UniProtKB/TrEMBL;Acc:G4VQ76]	gi|6912330|ref|NP_036271.1|	secretion-regulating guanine nucleotide exchange factor [Homo sapiens]
SmVG_033547	1.6191	3.85319	4.10527	3.59738	7.9405	7.83385	6.07579	7.33866	1.14762	0.0034	0.010745	2.2552	0.616218	1.87449	1.97788	2.68465	2.78746	2.67352	3.00222	1.09217	0.0150771	0.0406094	2.73967	1.38128	2.46484	3.31829	2.86585	3.97037	2.55545	2.78754	1.21663	1.04442e-05	5.09847e-05
SmVG_014957	11.754	8.87837	7.24327	6.30029	27.1305	19.6881	16.015	12.8636	1.14726	5e-05	0.000268034	19.8552	28.3137	22.0017	12.7065	31.8666	45.3051	32.6671	22.4154	0.926334	2.52846e-09	4.16768e-08	16.2725	19.1224	13.8849	14.0811	21.4693	30.5549	23.9252	14.1527	1.36524	5.83317e-09	6.19197e-08
SmVG_000782	8.08983	6.83292	5.11148	6.57292	19.7156	15.7468	11.5361	11.6894	1.14125	5e-05	0.000268034	17.1818	18.9782	14.7225	17.9251	34.5726	29.9524	25.4934	23.6541	1.01828	2.1936e-06	1.88762e-05	9.68013	10.6388	8.0913	10.2605	17.0652	16.1378	12.2152	11.7278	1.46348	1.45749e-12	3.36046e-11
Smp_202620	7.12894	3.64141	3.71218	4.86303	11.8486	9.55287	11.1149	10.1455	1.14095	5e-05	0.000268034	8.35427	11.3477	7.7828	12.0045	6.86015	19.8038	10.8727	12.5045	0.696264	0.00126977	0.00507517	7.56336	9.28387	8.24533	10.9264	7.52642	14.7434	10.3403	8.84947	1.0654	6.55667e-10	8.5596e-09	GO:0016020,GO:0016021	hypothetical protein;note=tmhmm%3B%3Bquery 1-52%3B;note=%3Bquery 1-12%3B;note=%3Bquery 13-35%3B;note=%3Bquery 36-52%3B;Smp_202620
Smp_160330	1.69709	1.6049	1.76253	2.87804	4.84732	5.18754	3.60958	3.82114	1.13684	0.0006	0.00243167	3.62536	3.06913	3.08643	4.78146	3.9869	4.60504	5.18772	4.24876	0.789951	0.00019441	0.00100672	2.15295	1.83671	1.80754	2.93029	2.14563	2.65345	2.79507	2.28848	1.02457	1.78545e-06	1.04889e-05	GO:0005515	dynein light chain;note=predicted by EVM2;note=pfam_scan%3BPfam:PF12799.2%3B%3BE()%3D1.9E-8%3Bscore%3D33.6%3Bquer y 170-211%3Bdescription%3DLRR_4;Smp_160330	Putative dynein light chain [Source:UniProtKB/TrEMBL;Acc:G4VT99]	gi|164607156|ref|NP_113615.2|	dynein light chain 1, axonemal isoform 1 [Homo sapiens]
Smp_204010	11.4898	11.9335	13.7276	14.8846	40.4385	19.6462	24.3111	29.7655	1.13351	5e-05	0.000268034	9.53798	7.36824	10.5961	12.0446	14.4415	17.7375	6.91206	13.2311	0.76758	0.0181783	0.0474974	10.4984	8.62063	11.918	14.7207	14.5927	15.6971	7.38825	13.0872	1.06784	5.11965e-05	0.000206641		hypothetical protein;Smp_204010
Smp_093800	3.51784	4.703	3.96868	4.11303	12.1746	7.3448	8.77446	7.35939	1.12894	5e-05	0.000268034	6.84009	5.09883	4.96919	6.06149	8.54804	9.45029	7.01149	6.13443	0.840207	1.0276e-06	9.49169e-06	3.75303	2.84839	2.68078	3.48751	4.13449	5.0612	3.30768	2.94573	1.15456	7.38168e-08	6.01831e-07	GO:0005744,GO:0016020,GO:0016021,GO:0030150,GO:0032981,GO:0033617	tim21 protein;Smp_093800	Putative uncharacterized protein [Source:UniProtKB/TrEMBL;Acc:G4M0Q7]	gi|156142176|ref|NP_054896.2|	TIM21-like protein, mitochondrial precursor [Homo sapiens]
SmVG_012423	37.5059	31.627	26.4201	27.4558	81.8699	71.3176	62.8327	52.7906	1.12783	5e-05	0.000268034	22.5427	24.9694	18.8188	20.0591	28.5316	30.8346	30.6429	24.6573	0.782039	2.72277e-08	3.61276e-07	20.9496	23.2089	17.1477	20.0643	24.4269	28.7329	23.3682	19.4076	1.10755	2.84102e-10	3.93658e-09
Smp_108390	7.64167	7.60915	7.34756	7.7082	22.7187	16.1951	14.6197	12.6471	1.12678	5e-05	0.000268034	9.56904	9.13688	8.89494	10.6416	11.8942	13.2953	11.8429	9.64326	0.72553	4.81495e-11	1.11804e-09	4.61721	4.37948	4.22302	5.19414	5.51111	6.28612	5.05616	4.18084	1.03168	1.58165e-11	2.88635e-10	GO:0000786,GO:0000788,GO:0003677,GO:0005634,GO:0005694,GO:0006334,GO:0046982	histone H2B;Smp_108390	Histone H2B [Source:UniProtKB/TrEMBL;Acc:C1M1H8]	gi|4504257|ref|NP_003509.1|	histone H2B type 1-C/E/F/G/I [Homo sapiens]
Smp_183860	28.739	24.2807	21.2689	20.7499	78.8444	47.7142	42.9042	37.5307	1.123	5e-05	0.000268034	79.4656	88.1501	73.8654	78.9114	87.7658	94.2772	101.207	63.3501	0.596813	3.32471e-06	2.73623e-05	52.9766	59.3603	48.9831	56.0114	50.2803	58.8063	56.2314	36.3495	0.77298	2.00386e-05	9.06014e-05	GO:0003676,GO:0003723,GO:0003964,GO:0004190,GO:0006278,GO:0006508,GO:0015074	KRAB A domain containing protein;Smp_183860	Putative uncharacterized protein [Source:UniProtKB/TrEMBL;Acc:C4QR08]	gi|126723547|ref|NP_079357.2|	protein NYNRIN [Homo sapiens]
SmVG_019850	69.655	63.741	55.3263	70.4226	204.292	113.509	128.216	117.981	1.12193	5e-05	0.000268034	58.668	61.2195	51.8312	67.6421	85.8946	81.9718	65.276	64.1636	0.761408	5.18346e-05	0.000314964	33.1377	35.0438	28.5263	39.7187	43.7197	44.8835	32.1666	32.1516	1.05524	4.05569e-09	4.43129e-08
SmVG_024286	4.94969	4.3961	4.09469	3.95904	15.1526	6.28506	7.15034	9.23682	1.12029	5e-05	0.000268034	9.47848	9.11302	10.9832	10.0009	9.3407	13.6971	14.4495	10.5239	0.660503	1.11697e-11	2.92436e-10	8.52313	8.1543	9.05932	9.89127	7.17804	11.5821	13.3993	8.01175	1.00089	3.44825e-09	3.87623e-08
Smp_000680	9.81237	7.57642	8.95269	8.09923	24.2292	16.7354	19.9841	13.3352	1.10894	5e-05	0.000268034	12.3835	14.6467	13.716	14.8417	15.6588	22.229	15.5109	11.883	0.706598	5.37688e-10	1.02485e-08	6.92906	8.36187	7.5403	8.68507	7.97181	12.1711	7.65278	5.92412	0.920652	5.07377e-07	3.39187e-06	GO:0003735,GO:0006412,GO:0006810,GO:0016020,GO:0016021	mitochondrial ornithine transporter 1;Smp_000680	Ornithine transporter 2 (Solute carrier family 25 member 2) [Source:UniProtKB/TrEMBL;Acc:G4LYG3]	gi|157388989|ref|NP_001098117.1|	solute carrier family 25 member 36 isoform a [Homo sapiens]
SmVG_018776	2.57906	2.41375	3.01902	1.55428	5.78474	6.20454	5.0624	3.48105	1.10192	5e-05	0.000268034	9.23793	10.0899	6.60841	6.76561	8.38544	12.4844	6.91708	5.26476	0.488923	0.0134078	0.036877	8.22993	8.94799	5.70069	6.44752	6.88224	10.4726	6.57291	4.52012	0.778803	0.000459741	0.00142921	GO:0015074
Smp_099150	199.18	184.961	174.944	184.819	489.062	309.5	394.326	399.795	1.09827	5e-05	0.000268034	247.624	249.122	225.173	256.892	292.346	349.517	243.671	303.001	0.659432	3.80518e-06	3.09036e-05	138.506	141.222	123.534	148.346	149.936	191.275	120.167	150.777	1.00618	5.22563e-13	1.31824e-11	GO:0005515,GO:0005543	Pleckstrin protein domain containing family;Smp_099150	Putative uncharacterized protein [Source:UniProtKB/TrEMBL;Acc:G4LUX4]	gi|154800478|ref|NP_001094093.1|	pleckstrin homology domain-containing family B member 2 isoform 3 [Homo sapiens]
Smp_096250	6.80667	6.16858	5.23653	5.33853	16.5943	9.76912	12.412	11.5976	1.0969	5e-05	0.000268034	20.5908	19.8692	14.5528	15.2345	21.93	23.0192	15.3808	14.8323	0.537711	0.0131297	0.0362142	11.2239	10.9965	7.73551	8.6703	10.4561	12.1581	7.33238	6.90421	0.807894	0.00029557	0.000973916	GO:0005739,GO:0016197,GO:0031083	biogenesis of lysosomal organelles complex 1;note=predicted by EVM2;note=pfam_scan%3BPfam:PF06320.8%3B%3BE()%3D6.2E-23%3Bscore%3D80.8%3Bque ry 7-116%3Bdescription%3DGCN5L1;note=iprscan%3BInterPro:IPR009395 : GCN5-like 1%3BPfam:PF06320%3B%3Bscore%3D4.0E-8%3Bquery 5-115%3Bdescription%3DGCN5-like 1;Smp_096250	Gcn5-related [Source:UniProtKB/TrEMBL;Acc:G4VS45]	_	_
Smp_067800	2071.3	2176.49	1864.29	1892.17	5915.46	3831.46	3541.8	3792.39	1.09356	0.01095	0.0282845	1805.82	1640.27	1500.63	1670.76	2264.07	2136.2	1938.09	1912.84	0.688509	4.8466e-05	0.000296497	996.364	909.28	804.659	951.034	1092.62	1125.31	900.237	902.787	1.02593	5.6479e-09	6.01018e-08		fibrillin 2;note=predicted by EVM2;Smp_067800	Putative fibrillin 2 [Source:UniProtKB/TrEMBL;Acc:G4VHW5]	_	_
SmVG_030605	3.67984	2.75774	2.40361	3.27488	6.25302	9.96614	5.43766	4.16174	1.09149	0.00055	0.00224986	5.83892	6.90958	5.52908	7.28837	5.20912	9.5551	10.187	4.38995	0.734365	0.00010877	0.000605582	8.22764	9.53382	7.28713	9.84261	5.97195	10.8339	11.1722	5.16007	0.900053	0.000162456	0.000569659
Smp_090340	3.3445	4.42386	5.07055	4.44139	8.85316	9.10121	12.3377	6.52743	1.09134	0.00515	0.0151489	7.80547	5.5747	8.07101	9.7037	7.35801	13.8124	9.18173	6.91405	0.773061	1.41592e-07	1.57067e-06	4.29888	3.09362	4.21876	5.42717	3.42963	7.13138	4.14306	3.21412	0.91906	1.23968e-05	5.92352e-05		hypothetical protein;Smp_090340	Putative uncharacterized protein [Source:UniProtKB/TrEMBL;Acc:G4LVL6]	_	_
Smp_095980	303.131	393.756	337.073	557.881	1086.06	529.955	811.692	950.14	1.08541	5e-05	0.000268034	383.349	271.964	311.299	551.696	467.943	541.512	301.934	536.536	0.768457	0.000803481	0.0034243	211.914	149.899	170.238	315.459	233.357	291.127	144.985	260.944	1.05638	3.48514e-06	1.90395e-05	GO:0004784,GO:0005507,GO:0005576,GO:0005615,GO:0005737,GO:0006801,GO:0008270,GO:0016209,GO:0016491,GO:0019430,GO:0046872,GO:0055114	Extracellular superoxide dismutase (Cu Zn);Smp_095980	Extracellular superoxide dismutase [Cu-Zn] [Source:UniProtKB/Swiss-Prot;Acc:P16026]	gi|4826665|ref|NP_005116.1|	copper chaperone for superoxide dismutase [Homo sapiens]
SmVG_029453	3.14452	2.84214	2.69781	2.90226	8.25604	6.03605	6.0165	4.25702	1.08417	5e-05	0.000268034	4.23159	4.72701	3.67768	4.66235	6.05935	6.26861	7.11357	4.72803	0.88172	2.10539e-06	1.81706e-05	2.39599	2.62183	2.30133	2.53313	3.37056	3.87937	3.77351	2.48453	1.29912	3.93663e-09	4.32878e-08
Smp_202770	86.9472	63.1773	58.0555	58.0535	217.034	115.583	131.602	99.7546	1.08294	5e-05	0.000268034	64.6107	83.2947	55.5118	60.8389	104.842	99.6382	75.5044	63.7434	0.763413	0.000805164	0.00342985	35.8829	46.4175	30.0052	34.6328	50.9264	52.9629	35.6875	30.7958	1.0863	2.96029e-06	1.65302e-05		hypothetical protein;Smp_202770
Smp_153710	1.51276	1.27681	1.32232	1.33119	2.69013	3.75564	3.14119	1.92645	1.08082	5e-05	0.000268034	2.74198	3.11306	2.62206	3.10148	2.40722	4.62915	4.93086	2.47117	0.73263	8.62443e-08	1.02158e-06	1.52667	1.74919	1.43725	1.80849	1.1914	2.4937	2.37417	1.21152	0.968136	4.04075e-06	2.16339e-05	GO:0000710,GO:0000795,GO:0003684,GO:0005524,GO:0006298,GO:0030983,GO:0032300,GO:0051026	mutS protein 5;Smp_153710	Putative uncharacterized protein [Source:UniProtKB/TrEMBL;Acc:G4LX68]	gi|284813531|ref|NP_002430.3|	DNA mismatch repair protein Msh3 [Homo sapiens]
Smp_185340	220.279	201.214	152.808	151.885	564.667	336.025	325.464	309.5	1.08044	5e-05	0.000268034	216.84	219.828	176.79	173.283	250.498	234.927	214.934	186.446	0.573757	0.00127378	0.00508774	139.574	148.257	113.923	116.974	147.326	148.429	123.586	101.232	0.879621	1.93497e-05	8.7904e-05	GO:0016020,GO:0016021	hypothetical protein;note=tmhmm%3B%3Bquery 1-186%3B;Smp_185340	Putative uncharacterized protein [Source:UniProtKB/TrEMBL;Acc:G4VAC1]	_	_
Smp_195060	2.91968	3.79418	2.63608	3.2324	7.46782	7.22722	6.40598	5.44115	1.07689	5e-05	0.000268034	22.8002	18.9269	19.2931	24.457	29.1851	31.1356	26.8566	27.0287	0.795757	7.62503e-09	1.13821e-07	13.1369	11.0732	10.9954	14.5567	15.2457	17.4625	13.5844	13.7547	1.10572	7.52803e-16	3.11242e-14		hypothetical protein;Smp_195060	Putative uncharacterized protein [Source:UniProtKB/TrEMBL;Acc:G4VRD0]	_	_
SmVG_028687:Smp_077000	5.41166	4.95727	4.41874	4.93891	12.1089	9.3553	10.9837	9.14696	1.07627	0.00175	0.00609368	6.97738	7.18996	6.23626	7.54362	8.50812	10.0131	7.71566	7.75844	0.685491	4.72599e-08	5.93436e-07	3.91983	4.04808	3.44707	4.41947	4.30851	5.47485	3.77709	3.91891	0.977057	4.53092e-11	7.54596e-10		hypothetical protein;Smp_077000	Putative uncharacterized protein [Source:UniProtKB/TrEMBL;Acc:G4LXG1]	_	_
SmVG_028687:Smp_077010	5.41166	4.95727	4.41874	4.93891	12.1089	9.3553	10.9837	9.14696	1.07627	0.00175	0.00609368	6.97738	7.18996	6.23626	7.54362	8.50812	10.0131	7.71566	7.75844	0.685491	4.72599e-08	5.93436e-07	3.91983	4.04808	3.44707	4.41947	4.30851	5.47485	3.77709	3.91891	0.977057	4.53092e-11	7.54596e-10		hypothetical protein;Smp_077010	Putative uncharacterized protein [Source:UniProtKB/TrEMBL;Acc:G4LXG2]	_	_
Smp_151160	26.3654	40.2195	31.9219	56.1315	82.3427	55.0349	78.7282	109.855	1.0758	5e-05	0.000268034	32.9813	20.817	26.2499	51.0851	30.9195	48.0766	28.2535	55.7426	0.72232	2.79906e-05	0.000181281	19.8524	12.5734	15.5462	31.58	17.2344	28.266	15.5481	30.5277	1.00614	4.76572e-05	0.000193907		Stress protein DDR48;Smp_151160	Putative uncharacterized protein [Source:UniProtKB/TrEMBL;Acc:G4LYK8]	_	_
Smp_202400	4.96933	4.66907	7.32838	6.81605	13.2709	11.1148	11.6352	14.0898	1.0752	0.00025	0.00113276	5.5156	5.22287	8.20597	8.81583	6.8266	9.80041	7.136	8.63513	0.700353	0.000800742	0.00341387	6.62991	5.57444	7.1453	9.2124	5.9476	8.35607	7.32635	7.33645	0.886968	6.99145e-07	4.53015e-06		hypothetical protein;Smp_202400
Smp_058880	3.78832	3.98154	4.24723	3.6687	11.5569	7.92368	7.1344	6.43116	1.07502	5e-05	0.000268034	4.85872	4.32132	4.91603	4.18682	5.63206	6.63176	5.7802	4.47936	0.684272	7.35439e-08	8.8822e-07	2.79091	2.526	2.85676	2.53072	2.91329	3.67595	2.8893	2.2964	0.968688	1.47288e-07	1.12584e-06		ovarian cancer associated gene 2 protein;Smp_058880	Putative uncharacterized protein [Source:UniProtKB/TrEMBL;Acc:G4VJ30]	gi|18201880|ref|NP_543012.1|	ovarian cancer-associated gene 2 protein [Homo sapiens]
Smp_026230	28.807	27.2586	22.9346	20.6112	76.6468	35.7894	44.8099	52.1314	1.07172	5e-05	0.000268034	68.8345	60.8452	55.5636	57.6506	87.256	78.0059	55.2884	76.9883	0.627169	0.00706268	0.0215977	39.7901	35.348	31.4863	34.6378	45.1362	44.2876	28.3519	40.3093	1.01311	1.24167e-07	9.62915e-07		hypothetical protein;Smp_026230	Putative uncharacterized protein [Source:UniProtKB/TrEMBL;Acc:G4VEZ6]	_	_
SmVG_035355	3.84936	2.01628	3.69463	3.11454	6.78659	10.668	5.04052	4.12003	1.07028	0.0002	0.000928806	17.4439	18.7458	16.1353	16.4466	20.9558	33.9755	38.5101	21.2605	1.00862	3.22781e-17	2.00931e-15	12.1476	15.3831	13.2821	14.2541	13.6685	24.45	24.6772	12.9736	1.37101	7.44979e-12	1.46552e-10
Smp_167530	7.89194	7.13026	7.84415	8.3251	16.4186	25.0014	12.0873	11.974	1.06993	5e-05	0.000268034	2.19245	1.29709	1.77076	1.53248	1.97587	2.39591	4.5992	2.64859	0.933681	0.0019434	0.00726867	2.57442	2.83157	2.50552	2.96612	2.10182	3.18719	4.54798	2.962	1.11132	6.13253e-06	3.14774e-05		hypothetical protein;Smp_167530
Smp_047650	433.404	501.508	380.877	293.527	843.759	769.891	764.133	998.002	1.06877	5e-05	0.000268034	434.419	385.982	332.344	244.688	337.395	495.516	429.162	494.995	0.553855	1.26109e-10	2.728e-09	279.931	242.479	226.508	178.737	190.809	294.066	250.683	293.402	1.01101	2.28035e-09	2.66414e-08	GO:0004322,GO:0005623,GO:0006826,GO:0006879,GO:0008199,GO:0016491,GO:0046872,GO:0046914,GO:0055114	ferritin%2C heavy polypeptide 1;Smp_047650	Ferritin-2 heavy chain [Source:UniProtKB/Swiss-Prot;Acc:P25320]	gi|29126241|ref|NP_803431.1|	ferritin, mitochondrial precursor [Homo sapiens]
SmVG_019737	0.406423	0.54726	0.577243	0.591888	0.627997	1.69212	1.698	0.429786	1.06715	0.0054	0.0157362	3.3416	4.36087	3.42579	5.12162	2.349	5.01509	3.45759	3.58642	0.370514	0.0138144	0.0378175	2.25251	2.78538	2.08913	3.33004	1.46699	3.23837	2.00948	2.05811	0.555138	0.00281741	0.00697729
Smp_022430	16.2371	14.0103	13.1316	15.2211	39.276	29.3097	28.8434	25.1017	1.06417	5e-05	0.000268034	23.5272	26.4223	23.9221	29.0013	30.4548	36.6811	31.133	25.769	0.732178	1.27782e-12	3.88423e-11	13.2354	15.0653	13.1994	16.9604	15.5613	20.2729	15.4263	12.9105	0.971638	1.72941e-11	3.10317e-10	GO:0005743,GO:0006850	brain protein 44 protein 2 like;Smp_022430	Putative uncharacterized protein [Source:UniProtKB/TrEMBL;Acc:G4VPA2]	gi|306922396|ref|NP_001182451.1|	brain protein 44-like protein 2 [Homo sapiens]
Smp_158650	31.3524	26.5123	24.0342	25.1226	69.3913	52.6205	58.4762	43.2011	1.06359	5e-05	0.000268034	68.1769	70.2907	63.9026	70.5124	92.8654	91.6426	80.2646	69.186	0.732175	3.15785e-06	2.61545e-05	39.313	40.8843	36.0747	41.9465	48.5361	51.9996	40.3373	35.674	1.03391	5.60054e-10	7.44742e-09		hypothetical protein;Smp_158650	Putative uncharacterized protein [Source:UniProtKB/TrEMBL;Acc:G4LZ87]	_	_
SmVG_035711	4.59262	2.55562	3.34278	3.80601	9.40189	7.18516	4.88921	8.40362	1.06346	0.0107	0.0277946	2.37342	3.91612	2.87439	3.8081	3.77048	3.16559	3.8638	4.61621	0.644202	0.0156888	0.0419479	1.42155	2.27874	1.69196	2.34412	2.18323	1.88463	2.06924	2.50871	1.01354	0.000496445	0.00152672
SmVG_001437	280.768	255.022	224.03	247.021	776.131	455.04	464.99	406.956	1.06269	5e-05	0.000268034	314.948	331.07	277.972	331.543	466.231	428.051	392.691	308.971	0.816438	5.1489e-06	4.05229e-05	162.96	177.134	142.98	182.095	219.082	221.372	182.694	136.935	1.13291	2.11256e-09	2.48893e-08
Smp_137600	7.38854	7.86986	7.61553	7.6138	20.9018	15.5767	13.1019	14.0601	1.06172	0.001	0.00376516	19.438	18.0897	18.1974	19.8203	20.7727	19.9352	18.2179	17.9106	0.499166	0.001487	0.00579885	10.7033	10.269	10.022	11.6987	10.3636	10.9871	8.98879	8.88789	0.75834	5.13438e-07	3.41906e-06		hypothetical protein;Smp_137600	Putative uncharacterized protein [Source:UniProtKB/TrEMBL;Acc:G4VP69]	_	_
SmVG_035182	18.0097	13.3085	13.6996	14.6546	25.2226	43.3506	25.8157	30.0966	1.06084	5e-05	0.000268034	15.7569	19.2994	14.3448	16.3208	25.8011	30.9983	39.0146	25.2718	1.12773	8.954e-14	3.42505e-12	15.7407	17.4433	15.3952	18.6917	19.4112	24.6505	28.8355	19.5738	1.35123	9.40973e-15	3.14036e-13
Smp_045920	34.5908	31.3374	31.255	33.2298	73.2027	57.8453	72.3927	68.2512	1.05888	5e-05	0.000268034	44.4537	46.7134	43.6554	51.2516	43.6076	66.7672	50.5712	53.81	0.635016	9.3288e-10	1.6848e-08	26.3676	28.0614	25.4115	31.3971	24.4597	39.7803	27.5053	29.6936	0.928456	9.31136e-16	3.73194e-14	GO:0016020,GO:0016021	hypothetical protein;Smp_045920.2	Putative uncharacterized protein [Source:UniProtKB/TrEMBL;Acc:G4VPQ5]	_	_
SmVG_022300	5.82815	4.29737	5.02456	5.09142	9.54286	12.6021	11.8792	8.129	1.05832	5e-05	0.000268034	3.95955	4.75271	4.31003	4.79902	4.44725	7.6141	6.86221	4.71321	0.79169	2.33704e-07	2.45735e-06	2.0892	3.00768	2.57152	2.99636	2.31258	4.54878	3.32064	2.55554	1.0577	4.92349e-08	4.18107e-07
Smp_043580	16.4414	14.8011	15.3014	17.587	33.6927	30.0898	36.5907	33.0851	1.0573	5e-05	0.000268034	14.5487	15.7097	14.7235	18.5611	15.1623	25.174	18.8709	18.6813	0.698061	2.06686e-12	6.04713e-11	8.16846	8.84527	8.08816	10.7177	7.45691	13.5134	9.05185	9.16269	0.971106	1.95035e-16	8.62278e-15	GO:0005515,GO:0005634,GO:0005694,GO:0008168,GO:0008270,GO:0016740,GO:0018024,GO:0032259,GO:0034968	histone lysine N methyltransferase SETMAR;Smp_043580	Putative histone-lysine n-methyltransferase, setb1 [Source:UniProtKB/TrEMBL;Acc:G4VK98]	gi|4507321|ref|NP_003164.1|	histone-lysine N-methyltransferase SUV39H1 [Homo sapiens]
Smp_016540	7.99568	7.46571	6.74973	7.12682	15.6641	13.9253	17.2774	14.046	1.05398	0.0009	0.00344646	12.5216	13.5521	11.1913	15.0224	16.7692	23.2886	16.0878	18.1114	0.847148	9.99774e-14	3.76217e-12	7.05018	7.52749	6.05775	8.71295	8.36904	12.5774	7.83893	8.91971	1.20589	1.67532e-16	7.48399e-15	GO:0000795,GO:0003697,GO:0005524,GO:0005712,GO:0006298,GO:0016887,GO:0030983,GO:0032300	hypothetical protein;Smp_016540	Putative uncharacterized protein [Source:UniProtKB/TrEMBL;Acc:G4VHI0]	_	_
SmVG_020139:Smp_051110	3.65437	3.12753	3.18162	2.76944	8.43413	6.41994	6.09522	5.48024	1.05358	5e-05	0.000268034	5.48881	6.09585	5.41048	5.51927	7.29984	7.765	6.98182	5.91138	0.694454	1.64002e-07	1.7904e-06	4.42492	4.93968	4.46175	4.66291	3.88063	4.49316	3.67651	3.18389	0.565219	0.000153762	0.000544964		hypothetical protein;Smp_051110	Putative uncharacterized protein [Source:UniProtKB/TrEMBL;Acc:G4VKR8]	_	_
SmVG_020139:Smp_051120	3.65437	3.12753	3.18162	2.76944	8.43413	6.41994	6.09522	5.48024	1.05358	5e-05	0.000268034	5.48881	6.09585	5.41048	5.51927	7.29984	7.765	6.98182	5.91138	0.694454	1.64002e-07	1.7904e-06	4.42492	4.93968	4.46175	4.66291	3.88063	4.49316	3.67651	3.18389	0.565219	0.000153762	0.000544964		hypothetical protein;Smp_051120	Putative uncharacterized protein [Source:UniProtKB/TrEMBL;Acc:G4VKR9]	_	_
Smp_045810	6.63345	6.61268	7.22484	7.23375	18.3828	13.2983	13.4347	12.3864	1.05349	5e-05	0.000268034	17.5582	15.7165	16.3949	18.8424	19.0106	22.3906	17.4668	17.1564	0.604608	2.0811e-07	2.21612e-06	9.81172	8.87959	8.96356	10.9039	9.51072	12.0602	8.40551	8.42487	0.837504	2.15544e-10	3.05573e-09	GO:0003824,GO:0004655,GO:0005829,GO:0006779,GO:0006783,GO:0008270,GO:0016829,GO:0033014,GO:0046872	delta aminolevulinic acid dehydratase;Smp_045810.2	Delta-aminolevulinic acid dehydratase [Source:UniProtKB/TrEMBL;Acc:G4VPP6]	gi|189083849|ref|NP_000022.3|	delta-aminolevulinic acid dehydratase [Homo sapiens]
SmVG_023441	53.5778	50.0997	46.4855	40.303	144.091	79.9306	87.1532	84.0964	1.05331	5e-05	0.000268034	46.5372	46.0792	40.2784	39.7309	57.6324	55.0976	44.5513	43.3771	0.636388	0.000512144	0.00232762	26.5987	26.6226	22.5685	23.3885	30.2835	30.9035	22.1049	21.9898	0.970841	2.57167e-07	1.85511e-06
Smp_023830	12.0885	8.81587	7.00675	6.79377	20.9083	16.5862	21.0096	13.3878	1.05069	0.01255	0.0316973	19.0288	23.7745	14.1491	18.4478	24.5259	31.7877	21.8499	21.9666	0.764697	7.02858e-05	0.000411072	12.3995	16.1	9.52173	12.61	15.0357	19.7795	12.5672	13.3712	1.08717	3.92603e-09	4.32266e-08		hypothetical protein;note=predicted by EVM2;Smp_023830	Putative uncharacterized protein [Source:UniProtKB/TrEMBL;Acc:G4VD29]	_	_
Smp_166180	6.23465	7.0292	5.18318	5.0083	14.5773	8.55782	11.7124	13.6835	1.04899	5e-05	0.000268034	6.95293	5.84389	4.8415	5.37979	6.51082	8.76721	4.95481	7.82763	0.560954	0.00353789	0.0121312	4.01791	3.40035	2.74155	3.2164	3.42159	4.96062	2.57101	4.05413	0.971975	6.60506e-07	4.31796e-06		hypothetical protein;note=predicted by EVM2;Smp_166180	Putative uncharacterized protein [Source:UniProtKB/TrEMBL;Acc:G4VJI1]	_	_
Smp_203100	885.115	1047.43	785.779	641.275	2619.58	1362.09	1377.12	1587.4	1.04793	5e-05	0.000268034	835.859	613.745	588.072	512.791	1208.08	1013.37	718.855	972.323	0.843209	0.00130561	0.00519711	1498.83	1261.62	1026.39	1026.97	1949.82	1553.74	1187.52	1387.28	1.27417	1.08097e-07	8.49594e-07		hypothetical protein;Smp_203100
SmVG_025578:Smp_161920	142.41	169.034	178.064	137.206	481.096	236.876	269.87	307.266	1.04719	5e-05	0.000268034	353.696	288.836	361.169	310.203	552.843	447.202	338.557	401.695	0.715998	0.00468473	0.0152972	187.831	154.854	188.593	172.321	264.182	232.543	159.313	189.665	1.12999	4.76313e-07	3.21174e-06		actin;note=pfam_scan%3BPfam:PF00022.14%3B%3BE()%3D4.0E-157%3Bscore%3D522.5%3B query 4-375%3Bdescription%3DActin;note=iprscan%3BInterPro:IPR004000 : Actin/actin-like%3BPfam:PF00022%3B%3Bscore%3D3.9E-237%3Bquery 3-375%3Bdescription%3DActin/actin-like;Smp_161920	Putative actin [Source:UniProtKB/TrEMBL;Acc:G4VSW5]	gi|134133226|ref|NP_001077007.1|	POTE ankyrin domain family member E [Homo sapiens]
SmVG_025578:Smp_161930	142.41	169.034	178.064	137.206	481.096	236.876	269.87	307.266	1.04719	5e-05	0.000268034	353.696	288.836	361.169	310.203	552.843	447.202	338.557	401.695	0.715998	0.00468473	0.0152972	187.831	154.854	188.593	172.321	264.182	232.543	159.313	189.665	1.12999	4.76313e-07	3.21174e-06		actin;Smp_161930
Smp_062080	4.29092	3.95781	6.80281	5.815	10.0969	10.9395	12.7061	9.33296	1.04568	5e-05	0.000268034	4.90396	4.71788	7.25516	7.22211	4.43056	9.28633	6.83718	6.31113	0.614071	0.000130235	0.000708246	2.79902	2.74826	4.06495	4.24263	2.28744	5.22364	3.45855	3.23239	0.81687	4.34532e-05	0.000178667	GO:0004867,GO:0005615,GO:0010951	serine protease inhibitors serpins;Smp_062080	Serpin, putative [Source:UniProtKB/TrEMBL;Acc:G4LZN6]	gi|156071456|ref|NP_536723.2|	serpin B11 [Homo sapiens]
SmVG_024428	17.5648	15.6078	17.0629	13.3243	38.7425	35.0206	30.2216	26.4884	1.03757	5e-05	0.000268034	12.7472	13.3351	13.0395	10.6863	13.3042	16.7836	15.9016	10.3611	0.624131	8.04186e-05	0.000464073	11.4655	11.6503	10.7855	9.47783	10.7239	13.2373	11.9491	8.83135	0.929468	1.15106e-06	7.1231e-06
Smp_065650	44.2036	42.6989	33.7164	40.7187	113.327	66.8479	76.0541	74.3953	1.03511	5e-05	0.000268034	46.1139	45.2139	35.0623	46.3487	59.3376	60.0617	45.0294	52.1673	0.724128	0.00017877	0.000933996	26.1335	25.8337	19.5084	27.3047	30.3112	33.086	22.4766	26.3606	1.06995	4.17697e-10	5.65969e-09	GO:0005739,GO:0006457,GO:0016226,GO:0051087,GO:0051259	iron sulfur cluster co chaperone protein HscB;Smp_065650	Putative co-chaperone protein HscB, mitochondrial (Hsc20) [Source:UniProtKB/TrEMBL;Acc:G4VAI3]	gi|50301234|ref|NP_741999.3|	iron-sulfur cluster co-chaperone protein HscB, mitochondrial precursor [Homo sapiens]
SmVG_018978	53.5688	49.569	55.4212	59.7773	171.855	103.625	89.4629	82.0363	1.03366	5e-05	0.000268034	114.509	114.275	110.606	129.371	174.492	143.777	139.565	112.252	0.741266	0.000220451	0.00112367	62.3664	62.6039	58.9239	72.868	81.5451	74.2069	64.078	52.3894	1.01637	3.62387e-07	2.52084e-06	GO:0003735,GO:0005622,GO:0005840,GO:0006412
Smp_095460	7.08422	5.32046	6.86272	5.85991	14.245	17.9856	10.6246	8.58379	1.03361	0.00845	0.0229582	2.48985	3.08746	2.71515	2.31916	2.15902	3.75436	5.10376	2.66325	0.67109	0.000489582	0.00224114	2.65183	3.68764	2.92869	2.89321	2.64051	4.22116	5.58327	2.66843	1.1309	1.42979e-05	6.71227e-05		hypothetical protein;note=predicted by EVM2;Smp_095460
SmVG_030464:Smp_130490	6.19346	6.71083	6.29412	6.3975	17.428	10.7678	12.5383	11.4883	1.02875	5e-05	0.000268034	5.35574	4.89196	5.00672	5.58072	6.66548	7.39577	5.56479	5.65895	0.680373	1.86309e-06	1.62302e-05	3.12981	2.81743	2.80596	3.30393	3.44199	4.13392	2.79748	2.88279	0.981221	7.5647e-11	1.1905e-09		cystinosin protein;Smp_130490	Putative uncharacterized protein [Source:UniProtKB/TrEMBL;Acc:G4LYQ5]	gi|169646394|ref|NP_852127.2|	39S ribosomal protein L55, mitochondrial isoform b [Homo sapiens]
SmVG_030464:Smp_130500	6.19346	6.71083	6.29412	6.3975	17.428	10.7678	12.5383	11.4883	1.02875	5e-05	0.000268034	5.35574	4.89196	5.00672	5.58072	6.66548	7.39577	5.56479	5.65895	0.680373	1.86309e-06	1.62302e-05	3.12981	2.81743	2.80596	3.30393	3.44199	4.13392	2.79748	2.88279	0.981221	7.5647e-11	1.1905e-09		hypothetical protein;Smp_130500	Putative uncharacterized protein [Source:UniProtKB/TrEMBL;Acc:G4LYQ4]	_	_
Smp_171090	4.8323	5.87544	5.29475	5.56096	13.2559	10.7707	9.69173	10.2659	1.0284	5e-05	0.000268034	9.33769	7.07769	10.3685	10.557	10.1878	9.70981	9.38196	9.53285	0.549103	0.00336767	0.0115986	5.3667	4.14765	5.77109	6.21705	5.29964	5.35794	4.84596	4.90283	0.772241	4.90916e-05	0.000199176		hypothetical protein;Smp_171090	Putative uncharacterized protein [Source:UniProtKB/TrEMBL;Acc:G4V5V0]	_	_
SmVG_001500	2.51241	3.37223	1.48366	2.06158	6.32489	6.75376	4.77775	1.37261	1.02797	0.01155	0.0295639	2.71029	3.46457	1.10185	3.08069	3.09975	4.21163	2.97671	3.48115	0.888175	0.01022	0.0293653	6.73761	5.36716	5.071	5.28782	7.80026	10.55	8.71985	6.16919	1.44632	2.38535e-11	4.15836e-10
Smp_196790	8.69924	7.86525	7.91226	7.03442	22.1127	13.5941	13.7036	14.7968	1.02687	5e-05	0.000268034	9.4685	10.3392	8.93474	9.55165	13.2408	12.788	10.285	10.2903	0.673957	0.000195254	0.00101062	5.34668	5.8776	4.90192	5.57022	6.66689	7.00962	4.93941	5.0612	0.984401	3.80195e-07	2.63191e-06	GO:0006979,GO:0016671,GO:0030091,GO:0033743,GO:0055114	methionine R sulfoxide reductase B3;Smp_196790	Methionine sulfoxide reductase B2a; Putative methionine sulfoxide reductase [Source:UniProtKB/TrEMBL;Acc:Q6BC92]	gi|73089054|ref|NP_001026849.1|	methionine-R-sulfoxide reductase B3 isoform 2 [Homo sapiens]
Smp_179460	202.53	181.086	176.028	161.974	551.792	337.32	297.205	283.148	1.02598	5e-05	0.000268034	311.338	322.967	287.523	310.926	405.368	339.561	330.031	283.291	0.630766	0.00148178	0.0057833	176.742	184.595	159.748	184.427	207.199	186.883	160.096	139.706	0.919625	1.34122e-06	8.14704e-06	GO:0004129,GO:0016020,GO:0016021,GO:1902600	hypothetical protein;note=tmhmm%3B%3Bquery 1-94%3B;note=%3Bquery 1-66%3B;note=%3Bquery 67-89%3B;note=%3Bquery 90-94%3B;Smp_179460	Putative uncharacterized protein [Source:UniProtKB/TrEMBL;Acc:G4VSZ8]	_	_
Smp_176910	16.3143	17.9834	17.5154	16.1901	49.3285	28.1492	30.9158	30.0695	1.02583	5e-05	0.000268034	15.2999	13.1529	14.3597	14.5195	19.5315	19.0223	14.7107	15.3861	0.648751	0.000363881	0.00172689	8.50321	7.4392	7.79043	8.37384	9.45468	10.1	7.02027	7.47938	0.96327	9.78115e-09	9.95171e-08		hypothetical protein;Smp_176910	Putative uncharacterized protein [Source:UniProtKB/TrEMBL;Acc:G4VGH4]	_	_
Smp_133310	22.0225	20.451	20.1985	18.0294	49.8702	33.158	34.6567	46.5786	1.02535	5e-05	0.000268034	18.0808	19.4549	17.1974	17.7982	20.982	22.7866	17.6588	26.764	0.553258	0.000200897	0.00103527	10.95	11.476	10.053	11.004	11.2094	13.2345	9.40711	13.9842	0.974174	1.10185e-10	1.67266e-09		hypothetical protein;note=predicted by EVM2;Smp_133310	Putative uncharacterized protein [Source:UniProtKB/TrEMBL;Acc:G4M005]	_	_
Smp_103210	314.857	300.382	247.394	290.008	639.521	584.526	589.4	527.384	1.02208	5e-05	0.000268034	368.508	375.732	298.093	373.738	323.961	469.63	383.595	364.619	0.563989	4.0607e-09	6.37029e-08	208.949	215.167	165.918	219.812	162.634	256.221	187.755	181.613	0.809261	8.56984e-11	1.334e-09	GO:0008430,GO:0016020,GO:0016021,GO:0045454	selenoprotein t;Smp_103210	Putative selenoprotein T [Source:UniProtKB/TrEMBL;Acc:G4VGW2]	gi|42789380|ref|NP_057359.2|	selenoprotein T precursor [Homo sapiens]
Smp_053300	29.4166	37.7956	38.1403	38.5136	140.923	50.6186	49.8483	50.494	1.02067	0.0001	0.000501375	40.5487	28.5716	36.4733	39.3152	97.4398	54.3209	38.1333	41.7985	1.01062	0.00919845	0.0269124	34.597	26.6827	30.179	38.2694	77.8821	52.2763	32.7724	35.3682	1.5971	1.19388e-06	7.351e-06	GO:0000786,GO:0003677,GO:0005634,GO:0005694,GO:0006334,GO:0046982	histone H4;Smp_053300	Histone H4 [Source:UniProtKB/TrEMBL;Acc:C4QBN1]	_	_
Smp_120390	3124.02	3121.69	2280.07	2105.82	8512.57	4479.94	4452.29	4088.83	1.01824	5e-05	0.000268034	4025.63	3705.92	2824.7	2696.56	5865.29	4903.01	3454.64	3654.11	0.777541	0.00387022	0.0130603	4043.18	3775.56	2762.9	2855.47	4431.85	3688.28	2878.54	2708.32	1.01337	7.47982e-05	0.000288594	GO:0016020,GO:0016021	hypothetical protein;Smp_120390	Putative uncharacterized protein [Source:UniProtKB/TrEMBL;Acc:C4QU61]	_	_
SmVG_023513	2.9918	2.29529	3.19521	2.05498	4.70598	6.93137	5.54547	4.14476	1.01722	5e-05	0.000268034	30.5866	37.1535	35.2203	38.2738	26.3813	41.1959	46.0317	30.6537	0.509023	1.15119e-05	8.3214e-05	18.6798	22.7773	20.8982	24.3738	14.2476	24.7975	23.999	16.4619	0.706113	2.46514e-06	1.40395e-05
Smp_192110	12.2527	13.0621	12.421	9.58447	36.427	16.7083	21.4855	21.1218	1.0167	5e-05	0.000268034	15.6776	13.7487	13.2434	11.4376	21.1419	19.9879	12.5411	16.2467	0.661069	0.00616262	0.0192889	9.12944	8.31703	7.74484	6.98756	10.9278	11.1739	6.4829	8.28618	1.05337	6.54201e-06	3.34192e-05	GO:0000166,GO:0003924,GO:0005200,GO:0005525,GO:0005737,GO:0005856,GO:0005874,GO:0006184,GO:0007017,GO:0043234,GO:0051258	Tubulin beta 2C chain;Smp_192110	Putative tubulin beta chain [Source:UniProtKB/TrEMBL;Acc:G4VHK8]	gi|13562114|ref|NP_110400.1|	tubulin beta-1 chain [Homo sapiens]
Smp_013150	1.33172	1.11779	1.27087	1.59269	2.63209	2.53568	2.938	2.64333	1.0166	5e-05	0.000268034	2.03419	2.09633	1.70329	2.81833	2.3977	3.71507	2.87469	3.05961	0.85285	3.18041e-10	6.35159e-09	1.20804	1.27648	0.990089	1.66575	1.17865	2.17088	1.45448	1.53676	1.13622	8.32392e-13	2.01111e-11	GO:0008531,GO:0009231,GO:0016301,GO:0016310,GO:0016740,GO:0016779	riboflavin kinase;Smp_013150	Riboflavin kinase/fmn adenylyltransferase,putative [Source:UniProtKB/TrEMBL;Acc:G4M0L1]	_	_
Smp_130730	184.286	140.092	173.191	183.039	308.325	488.767	300.881	278.238	1.01581	5e-05	0.000268034	127.326	149.128	138.47	159.399	111.42	179.043	214.116	129.944	0.603225	5.63223e-06	4.37386e-05	96.6396	116.752	105.274	130.081	74.3903	129.015	140.916	84.6942	0.782115	1.32829e-05	6.29434e-05		hypothetical protein;Smp_130730	Putative uncharacterized protein [Source:UniProtKB/TrEMBL;Acc:G4VSL2]	_	_
SmVG_036095	0.923494	0.471946	0.655039	1.11736	1.52227	2.33378	1.44186	1.09532	1.01305	0.0167	0.0402289	3.79743	4.16799	5.02354	4.75569	3.40505	5.68595	7.32961	4.13622	0.645144	0.000739387	0.00318361	2.22496	2.42158	2.88166	3.00801	1.78046	3.2132	3.80706	2.10566	0.874258	0.000366855	0.00117145
SmVG_023439	38.8152	43.8715	34.5923	34.7452	104.327	52.1223	74.0967	75.5277	1.00958	0.00015	0.000719901	27.2783	22.5846	22.1588	22.7758	28.36	32.8452	19.0828	29.6193	0.578746	0.00558485	0.0177898	20.8756	18.1827	13.8992	17.4521	20.34	25.0383	16.8643	20.5863	1.15518	5.20819e-08	4.39672e-07
SmVG_011677	2.09727	1.7777	1.82333	1.74463	4.98561	3.19027	3.90481	2.9029	1.00944	0.0143	0.0353822	6.32221	7.14287	5.86683	6.37009	8.39843	7.27901	6.50205	5.53112	0.568281	0.00511867	0.0165206	5.41958	5.89621	4.70528	5.51934	5.57357	5.749	4.63854	4.17086	0.739685	1.63174e-05	7.54878e-05
Smp_124880	15.1126	13.6024	10.2605	11.8638	23.2532	36.851	25.0933	16.9976	1.00731	0.0016	0.00564547	13.018	22.9024	13.8503	13.8198	18.5917	29.8552	43.9561	19.5269	1.07708	5.07232e-05	0.000309174	20.4977	22.3186	18.6851	20.1526	18.498	33.7821	41.9726	21.1143	1.39219	3.58769e-08	3.15283e-07		hypothetical protein;Smp_124880
Smp_167570	53.5255	50.0809	48.6969	48.6514	134.447	90.5463	91.5055	87.0548	1.00589	5e-05	0.000268034	80.3199	84.6731	78.1758	84.2483	92.2524	108.173	92.6701	85.1584	0.638939	9.15025e-10	1.65767e-08	40.3488	42.8327	38.2188	43.8715	38.2317	49.7881	37.1349	33.6502	0.84789	2.88373e-11	4.96662e-10	GO:0005622,GO:0005634,GO:0043565,GO:0046982	dr1 associated corepressor;Smp_167570	Putative negative cofactor 2 transcriptional co-repressor (Nc2) [Source:UniProtKB/TrEMBL;Acc:G4V6S9]	gi|18426973|ref|NP_006433.2|	dr1-associated corepressor [Homo sapiens]
Smp_001430	33.4281	31.5794	33.6571	33.6102	76.8408	77.4264	56.9817	54.1147	1.00443	5e-05	0.000268034	73.3637	76.9135	76.7511	82.2572	81.5473	98.3479	110.76	74.7349	0.69196	3.50097e-12	9.82539e-11	40.4479	43.4601	41.8482	47.7506	41.0911	53.8206	54.0276	36.775	0.946838	1.93853e-11	3.4424e-10	GO:0005739,GO:0005743,GO:0006744,GO:0016020	ubiquinone biosynthesis protein;Smp_001430	Ubiquinone biosynthesis protein, putative [Source:UniProtKB/TrEMBL;Acc:G4LVN2]	gi|166795285|ref|NP_057119.2|	ubiquinone biosynthesis protein COQ4 homolog, mitochondrial precursor [Homo sapiens]
Smp_191250	8.34315	7.90277	8.64879	8.34841	12.918	23.9897	17.58	12.1954	1.00427	0.00035	0.00152055	3.15902	3.93464	4.13347	3.52912	3.34293	6.89879	7.38771	4.39114	0.841936	1.01477e-06	9.39542e-06	5.23668	6.32458	6.03247	6.61664	4.37285	8.63418	8.83544	4.30421	0.915295	3.1321e-05	0.000133918	GO:0003723,GO:0003964,GO:0006278	reverse transcriptase;note=pfam_scan%3BPfam:PF00078.22%3B%3BE()%3D1.3E-31%3Bscore%3D109.5%3Bq uery 218-465%3Bdescription%3DRVT_1;note=iprscan%3BInterPro:IPR000477 : RNA-directed DNA polymerase (reverse transcriptase)%3BPfam:PF00078%3B%3Bscore%3D2.9E-38%3Bquery 206-468%3Bdescription%3DRNA-directed DNA polymerase (reverse transcriptase);Smp_191250
Smp_181090	6.65201	5.99668	6.71901	6.82173	12.7362	13.8705	14.9082	10.7704	0.997422	0.0001	0.000501375	8.28613	8.6294	8.41598	9.6795	8.6048	13.8455	10.725	8.76844	0.688337	1.3674e-12	4.13507e-11	4.71913	4.97608	4.68364	5.68596	4.3933	7.68838	5.28946	4.42644	0.930704	6.73523e-13	1.66085e-11	GO:0008168,GO:0016740,GO:0032259	RNA (guanine 9) methyltransferase;Smp_181090	Putative rna (Guanine-9-) methyltransferase domain containing [Source:UniProtKB/TrEMBL;Acc:G4VC34]	gi|22748659|ref|NP_689505.1|	RNA (guanine-9-)-methyltransferase domain-containing protein 2 [Homo sapiens]
Smp_162850	19.2328	11.8284	17.6518	19.1544	22.7496	53.4836	37.1615	22.0365	0.996773	0.012	0.0305461	6.48081	8.8799	8.73914	9.53968	4.73582	13.668	14.5804	5.68105	0.665573	0.014466	0.039371	6.14932	9.91298	8.66184	11.2613	4.79469	13.3291	13.892	5.26602	0.904367	0.00362234	0.00870763	GO:0016020,GO:0016021	hypothetical protein;note=tmhmm%3B%3Bquery 1-137%3B;note=%3Bquery 112-137%3B;note=%3Bquery 89-111%3B;note=%3Bquery 1-88%3B;Smp_162850	Putative uncharacterized protein [Source:UniProtKB/TrEMBL;Acc:G4LX24]	_	_
SmVG_015133	5.84435	5.03018	5.53963	5.68789	7.78973	16.4001	14.0309	5.86673	0.996188	0.0001	0.000501375	26.18	29.9886	27.3975	32.3871	22.768	42.7943	50.8798	20.9197	0.73515	3.90513e-06	3.15838e-05	23.0809	27.4022	23.3164	28.4332	17.1386	34.947	39.3659	16.4236	0.909607	0.000111619	0.000411767
Smp_058350	43.1268	42.6774	41.6005	44.6546	104.937	89.0382	79.7132	67.8823	0.989277	5e-05	0.000268034	96.6194	88.2343	90.0013	109.026	99.5361	108.631	104.579	82.7459	0.590516	1.17459e-07	1.34372e-06	54.0782	50.4754	49.5018	62.8667	49.9308	58.6824	50.4789	40.8373	0.763865	5.43081e-08	4.56667e-07	GO:0003677	programmed cell death protein 5;Smp_058350	Putative programmed cell death [Source:UniProtKB/TrEMBL;Acc:G4VNL4]	gi|4759224|ref|NP_004699.1|	programmed cell death protein 5 [Homo sapiens]
SmVG_008390	19.3737	14.5223	14.1427	13.8388	43.9724	30.4163	22.9911	25.2584	0.986921	5e-05	0.000268034	19.8165	20.9119	16.2998	16.5285	23.9546	18.4662	19.3304	19.0931	0.560376	0.0132794	0.0365668	11.8114	12.8485	9.70797	10.2956	13.6441	11.0742	10.5622	10.6703	0.91437	0.00018323	0.000633441
SmVG_006681	11.8007	12.3992	8.58192	9.64438	27.7979	19.7315	20.4303	16.0959	0.986386	5e-05	0.000268034	9.15941	8.44086	4.59161	6.59187	9.54713	11.0147	7.88574	5.99874	0.727032	0.00442532	0.0145886	5.43853	5.09703	3.03258	4.57908	5.08688	6.24524	4.05919	3.60969	0.912588	8.70402e-05	0.000329891
Smp_113620	6.34286	5.73511	6.43729	6.9857	13.7645	17.0583	10.6689	8.9765	0.984823	5e-05	0.000268034	23.2958	23.147	24.4972	28.4355	31.1701	30.7442	28.1976	22.1415	0.670805	6.54409e-06	4.99906e-05	13.4555	13.4468	13.862	16.9888	16.1353	17.1872	14.1635	11.3078	0.874618	6.17775e-07	4.05716e-06	GO:0000166,GO:0003676	Splicing factor%2C arginine:serine rich 2;Smp_113620.5	Putative serine/arginine rich splicing factor [Source:UniProtKB/TrEMBL;Acc:G4VBS9]	gi|5730079|ref|NP_006616.1|	serine/arginine-rich splicing factor 10 isoform 1 [Homo sapiens]
Smp_036390	55.9777	54.4157	48.8041	47.7112	141.4	96.805	91.1369	79.9065	0.983984	5e-05	0.000268034	78.0633	74.3006	66.3356	71.7942	99.6922	92.683	80.6494	72.4123	0.688233	0.00012546	0.000686104	44.972	43.3852	38.0595	42.5736	51.1468	52.1992	41.0013	37.0986	1.00522	1.54665e-08	1.47889e-07		craniofacial development protein 1;Smp_036390	Putative craniofacial development protein (Bcnt) [Source:UniProtKB/TrEMBL;Acc:G4VLV1]	gi|5453567|ref|NP_006315.1|	craniofacial development protein 1 [Homo sapiens]
Smp_077920	188.517	219.1	141.586	216.063	421.488	267.136	378.304	446.202	0.983505	5e-05	0.000268034	207.513	170.585	127.692	217.949	185.828	262.164	153.022	257.471	0.632478	0.00135612	0.00536536	126.887	105.355	77.4324	138.386	105.577	158.891	84.6752	143.947	0.9666	1.728e-07	1.30009e-06		hypothetical protein;Smp_077920	Trematode Eggshell Synthesis domain containing protein [Source:UniProtKB/TrEMBL;Acc:G4LVS0]	_	_
Smp_092850	6.37481	6.42398	6.89593	7.11562	14.252	13.8264	13.061	11.8344	0.98249	5e-05	0.000268034	22.4261	22.0823	21.8481	23.379	20.0046	23.7999	21.6483	19.755	0.424975	1.18713e-06	1.08201e-05	12.0996	11.9666	11.5061	12.9414	9.2529	12.2639	9.82869	9.15308	0.617786	8.8203e-08	7.10345e-07	GO:0003677,GO:0006281	zinc finger RAD18 domain containing protein;Smp_092850	Putative uncharacterized protein [Source:UniProtKB/TrEMBL;Acc:G4V6G4]	gi|58331105|ref|NP_114407.3|	zinc finger RAD18 domain-containing protein C1orf124 isoform a [Homo sapiens]
Smp_023840	75.617	71.1234	52.3268	62.7078	180.592	93.8607	116.233	126.344	0.98192	5e-05	0.000268034	109.703	112.295	79.6114	106.743	149.661	134.997	98.7429	128.393	0.676182	0.00522151	0.016797	123.968	133.793	92.9456	129.923	155.091	143.679	98.7848	130.251	0.986496	2.72507e-06	1.5377e-05	GO:0010507,GO:0034198,GO:0070513,GO:0097190	hypothetical protein;note=predicted by EVM2;Smp_023840	Putative uncharacterized protein [Source:UniProtKB/TrEMBL;Acc:G4VD28]	_	_
Smp_160550	6.85683	5.64588	6.08175	6.39402	9.70527	15.6425	12.7604	11.2168	0.981633	5e-05	0.000268034	11.3693	12.7794	11.8675	16.4472	11.6603	16.525	21.5011	14.0258	0.728301	1.68189e-07	1.8344e-06	7.12623	7.82644	7.31543	10.6501	6.71568	10.0314	12.0041	7.76259	0.977487	1.6769e-08	1.5875e-07	GO:0004601,GO:0020037,GO:0055114,GO:0098869	Dyp type peroxidase;Smp_160550	Dyp-type peroxidase, putative [Source:UniProtKB/TrEMBL;Acc:G4LZJ1]	_	_
SmVG_015801:Smp_071000	31.4433	31.5737	31.5054	32.0632	77.8692	59.8505	57.8193	54.1846	0.980219	5e-05	0.000268034	28.4209	27.1494	27.477	30.776	32.6532	38.3261	32.9242	29.2479	0.655216	2.3098e-11	5.67891e-10	15.9997	15.3911	15.1203	17.8309	16.5558	20.9382	16.209	14.6304	0.913487	1.84319e-12	4.10626e-11		26 proteasome complex subunit DSS1;Smp_071000	Putative uncharacterized protein [Source:UniProtKB/TrEMBL;Acc:G4VJ62]	_	_
SmVG_015801:Smp_160700	31.4433	31.5737	31.5054	32.0632	77.8692	59.8505	57.8193	54.1846	0.980219	5e-05	0.000268034	28.4209	27.1494	27.477	30.776	32.6532	38.3261	32.9242	29.2479	0.655216	2.3098e-11	5.67891e-10	15.9997	15.3911	15.1203	17.8309	16.5558	20.9382	16.209	14.6304	0.913487	1.84319e-12	4.10626e-11		histone lysine N methyltransferase%2C H3 lysine 36;Smp_160700	Putative set domain protein [Source:UniProtKB/TrEMBL;Acc:G4VJ63]	gi|13699811|ref|NP_075447.1|	histone-lysine N-methyltransferase NSD3 isoform long [Homo sapiens]
Smp_168460	9.64384	11.3371	11.3263	8.11803	30.8709	15.0777	15.5638	18.1864	0.979301	5e-05	0.000268034	13.2008	10.6628	14.127	11.0324	18.7377	16.1711	12.0593	13.0989	0.655469	0.0063169	0.0196875	7.52403	6.11698	7.88887	6.45807	9.69688	8.99419	5.95051	6.58671	1.02769	1.31135e-05	6.22438e-05	GO:0016263,GO:0016740,GO:0016757	hypothetical protein;Smp_168460	Core 1 udp-galactose:n-acetylgalactosamine-alpha-r beta 1,3-galactosyltransferase, putative [Source:UniProtKB/TrEMBL;Acc:G4LV46]	_	_
Smp_194940	3.26079	4.78624	15.3797	13.9998	17.6788	20.482	13.4402	22.0685	0.977008	0.0001	0.000501375	16.3359	12.1849	38.0866	36.6686	32.9638	35.9638	40.6429	36.5239	1.07696	0.0028141	0.00993166	9.68401	7.49683	22.2663	22.6042	18.1621	21.2039	21.7706	19.6455	1.23481	9.68135e-05	0.000362448	GO:0055114	prostamide:prostaglandin F synthase;Smp_194940	PRX_like2 domain-containing protein [Source:UniProtKB/TrEMBL;Acc:G4VHC0]	gi|307691184|ref|NP_001182665.1|	prostamide/prostaglandin F synthase isoform a [Homo sapiens]
Smp_131110	1160.84	1430.28	1212.53	1842.59	2861.74	2928.09	2434.87	2887.29	0.976753	0.00355	0.0111506	6337.54	4768.07	6039.58	9071.71	7555.99	8789.18	6379.65	9948.78	0.726909	0.000412972	0.00192781	3481.94	2624.25	3257.52	5112.14	3711.45	4736.1	3066.11	4984.69	1.02836	3.85717e-07	2.66583e-06	GO:0016020,GO:0016021	hypothetical protein;Smp_131110.2	Putative uncharacterized protein [Source:UniProtKB/TrEMBL;Acc:G4VHG4]	_	_
Smp_214070	49.4264	47.0264	47.5504	48.8849	132.496	82.136	88.2455	76.2625	0.974967	5e-05	0.000268034	46.7915	46.3632	45.8736	51.0487	67.9925	67.0694	52.9734	48.3312	0.740279	1.5292e-05	0.000106272	24.9478	24.7541	23.844	27.9111	30.6982	33.8109	23.2256	21.9469	1.03192	2.98346e-09	3.38929e-08		no description by SANGER curators;Smp_214070
Smp_025860	835.795	842.04	731.297	681.19	2203.85	1302.09	1186.98	1379.05	0.974406	5e-05	0.000268034	1421.6	1416.68	1299.27	1312.02	2085.14	1572	1462.09	1429.88	0.6916	0.00315399	0.0109594	854.331	858.989	772.575	819.006	1190.02	946.615	810.541	794.638	1.06913	4.93075e-07	3.31435e-06	GO:0003779,GO:0003785,GO:0005737,GO:0005829,GO:0007010,GO:0007015,GO:0007399	hypothetical protein;Smp_025860	Putative uncharacterized protein [Source:UniProtKB/TrEMBL;Acc:G4VAQ2]	_	_
SmVG_029629	9.80844	8.06788	5.76939	7.30001	16.5225	10.668	17.1967	16.4119	0.974309	0.0071	0.0198955	7.72531	10.4418	5.74324	8.19916	8.68768	12.7863	7.56496	9.89094	0.642214	0.0034408	0.011826	4.12711	5.90802	3.31968	4.82421	4.53618	7.20748	3.87581	5.13788	0.995979	1.63116e-06	9.68186e-06	GO:0008080
Smp_127690	20.3595	20.2243	15.7385	15.5994	37.7826	28.8529	39.8275	34.7851	0.973733	5e-05	0.000268034	35.0484	37.1119	29.2651	36.1249	41.73	54.0165	37.1179	40.6101	0.718635	2.24064e-07	2.36876e-06	20.2772	21.5208	16.6378	21.5059	21.908	30.6839	18.8554	21.2606	1.04729	2.41357e-13	6.46913e-12		hypothetical protein;Smp_127690	Putative uncharacterized protein [Source:UniProtKB/TrEMBL;Acc:G4VMM1]	_	_
SmVG_002729	10.2275	13.1923	11.5406	7.86982	24.0099	16.4615	16.7419	26.8383	0.972646	0.00025	0.00113276	14.348	11.3543	11.7003	9.75081	12.2348	11.6317	13.1282	17.9554	0.473166	0.014765	0.0399524	8.18743	6.3908	6.50795	5.98741	6.08365	6.76138	6.29926	9.13926	0.974544	3.42171e-05	0.000145072
Smp_124940	18.1966	14.6615	16.1026	18.9522	42.3062	29.1995	32.5462	29.2125	0.972535	5e-05	0.000268034	35.4264	32.5187	29.7153	38.9785	30.6143	38.3513	31.4399	27.6371	0.500332	5.16189e-05	0.000313816	20.6006	19.1703	17.289	23.5236	16.4848	21.8779	16.385	14.6771	0.643047	3.68277e-05	0.000154385	GO:0009055,GO:0046872,GO:0051536,GO:0051537	adrenodoxin protein%2C mitochondrial like;Smp_124940	Adrenodoxin, putative [Source:UniProtKB/TrEMBL;Acc:G4LZ25]	_	_
SmVG_014445:Smp_083970	11.678	11.9298	10.3055	11.537	26.2991	22.709	19.465	20.6166	0.970966	5e-05	0.000268034	15.6787	15.7882	14.3135	16.8424	15.7483	18.2576	17.2327	15.0076	0.54745	2.3812e-08	3.18846e-07	9.32089	9.47282	8.3798	10.341	8.64219	10.6306	9.06302	7.99801	0.76357	6.36549e-10	8.32269e-09		hypothetical protein;Smp_083970	Putative uncharacterized protein [Source:UniProtKB/TrEMBL;Acc:G4LVW9]	gi|89886466|ref|NP_778233.4|	hematopoietic signal peptide-containing isoform 1 [Homo sapiens]
SmVG_014445:Smp_083980	11.678	11.9298	10.3055	11.537	26.2991	22.709	19.465	20.6166	0.970966	5e-05	0.000268034	15.6787	15.7882	14.3135	16.8424	15.7483	18.2576	17.2327	15.0076	0.54745	2.3812e-08	3.18846e-07	9.32089	9.47282	8.3798	10.341	8.64219	10.6306	9.06302	7.99801	0.76357	6.36549e-10	8.32269e-09		FMRFamide activated amiloride sensitive sodium;Smp_083980	Amiloride-sensitive sodium channel,putative [Source:UniProtKB/TrEMBL;Acc:G4LVW8]	_	_
Smp_078640	16.0255	13.3383	13.207	13.4261	33.8294	25.8276	26.572	23.2673	0.967464	5e-05	0.000268034	52.8145	47.2496	51.8536	52.8025	62.4608	61.1364	52.1686	45.6247	0.604671	0.000192402	0.000997646	30.7344	27.9249	29.8226	32.2277	34.0447	35.6077	27.5295	24.4028	0.849698	5.3059e-07	3.52508e-06	GO:0000398,GO:0000932,GO:0003723,GO:0005688,GO:0033962,GO:0046540,GO:0071011,GO:0071013,GO:1990726	small nuclear ribonucleoprotein LsM3;Smp_078640	Putative snrnp sm protein [Source:UniProtKB/TrEMBL;Acc:G4V9Z3]	gi|7657315|ref|NP_055278.1|	U6 snRNA-associated Sm-like protein LSm3 [Homo sapiens]
SmVG_002318	9.56428	8.55024	8.38105	6.67106	24.6826	14.2021	12.9488	12.98	0.96656	0.00015	0.000719901	7.40557	7.84412	7.41303	6.65514	10.1504	9.01775	7.47553	7.25005	0.622707	0.00181975	0.00685215	4.29447	4.55259	4.23186	3.92186	5.21839	4.65205	3.80145	3.48231	0.922586	0.000307418	0.001006
SmVG_016386	1.95419	1.82484	1.8918	1.97026	4.80429	4.0338	3.31972	2.76354	0.965529	5e-05	0.000268034	2.05315	2.27388	1.9694	2.21282	2.49846	2.92935	2.77644	1.89113	0.697223	3.97491e-08	5.11754e-07	1.38042	1.5616	1.33299	1.51282	1.40623	1.85616	1.62898	1.00776	0.871269	5.89863e-06	3.03859e-05
Smp_195080	244.234	225.506	244.627	240.443	637.126	399.347	446.997	374.624	0.960538	5e-05	0.000268034	221.208	221.789	230.645	245.923	297.266	313.164	249.551	224.263	0.711675	2.34111e-06	1.99548e-05	127.04	128.917	129.887	145.667	159.72	178.44	128.55	117.119	0.987268	8.93911e-10	1.12092e-08	GO:0003779,GO:0005622,GO:0015629,GO:0030042	actin depolymerizing factor protein;Smp_195080	Cofilin [Source:UniProtKB/TrEMBL;Acc:G4LZY0]	_	_
Smp_017880	7.18106	6.45981	6.08892	6.44577	18.1926	11.4952	10.076	11.1265	0.959174	5e-05	0.000268034	9.03296	8.2812	7.76982	8.26825	10.3567	8.64082	7.59582	8.12209	0.495298	0.0189215	0.0490668	4.87605	4.50518	4.09599	4.62543	4.82589	4.44421	3.44814	3.74714	0.775773	0.000150561	0.000535614	GO:0005198,GO:0006886,GO:0016192,GO:0030125,GO:0030130,GO:0030132,GO:0032050,GO:0072583	clathrin light chain a;Smp_017880	Putative uncharacterized protein [Source:UniProtKB/TrEMBL;Acc:G4VNY1]	_	_
Smp_076010	82.1534	77.6416	75.3202	76.3421	172.379	103.8	156.908	171.985	0.958073	5e-05	0.000268034	70.08	69.1509	65.328	73.1651	62.0337	91.7472	50.855	84.3724	0.41936	0.00641635	0.0199188	40.8333	40.8118	37.4404	44.4423	33.2794	53.1628	26.793	44.2621	0.746493	7.40695e-07	4.76233e-06		hypothetical protein;Smp_076010	Putative uncharacterized protein [Source:UniProtKB/TrEMBL;Acc:G4VST8]	_	_
Smp_072190	425.037	431.556	377.091	398.701	914.428	637.212	756.059	862.763	0.957712	5e-05	0.000268034	762.462	684.068	628.061	748.935	622.458	780.764	587.756	796.436	0.417962	0.000228231	0.00115577	442.371	401.195	360.98	453.364	333.866	448.743	307.013	422.629	0.703156	1.81838e-07	1.36146e-06		membrane associated protein 29;Smp_072190	Putative sm29; Sm29 [Source:UniProtKB/TrEMBL;Acc:O96368]	_	_
SmVG_007992	7.32132	7.6185	5.4192	5.5039	10.6897	13.3591	13.533	12.5916	0.956036	0.0012	0.00440638	21.7845	16.358	13.7092	17.2549	13.8631	22.1104	19.1498	20.5787	0.541001	0.00210684	0.00780264	16.602	12.2354	11.6934	14.243	10.0512	17.8114	12.9421	14.7385	0.89454	1.07674e-07	8.47941e-07
Smp_009530	17.0389	14.1259	15.1885	16.7011	37.676	24.272	30.4035	29.9592	0.955881	5e-05	0.000268034	22.677	22.6725	21.5413	25.1916	26.5555	30.4036	23.2069	24.6803	0.628523	1.52867e-06	1.35943e-05	14.0931	13.9304	13.0498	16.1006	14.584	17.0093	12.5139	12.8196	0.868748	1.79243e-09	2.13227e-08	GO:0003824,GO:0004132,GO:0006220,GO:0008152,GO:0008270,GO:0016787,GO:0016810,GO:0046872	deoxycytidylate deaminase;Smp_009530	Putative deoxycytidylate deaminase [Source:UniProtKB/TrEMBL;Acc:G4V9Y6]	gi|61742821|ref|NP_001012750.1|	deoxycytidylate deaminase isoform a [Homo sapiens]
SmVG_035362	5.44327	5.16539	3.51872	3.09705	10.3824	7.45498	8.8823	6.67615	0.955211	0.0004	0.00171395	7.07308	9.64757	6.05606	7.61818	6.3624	11.0339	9.08233	5.95605	0.60177	0.000498545	0.00227465	4.29476	5.31618	3.35061	4.47128	3.31721	6.527	5.44928	3.38263	0.930739	4.70581e-05	0.000192107
Smp_026790	8.48301	8.52179	6.62605	6.96902	16.0281	19.4996	13.2802	10.4726	0.954035	5e-05	0.000268034	5.838	6.44246	4.23324	5.30462	4.52878	7.75849	8.96708	4.15067	0.67352	0.000108577	0.000604797	4.92492	5.3336	3.54607	4.77373	3.43809	5.80042	5.95212	2.78454	0.81741	0.000801486	0.00232441		hypothetical protein;Smp_026790	Putative uncharacterized protein [Source:UniProtKB/TrEMBL;Acc:G4LUS5]	_	_
Smp_045260	20.3798	22.6859	22.6001	20.8211	52.6815	32.6387	36.911	44.9398	0.950772	5e-05	0.000268034	36.2773	29.8855	33.2298	34.1628	33.419	35.9408	26.2463	38.3093	0.39717	0.0162953	0.0433025	20.1636	16.598	18.16	19.5676	16.3843	19.2105	12.444	18.6724	0.703016	3.44116e-06	1.88232e-05	GO:0003824,GO:0003870,GO:0005739,GO:0005759,GO:0006782,GO:0006783,GO:0008152,GO:0009058,GO:0016740,GO:0016746,GO:0030170,GO:0033014	5 aminolevulinate synthase%2C nonspecific;Smp_045260	5-aminolevulinic acid synthase [Source:UniProtKB/TrEMBL;Acc:G4VBS0]	gi|40316939|ref|NP_954635.1|	5-aminolevulinate synthase, nonspecific, mitochondrial precursor [Homo sapiens]
SmVG_000139:Smp_003760	555.328	607.665	593.907	658.64	1500.02	981.966	1136.3	1050.27	0.950631	5e-05	0.000268034	568.673	486.46	531.951	641.847	643.954	760.528	555.226	590.381	0.651847	1.1286e-06	1.03268e-05	305.795	262.3	278.641	355.617	309.794	395.735	253.768	272.613	0.899567	1.95843e-09	2.32009e-08		hypothetical protein;note=predicted by EVM2;note=trans_spliced (SO:0000870);Smp_003760
SmVG_000139:Smp_003770	555.328	607.665	593.907	658.64	1500.02	981.966	1136.3	1050.27	0.950631	5e-05	0.000268034	568.673	486.46	531.951	641.847	643.954	760.528	555.226	590.381	0.651847	1.1286e-06	1.03268e-05	305.795	262.3	278.641	355.617	309.794	395.735	253.768	272.613	0.899567	1.95843e-09	2.32009e-08		Histone H1 delta;Smp_003770	Putative histone h1/h5 [Source:UniProtKB/TrEMBL;Acc:G4V6K8]	gi|4885371|ref|NP_005309.1|	histone H1.0 [Homo sapiens]
Smp_061580	9.64734	8.45648	8.46981	8.11882	23.0022	17.6955	14.585	11.7432	0.950097	0.0038	0.0117711	18.666	18.9088	18.1692	18.754	23.4303	22.0465	21.573	16.7379	0.619714	8.13279e-05	0.000468626	10.3328	10.5602	9.79966	10.6998	11.3104	11.6231	10.0683	8.03441	0.861462	5.08861e-07	3.3965e-06		hypothetical protein;Smp_061580	Putative uncharacterized protein [Source:UniProtKB/TrEMBL;Acc:C4QDY4]	_	_
Smp_129310	13.9183	14.3066	13.946	13.5615	30.4161	21.0434	25.9378	30.2611	0.94987	5e-05	0.000268034	19.14	17.0636	18.0514	20.0531	17.135	21.5053	15.5279	21.629	0.427992	0.000197399	0.00102039	10.9868	9.75154	9.83615	11.6966	8.79309	11.9232	7.68293	10.8405	0.714763	1.78576e-08	1.67944e-07	GO:0000823,GO:0008440,GO:0016301,GO:0016310,GO:0016740	inositol polyphosphate multikinase;Smp_129310	Inositol polyphosphate multikinase, putative [Source:UniProtKB/TrEMBL;Acc:G4LWT5]	_	_
Smp_015850	60.3301	52.8244	54.1991	59.8576	125.997	114.445	108.168	90.0785	0.949163	5e-05	0.000268034	81.3282	78.3031	76.4222	88.3853	78.3823	101.745	90.1724	75.5984	0.58319	4.02943e-13	1.34733e-11	43.943	42.8515	40.5657	49.6658	38.0972	53.159	42.103	36.0586	0.796838	6.31868e-12	1.27819e-10		hypothetical protein;Smp_015850.3	Putative uncharacterized protein [Source:UniProtKB/TrEMBL;Acc:G4VSN4]	gi|116812577|ref|NP_057103.2|	putative RNA-binding protein Luc7-like 2 [Homo sapiens]
Smp_005910	25.3365	29.9208	30.8018	26.4032	71.9896	40.5943	49.5441	54.5921	0.946393	0.00745	0.0207236	41.0601	32.1467	38.4434	37.8037	46.4202	47.9625	31.7553	45.0214	0.565672	0.00608555	0.0190987	23.1648	18.4084	21.4353	22.3309	23.1174	26.2024	15.6643	22.6578	0.913546	1.62256e-07	1.22506e-06	GO:0004725,GO:0005634,GO:0005737,GO:0006470,GO:0008138,GO:0016311,GO:0016791,GO:0035335	protein tyrosine phosphatase type IVA 1;Smp_005910	Putative uncharacterized protein [Source:UniProtKB/TrEMBL;Acc:G4V718]	_	_
Smp_069220	25.7816	28.9543	24.7377	22.6498	67.2045	40.4239	43.6466	45.4122	0.945589	5e-05	0.000268034	32.8897	27.3188	28.3134	27.4116	34.8878	35.9485	26.5104	31.2939	0.537451	0.00234681	0.00852149	18.0081	15.1439	15.2924	15.7622	17.2736	19.2832	12.7782	15.4151	0.866756	1.21792e-07	9.47065e-07		protein dgcr14;Smp_069220.2	Putative es2 protein [Source:UniProtKB/TrEMBL;Acc:G4VIP4]	gi|13027630|ref|NP_073210.1|	protein DGCR14 [Homo sapiens]
Smp_000370	3.65338	2.81642	2.93618	3.20994	7.55124	5.01645	5.81458	5.91064	0.945291	5e-05	0.000268034	7.82927	8.56831	6.63761	8.23323	8.52634	8.52834	6.41548	7.68712	0.449713	0.0190283	0.049311	4.11883	4.6519	3.42741	4.68392	4.01065	4.29158	2.9863	3.29066	0.657897	0.000170259	0.000594448		hypothetical protein;Smp_000370	Putative uncharacterized protein [Source:UniProtKB/TrEMBL;Acc:G4LVQ7]	_	_
SmVG_001618	11.7954	17.4662	13.8301	16.3198	29.8275	34.0868	25.439	24.8703	0.943047	5e-05	0.000268034	19.4589	15.4556	16.5445	21.5488	17.289	21.994	25.4161	17.0434	0.685905	2.69095e-07	2.78938e-06	10.7513	9.64803	9.03818	12.9516	7.80174	11.3837	12.5694	8.68895	0.770731	1.23153e-05	5.89771e-05
Smp_046690	962.758	920.697	1079.48	1178.68	2291.45	2054.1	1588.36	2022.07	0.941846	5e-05	0.000268034	1544.09	1463.85	1724.86	1946.55	1839.22	1965.95	2033.29	2140.77	0.671376	9.0761e-08	1.06966e-06	858.876	825.182	943.422	1140	963.581	1086.92	1023.8	1084.08	0.982773	1.72525e-11	3.1022e-10	GO:0005515,GO:0005737,GO:0005840	polyubiquitin C;Smp_046690	Putative ubiquitin (Ribosomal protein L40) [Source:UniProtKB/TrEMBL;Acc:G4VCP4]	gi|67191208|ref|NP_066289.2|	polyubiquitin-C [Homo sapiens]
Smp_191670	5.20721	3.57034	5.28062	4.58393	7.98622	13.3251	8.27203	6.12935	0.937874	5e-05	0.000268034	4.98343	6.51658	5.44486	6.14317	5.4815	8.32016	9.8358	4.56425	0.751395	1.6328e-07	1.78419e-06	3.38819	5.13864	4.52341	5.35863	3.3943	5.94165	6.83869	3.02438	0.861554	0.000616773	0.00184838		hypothetical protein;Smp_191670	Putative uncharacterized protein [Source:UniProtKB/TrEMBL;Acc:G4VL41]	_	_
Smp_079000	58.2323	60.7777	59.9143	54.914	145.731	96.7013	100.148	105.087	0.936916	5e-05	0.000268034	55.8934	51.0555	53.2631	52.7329	62.9762	67.202	55.4461	60.0642	0.58806	1.84934e-05	0.000125977	31.1299	28.6697	29.1785	30.542	31.9266	36.6673	27.3462	29.7741	0.906097	2.42492e-11	4.21878e-10	GO:0005622,GO:0007034,GO:0015031	Charged multivesicular body protein 1b 2;Smp_079000	Vacuolar assembly/sorting protein D1D2-like protein [Source:UniProtKB/TrEMBL;Acc:Q15EU1]	gi|38372933|ref|NP_940818.1|	charged multivesicular body protein 2a [Homo sapiens]
Smp_168860	18.6995	19.4052	19.2512	20.0635	49.4863	35.3155	33.8111	29.5068	0.935995	5e-05	0.000268034	21.6221	19.7704	20.0482	21.8866	27.507	28.821	23.8566	20.4471	0.714717	5.84829e-07	5.68306e-06	11.7966	10.7972	10.6836	12.398	13.0254	15.0477	10.9985	9.49294	0.986361	4.05181e-09	4.43129e-08	GO:0000166,GO:0000398,GO:0003676,GO:0005634	RNA binding protein;Smp_168860
SmVG_031231	141.169	158.052	106.804	141.282	398.223	266.975	223.4	158.266	0.935652	0.00145	0.00519578	35.8569	24.386	20.8664	24.8711	38.1699	35.1342	28.9863	15.0186	0.70341	0.00998728	0.0287885	38.5322	35.2805	26.5754	35.1865	45.2588	46.6963	26.852	27.9284	1.00646	0.000339965	0.00109578
Smp_201520	6.11527	5.62019	6.12666	6.2789	11.6839	15.5792	10.6952	8.19854	0.93506	5e-05	0.000268034	5.33388	5.69958	5.79578	6.53231	4.96228	7.44222	9.4502	4.58076	0.666458	7.12057e-07	6.78047e-06	3.44276	4.06457	3.6752	4.35773	2.90655	4.62826	5.20304	2.7526	0.827234	4.09092e-05	0.000169425	GO:0016020,GO:0016021	hypothetical protein;note=tmhmm%3B%3Bquery 1-107%3B;note=%3Bquery 1-77%3B;note=%3Bquery 78-100%3B;note=%3Bquery 101-107%3B;Smp_201520	Putative uncharacterized protein Smp_201520 [Source:UniProtKB/TrEMBL;Acc:G4VCC7]	_	_
Smp_123170	4.60478	3.9525	4.07969	4.23101	8.39282	9.04296	8.52414	6.27001	0.934114	5e-05	0.000268034	12.9148	12.9797	12.2468	14.1816	13.0222	16.709	15.4957	11.9705	0.603384	5.65544e-12	1.55731e-10	7.2455	7.34078	6.73063	8.20757	6.58198	9.06818	7.50281	5.92135	0.816366	1.93324e-10	2.74526e-09	GO:0000166,GO:0003723,GO:0003735,GO:0005622,GO:0005762,GO:0005840,GO:0006412,GO:0032543	mitochondrial ribosomal protein l23;Smp_123170	Putative mitochondrial 39S ribosomal protein L23 (L23mt) (MRP-L23) [Source:UniProtKB/TrEMBL;Acc:G4VLH8]	gi|223468571|ref|NP_066957.3|	39S ribosomal protein L23, mitochondrial [Homo sapiens]
Smp_064600	26.2862	23.2832	22.6387	25.8337	51.7536	43.6177	50.3503	41.4175	0.932642	5e-05	0.000268034	38.6546	36.7506	37.7472	43.0354	28.4486	44.9148	32.3795	35.1211	0.365711	3.67288e-05	0.000230723	23.1541	22.2132	22.2938	26.657	15.6376	26.5382	17.3979	19.2179	0.543106	1.63596e-07	1.2341e-06		Sjoegren syndrome:scleroderma autoantigen 1;note=predicted by EVM2;note=pfam_scan%3BPfam:PF06677.7%3B%3BE()%3D1.7E-15%3Bscore%3D56.2%3Bque ry 34-73%3Bdescription%3DAuto_anti-p27;note=iprscan%3BInterPro:IPR009563 : Sjogrens syndrome scleroderma autoantigen 1%3BPfam:PF06677%3B%3Bscore%3D2.5E-18%3Bquery 33-74%3Bdescription%3DSjogrens syndrome scleroderma autoantigen 1;Smp_064600	Putative uncharacterized protein [Source:UniProtKB/TrEMBL;Acc:G4VNQ9]	gi|5453838|ref|NP_006387.1|	Sjoegren syndrome/scleroderma autoantigen 1 [Homo sapiens]
Smp_085080	15.6409	18.4532	16.6425	16.1511	38.5506	28.8342	30.795	29.4911	0.932619	5e-05	0.000268034	23.4753	18.1505	18.1704	20.5994	20.2527	23.7029	18.9823	20.5264	0.500922	0.000171994	0.000902215	13.109	10.2991	9.93726	11.9496	10.307	12.9604	9.274	10.1252	0.755481	3.95752e-08	3.43559e-07	GO:0007165,GO:0008603,GO:0030041,GO:0044782	hypothetical protein;note=predicted by EVM2;Smp_085080	Putative uncharacterized protein [Source:UniProtKB/TrEMBL;Acc:G4VER9]	gi|38348396|ref|NP_940961.1|	hypothetical protein LOC375307 [Homo sapiens]
SmVG_029603	70.9746	70.7452	68.2184	60.5209	200.261	100.886	110.684	103.912	0.931245	5e-05	0.000268034	65.7815	60.726	60.151	59.5052	83.535	74.4107	54.0612	58.9622	0.580629	0.00936383	0.0272735	37.4655	35.2755	33.554	35.0784	42.5558	40.7494	26.2424	29.1328	0.898886	8.89982e-06	4.41746e-05
Smp_025750	32.8234	36.6873	32.0832	33.3016	82.0895	54.0332	59.4547	61.0178	0.927652	5e-05	0.000268034	43.267	36.0623	35.0826	39.3378	39.314	45.9681	33.5467	42.3584	0.480059	0.000815272	0.00346572	24.6529	20.8473	19.8632	23.3743	20.0772	25.5038	16.9579	21.7776	0.76989	1.95773e-08	1.83098e-07		hypothetical protein;Smp_025750	Putative uncharacterized protein [Source:UniProtKB/TrEMBL;Acc:G4VAQ8]	_	_
SmVG_020094	135.037	144.923	135.748	132.708	360.924	224.995	240.806	216.426	0.927601	5e-05	0.000268034	132.733	116.957	118.447	126.932	143.793	152.994	119.742	117.537	0.600487	6.87963e-05	0.00040357	75.3112	67.0501	65.8496	74.1759	78.8484	87.0886	61.523	60.7188	0.876221	8.94998e-09	9.22644e-08	GO:0015078,GO:0015991,GO:0033179
Smp_171830	2.59573	2.4812	2.3003	2.57383	4.62613	4.82755	5.32519	4.11901	0.925303	0.01815	0.0431518	10.597	10.5288	10.5797	12.4759	10.1504	14.1494	11.5596	9.8207	0.548845	4.31079e-11	1.01101e-09	5.98606	5.964	5.90137	7.34121	5.14176	7.71761	5.68466	4.88339	0.715792	1.49358e-09	1.81195e-08	GO:0001522,GO:0003723,GO:0009451,GO:0009982,GO:0016020,GO:0016021	trna pseudouridine synthase 3;Smp_171830	Putative pseudouridylate synthase [Source:UniProtKB/TrEMBL;Acc:G4V8J9]	gi|149363695|ref|NP_001009984.1|	hypothetical protein LOC25943 [Homo sapiens]
Smp_125740	7.01848	6.17722	4.26858	5.44703	11.5813	10.1305	12.8789	8.85612	0.923188	0.0036	0.0112712	14.8112	15.9864	10.2155	13.7426	17.2135	23.7296	14.7062	15.3205	0.738544	0.000103295	0.000579717	8.56424	9.28402	5.77222	8.19723	8.78985	13.1093	7.2716	7.75569	1.04218	6.40301e-09	6.76337e-08		hypothetical protein;Smp_125740	Putative uncharacterized protein [Source:UniProtKB/TrEMBL;Acc:G4V9X5]	_	_
Smp_165300	41.3879	29.8495	27.92	33.3954	53.9319	86.5332	65.5462	45.3444	0.923164	0.00015	0.000719901	7.40109	5.68799	3.68417	4.95872	6.76561	11.0125	10.4616	5.21847	1.00335	0.00293707	0.0103097	10.908	10.2358	7.75081	8.58917	10.8825	16.7661	18.1776	8.12385	1.42571	3.50146e-07	2.44163e-06		hypothetical protein;Smp_165300
Smp_000510	5.27199	6.14821	4.8238	5.50027	9.98058	9.43993	11.9007	9.89282	0.922499	5e-05	0.000268034	11.439	10.6326	9.42956	11.2873	10.6202	16.3016	11.4408	13.0471	0.627882	1.37998e-07	1.53517e-06	6.41504	6.04205	5.20293	6.5784	5.51194	9.05041	5.6423	6.54053	0.950645	4.9209e-12	1.02943e-10	GO:0009058,GO:0016779	hypothetical protein;Smp_000510	Gdp-mannose pyrophosphorylase b, isoform 2 [Source:UniProtKB/TrEMBL;Acc:G4LYI3]	gi|45447090|ref|NP_995319.1|	mannose-1-phosphate guanyltransferase alpha [Homo sapiens]
Smp_012790	89.1049	81.3553	78.1566	82.9463	226.343	140.972	137.467	122.841	0.920615	5e-05	0.000268034	75.1634	77.412	71.8834	83.1278	94.9674	94.0541	80.559	70.1053	0.644351	4.72266e-05	0.000289671	40.8975	42.5685	38.337	47.02	45.69	49.5632	37.4573	33.3199	0.886214	1.16524e-07	9.10222e-07		hypothetical protein;Smp_012790	Putative uncharacterized protein [Source:UniProtKB/TrEMBL;Acc:G4V9G8]	_	_
Smp_118570	93.1705	95.4382	93.651	97.4245	179.743	230.655	175.858	132.418	0.920538	5e-05	0.000268034	43.7692	43.9669	43.8609	48.1347	37.5685	65.4375	69.0593	38.2821	0.687714	4.69199e-13	1.55995e-11	40.9416	41.0326	41.5319	49.1937	32.4892	54.4904	53.6613	29.1186	0.845366	1.02322e-06	6.42472e-06		hypothetical protein;note=trans_spliced (SO:0000870);note=predicted by EVM2;Smp_118570	Putative uncharacterized protein [Source:UniProtKB/TrEMBL;Acc:G4LY97]	_	_
Smp_131990	9.63661	11.1553	11.744	10.2838	22.2146	16.5942	19.1307	22.9388	0.917481	5e-05	0.000268034	10.2565	8.56211	10.2209	9.85142	8.48235	11.8344	8.64107	12.2471	0.426587	1.26963e-05	9.04351e-05	5.86815	4.95831	5.72797	5.80461	4.43802	6.61394	4.30589	6.25265	0.763574	9.66004e-09	9.85186e-08	GO:0005515,GO:0007050	Growth arrest specific protein 2 3;Smp_131990	Growth arrest-specific 2-related [Source:UniProtKB/TrEMBL;Acc:G4VNX7]	_	_
Smp_091800	16.2104	14.6808	13.6536	13.8572	33.6595	26.204	25.4595	24.6023	0.912434	5e-05	0.000268034	34.0392	33.9392	28.7901	35.6293	31.694	34.6818	28.4655	27.017	0.431076	0.00205062	0.0076234	18.6139	18.566	15.3249	19.8877	14.3368	17.7152	12.7154	12.5933	0.592894	5.97186e-05	0.000236149	GO:0005085,GO:0005622,GO:0007264,GO:0043547	guanine nucleotide exchange factor mss4;Smp_091800	Guanine nucleotide exchange factor mss4,putative [Source:UniProtKB/TrEMBL;Acc:G4LUP9]	gi|19923149|ref|NP_002862.2|	guanine nucleotide exchange factor MSS4 [Homo sapiens]
Smp_060090	555.309	605.208	526.182	555.4	1558.05	1059.04	837.442	759.865	0.910479	5e-05	0.000268034	1041.57	871.13	848.053	971.564	1100.75	905.834	942.013	711.432	0.549475	0.00600567	0.0189027	589.633	495.89	473.459	574.132	491.62	455.81	415.727	310.196	0.757942	0.000155352	0.00054924	GO:0003735,GO:0005622,GO:0005840,GO:0006412,GO:0022627,GO:0030529	ribosomal protein S12;Smp_060090	40S ribosomal protein S12 [Source:UniProtKB/TrEMBL;Acc:G4VAJ9]	gi|14277700|ref|NP_001007.2|	40S ribosomal protein S12 [Homo sapiens]
Smp_077590	13.6956	11.2492	11.1593	12.7263	29.9672	20.1617	20.8851	20.7569	0.910259	5e-05	0.000268034	19.4947	19.1381	18.1362	19.7505	17.4087	20.7188	15.9662	17.4794	0.391679	0.000715756	0.00309782	11.3667	11.2841	10.3982	11.9425	9.01061	11.6168	8.12786	9.04796	0.597489	5.50713e-06	2.84874e-05		BUD13;Smp_077590	Putative pre-mRNA-splicing factor CWC26 [Source:UniProtKB/TrEMBL;Acc:G4VL53]	gi|14249338|ref|NP_116114.1|	BUD13 homolog isoform 1 [Homo sapiens]
SmVG_014785	2.13681	2.4297	1.8326	1.78247	4.83869	2.56058	5.07298	2.87415	0.907449	0.0213	0.0495378	3.50544	3.48034	2.74243	2.94861	3.21625	4.75922	2.54322	2.73347	0.48985	0.00675164	0.0207714	2.06687	2.03781	1.53346	1.74054	1.68292	2.66472	1.25434	1.38106	0.767699	0.000770637	0.00225033	GO:0003777,GO:0005524,GO:0007018,GO:0008017,GO:0005871
Smp_153920	31.9698	29.245	29.4215	25.9235	59.0837	47.1865	52.2206	60.0101	0.906567	5e-05	0.000268034	24.2326	25.0309	23.6308	22.6045	22.0802	31.465	23.5168	29.679	0.485677	1.05794e-08	1.52853e-07	13.5724	14.2552	12.9873	13.2589	11.2723	17.3262	11.7538	14.8785	0.852151	3.95574e-13	1.01887e-11		cyclin G2;Smp_153920	Putative cyclin G2 [Source:UniProtKB/TrEMBL;Acc:G4VJ37]	_	_
SmVG_008911:Smp_004280	18.9542	18.601	17.9022	17.4066	41.0962	32.6178	31.2412	31.2672	0.902683	5e-05	0.000268034	23.0655	22.0486	21.056	22.4756	20.9527	25.5113	23.0155	20.8395	0.482355	5.73802e-09	8.76658e-08	12.7509	12.2726	11.4037	12.8335	10.1863	13.5547	10.833	10.0198	0.70597	7.82068e-10	9.967e-09		hypothetical protein;Smp_004280	Putative uncharacterized protein [Source:UniProtKB/TrEMBL;Acc:G4VCJ7]	gi|156151427|ref|NP_001017989.2|	optic atrophy 3 protein isoform a [Homo sapiens]
SmVG_008911:Smp_124440	18.9542	18.601	17.9022	17.4066	41.0962	32.6178	31.2412	31.2672	0.902683	5e-05	0.000268034	23.0655	22.0486	21.056	22.4756	20.9527	25.5113	23.0155	20.8395	0.482355	5.73802e-09	8.76658e-08	12.7509	12.2726	11.4037	12.8335	10.1863	13.5547	10.833	10.0198	0.70597	7.82068e-10	9.967e-09		glycerol kinase 5;Smp_124440	Putative glycerol kinase [Source:UniProtKB/TrEMBL;Acc:G4VCJ6]	gi|41393575|ref|NP_149991.2|	glycerol kinase 2 [Homo sapiens]
Smp_141140	25.8454	23.535	22.7208	26.3766	55.4772	47.4142	44.087	37.1209	0.902613	5e-05	0.000268034	34.3793	35.9418	33.8562	41.6099	33.7059	42.9867	39.5166	31.3811	0.542205	2.50137e-11	6.11138e-10	19.2868	20.1996	18.534	23.9533	17.114	23.2636	18.9776	15.6295	0.712799	1.49161e-08	1.44071e-07	GO:0000381,GO:0003729,GO:0005681	arginine:serine rich coiled coil protein 2;note=predicted by EVM2;Smp_141140	Putative tfiid subunit [Source:UniProtKB/TrEMBL;Acc:G4V830]	_	_
Smp_166550	31.7955	28.2829	31.2463	32.9954	64.5133	57.3696	59.6469	50.7337	0.901703	5e-05	0.000268034	34.4318	34.2134	34.5239	38.6122	32.8298	47.482	37.9284	32.8683	0.572774	1.81601e-11	4.59022e-10	18.7879	18.8669	18.5046	21.8443	16.3086	25.3244	18.1229	15.8294	0.781987	6.71684e-12	1.35236e-10	GO:0003743,GO:0005085,GO:0005851,GO:0006413,GO:0019509,GO:0043547,GO:0044237,GO:0045947,GO:0046523	translation initiation factor eIF 2B subunit;Smp_166550	Translation initiation factor 2b, delta subunit,putative [Source:UniProtKB/TrEMBL;Acc:C4QJA9]	gi|187607323|ref|NP_751945.2|	translation initiation factor eIF-2B subunit delta isoform 1 [Homo sapiens]
Smp_074140	151.68	141.912	133.052	126.397	297.068	203.406	266.047	266.123	0.900887	5e-05	0.000268034	188.736	186.965	171.762	173.15	152.593	212.893	142.04	195.21	0.350986	0.00132252	0.00525194	109.495	109.216	97.969	103.37	80.3848	120.824	72.613	100.898	0.641695	2.19722e-06	1.26906e-05	GO:0005509,GO:0005544	annexin;Smp_074140	Annexin [Source:UniProtKB/TrEMBL;Acc:G4VL99]	gi|91807122|ref|NP_001621.2|	annexin A8-like protein 2 [Homo sapiens]
Smp_180170	11.3238	10.6651	9.77097	10.54	25.7847	18.7856	16.9637	17.4026	0.900044	0.0001	0.000501375	10.705	10.8788	9.69079	10.8887	12.9015	12.947	11.9668	11.0276	0.626408	1.63406e-05	0.00011257	5.77242	5.90953	5.05857	6.08522	6.08294	6.75041	5.54579	5.19415	0.916874	2.96956e-10	4.09498e-09	GO:0000166,GO:0000209,GO:0005524,GO:0005634,GO:0005737,GO:0006511,GO:0016874,GO:0016881,GO:0031625,GO:0061630	ubiquitin conjugating enzyme E2 S;Smp_180170	Ubiquitin-conjugating enzyme e2S, putative [Source:UniProtKB/TrEMBL;Acc:G4LU94]	gi|7661808|ref|NP_054895.1|	ubiquitin-conjugating enzyme E2 T [Homo sapiens]
Smp_002740	150.63	144.987	133.247	152.907	333.78	246.841	255.307	246.005	0.895089	5e-05	0.000268034	169.71	169.314	149.168	189.144	189.98	220.813	189.296	178.206	0.659903	1.99133e-09	3.35317e-08	92.2981	93.0819	79.7107	107.276	91.1704	115.499	88.432	83.6858	0.916009	1.92389e-12	4.26387e-11	GO:0016020,GO:0016021	hypothetical protein;Smp_002740	DIF_7 [Source:UniProtKB/TrEMBL;Acc:B8Y6H5]	_	_
SmVG_014945:Smp_213130	179.306	175.598	161.549	157.196	450.811	281.005	257.288	263.407	0.894755	5e-05	0.000268034	215.719	214.986	196.538	213.422	272.502	239.139	225.375	199.509	0.606981	0.00103964	0.0042721	122.246	123.088	109.184	125.158	138.773	129.781	109.773	98.6269	0.882423	1.31717e-06	8.01802e-06		ribosomal protein S25;Smp_213130
SmVG_014945:Smp_213140	179.306	175.598	161.549	157.196	450.811	281.005	257.288	263.407	0.894755	5e-05	0.000268034	215.719	214.986	196.538	213.422	272.502	239.139	225.375	199.509	0.606981	0.00103964	0.0042721	122.246	123.088	109.184	125.158	138.773	129.781	109.773	98.6269	0.882423	1.31717e-06	8.01802e-06		n-acetyltransferase 9;Smp_213140
SmVG_011517	2.37121	1.51293	1.87037	1.49278	3.2581	5.474	2.81	1.92535	0.893964	0.0054	0.0157362	8.81182	10.5634	8.60577	8.23686	6.6985	10.9957	15.2475	5.70678	0.558309	0.00283661	0.0100051	6.07155	6.86111	5.49434	5.68933	3.94627	7.01933	8.84727	3.35731	0.781923	0.0031813	0.00776937
Smp_003330	29.6232	36.4008	29.7479	34.4327	83.4756	59.0326	57.0302	42.3285	0.893433	5e-05	0.000268034	42.51	32.7363	33.9456	43.1123	41.4875	47.1207	39.0477	29.9022	0.637894	1.64126e-06	1.44963e-05	23.9014	18.7989	18.7548	25.374	21.7232	26.4341	19.535	14.8913	0.805196	1.70477e-05	7.84852e-05	GO:0031514	sjogren syndrome nuclear autoantigen%3B sjoegren syndrome nuclear autoantigen;note=trans_spliced (SO:0000870);note=predicted by EVM2;note=iprscan%3BProDom:PD968187%3B%3Bscore%3D3.0E-25%3Bquery 1-97%3Bdescription%3Dnull;Smp_003330	Putative 13 kDa deflagellation-inducible protein [Source:UniProtKB/TrEMBL;Acc:G4V6W1]	gi|189571687|ref|NP_003722.2|	Sjoegren syndrome nuclear autoantigen 1 [Homo sapiens]
Smp_010370	113.719	109.908	110.978	99.2621	255.427	136.809	201.967	211.627	0.893225	5e-05	0.000268034	95.9559	92.7796	93.7701	92.4918	101.855	126.752	73.8504	111.454	0.501968	0.00501031	0.0162291	54.4342	52.2872	51.9689	53.4782	48.4016	67.1034	34.2842	54.1739	0.85395	7.34178e-08	5.99148e-07	GO:0016020,GO:0016021	Receptor expression enhancing protein 6;Smp_010370
Smp_144240	4.58224	4.7024	3.80646	5.00458	10.4435	5.54158	9.02794	8.51826	0.889864	5e-05	0.000268034	5.46378	4.93405	4.30808	5.62822	4.34364	6.7817	3.9731	5.18717	0.447016	0.00552075	0.0176146	3.21782	2.9343	2.47326	3.43334	2.34747	3.90222	2.07797	2.71186	0.689168	0.000178825	0.000619974		hypothetical protein;Smp_144240	Putative uncharacterized protein [Source:UniProtKB/TrEMBL;Acc:G4VB56]	_	_
SmVG_008093	5.78983	5.74633	6.31106	6.0714	9.8705	15.6134	10.5654	8.26855	0.889752	0.0002	0.000928806	7.40733	7.2573	7.8768	8.81134	6.78075	11.1827	13.3816	7.21548	0.731779	9.59236e-09	1.398e-07	4.49592	4.81298	4.82467	5.61692	3.27786	6.07111	6.63573	3.72275	0.80228	3.31646e-05	0.000141028
Smp_044400	21.2875	18.7722	20.6195	18.6453	39.4662	34.8502	35.6137	36.8827	0.888138	5e-05	0.000268034	23.5936	26.4916	24.9827	24.6794	23.5987	30.3695	26.2395	25.9552	0.523296	3.19235e-06	2.63842e-05	13.0447	14.7045	13.5427	14.0967	11.1829	15.9669	12.5071	12.5114	0.798288	3.69021e-09	4.10518e-08	GO:0005515,GO:0043130	WD repeat containing protein 92;note=predicted by EVM2;note=pfam_scan%3BPfam:PF00400.27%3B%3BE()%3D7.9E-4%3Bscore%3D19.1%3Bque ry 108-145%3Bdescription%3DWD40;note=iprscan%3BInterPro:IPR019781 : WD40 repeat%2C subgroup%3BPfam:PF00400%3B%3Bscore%3D5.5E-7%3Bquery 101-145%3Bdescription%3DWD40 repeat%2C subgroup;Smp_044400	Mitotic checkpoint protein-related [Source:UniProtKB/TrEMBL;Acc:G4VDB4]	gi|24308444|ref|NP_612467.1|	WD repeat-containing protein 92 [Homo sapiens]
Smp_122280	4.15938	4.35723	3.10951	5.19328	8.49295	5.22143	8.17555	9.23615	0.887998	0.00025	0.00113276	6.56416	6.15542	4.74286	8.64381	6.47521	9.65777	5.31424	8.86419	0.617311	0.000572447	0.00255896	2.26766	2.15718	1.62337	2.94624	1.96529	3.12999	1.61428	2.59217	0.860037	1.5332e-06	9.20243e-06		hypothetical protein;Smp_122280	Putative uncharacterized protein [Source:UniProtKB/TrEMBL;Acc:G4LYJ5]	_	_
SmVG_028995:Smp_124530	9.81427	9.6299	6.7223	6.16856	23.7159	11.6223	13.3177	11.1696	0.88766	5e-05	0.000268034	18.8339	16.9349	11.7806	11.6983	25.4063	21.7068	15.5904	16.5611	0.710789	0.00956929	0.0277958	18.1456	16.7856	11.4406	12.2461	22.9748	20.132	14.832	15.2804	1.19139	1.10196e-06	6.86885e-06		voltage dependent calcium channel subunit;Smp_124530	Dihydropyridine-sensitive l-type calcium channel, putative [Source:UniProtKB/TrEMBL;Acc:G4LXH5]	gi|132566536|ref|NP_758952.4|	voltage-dependent calcium channel subunit alpha-2/delta-4 [Homo sapiens]
SmVG_028995:Smp_124540	9.81427	9.6299	6.7223	6.16856	23.7159	11.6223	13.3177	11.1696	0.88766	5e-05	0.000268034	18.8339	16.9349	11.7806	11.6983	25.4063	21.7068	15.5904	16.5611	0.710789	0.00956929	0.0277958	18.1456	16.7856	11.4406	12.2461	22.9748	20.132	14.832	15.2804	1.19139	1.10196e-06	6.86885e-06		voltage dependent calcium channel subunit;Smp_124540	Serine-rich repeat protein , putative [Source:UniProtKB/TrEMBL;Acc:G4LXH4]	_	_
Smp_140810	1.96371	1.81526	1.63453	1.59053	3.58097	3.37652	3.09572	2.90348	0.88744	5e-05	0.000268034	2.69937	2.47869	2.15846	2.2886	2.16563	3.10335	2.76563	2.46452	0.517261	1.533e-05	0.00010641	1.53677	1.46529	1.2273	1.3792	1.04508	1.74585	1.36573	1.25184	0.760267	6.87176e-08	5.65634e-07	GO:0006508	pyroglutamyl peptidase 1;Smp_140810	Pyroglutamyl-peptidase I (C15 family) [Source:UniProtKB/TrEMBL;Acc:G4V928]	gi|8923198|ref|NP_060182.1|	pyroglutamyl-peptidase 1 [Homo sapiens]
SmVG_028704:Smp_058720	14.1253	12.5185	12.4885	15.8131	21.8412	34.1205	26.1507	19.311	0.884319	5e-05	0.000268034	42.6722	47.7191	40.1208	50.8335	38.864	45.5746	49.7153	32.175	0.4603	3.6665e-05	0.000230446	24.096	26.984	22.2124	29.6879	19.3478	24.7198	24.0426	15.9645	0.562665	0.000424089	0.0013319		60S ribosomal protein L38;Smp_058720	60S ribosomal protein L38, putative [Source:UniProtKB/TrEMBL;Acc:G4LX57]	_	_
SmVG_028704:Smp_153730	14.1253	12.5185	12.4885	15.8131	21.8412	34.1205	26.1507	19.311	0.884319	5e-05	0.000268034	42.6722	47.7191	40.1208	50.8335	38.864	45.5746	49.7153	32.175	0.4603	3.6665e-05	0.000230446	24.096	26.984	22.2124	29.6879	19.3478	24.7198	24.0426	15.9645	0.562665	0.000424089	0.0013319		protein LAS1;Smp_153730	Putative uncharacterized protein [Source:UniProtKB/TrEMBL;Acc:G4LX58]	_	_
SmVG_007986:Smp_048870	8.20145	6.75542	8.58089	8.74065	16.1439	15.4648	13.8814	14.0606	0.883552	0.00015	0.000719901	16.7243	16.8974	17.9083	20.5561	14.7576	18.8866	17.7868	15.8686	0.429714	1.32486e-07	1.48657e-06	9.53876	9.65342	10.0078	12.0208	7.58215	10.4458	9.00933	8.0066	0.580097	2.20797e-07	1.62138e-06		protein CutA;Smp_048870	Divalent cation tolerance cuta-related [Source:UniProtKB/TrEMBL;Acc:G4VBZ2]	gi|62198241|ref|NP_001014433.1|	protein CutA isoform 1 [Homo sapiens]
SmVG_007986:Smp_048880	8.20145	6.75542	8.58089	8.74065	16.1439	15.4648	13.8814	14.0606	0.883552	0.00015	0.000719901	16.7243	16.8974	17.9083	20.5561	14.7576	18.8866	17.7868	15.8686	0.429714	1.32486e-07	1.48657e-06	9.53876	9.65342	10.0078	12.0208	7.58215	10.4458	9.00933	8.0066	0.580097	2.20797e-07	1.62138e-06		hypothetical protein;Smp_048880	Putative uncharacterized protein [Source:UniProtKB/TrEMBL;Acc:G4VBZ3]	_	_
Smp_000280	136.485	166.399	129.529	205.131	335.875	178.92	339.034	321.784	0.882817	5e-05	0.000268034	161.499	127.103	122.857	215.188	155.658	243.564	113.159	198.472	0.630088	0.00321682	0.0111512	98.2027	78.2466	73.7815	135.924	87.9839	146.475	62.3899	109.946	0.891163	1.54526e-05	7.18745e-05		hypothetical protein;Smp_000280	Trematode Eggshell Synthesis domain containing protein [Source:UniProtKB/TrEMBL;Acc:G4LVS2]	_	_
Smp_148800	142.028	123.116	132.449	139.143	338.589	243.649	217.849	188.057	0.880506	5e-05	0.000268034	248.368	251.871	240.934	271.944	251.356	257.691	235.807	186.089	0.473219	0.000555262	0.00249644	142.327	144.609	135.819	159.635	128.278	143.21	117.322	94.9773	0.624531	9.16736e-05	0.000344862	GO:0004129,GO:0005743,GO:0005751,GO:0006123,GO:1902600	Cytochrome C Oxidase;Smp_148800	Putative uncharacterized protein [Source:UniProtKB/TrEMBL;Acc:G4LWP3]	gi|190885499|ref|NP_004246.2|	cytochrome c oxidase subunit 5A, mitochondrial precursor [Homo sapiens]
Smp_178100	7.59864	5.85969	5.27822	4.97962	13.0762	7.71545	12.0674	10.7935	0.880193	0.0003	0.00132569	13.9009	13.4832	11.1312	12.2645	12.1208	15.6184	11.3461	11.8482	0.471074	0.00176358	0.00668366	8.29727	8.10343	6.54763	7.54915	6.56556	9.09875	6.04432	6.38406	0.722903	4.93461e-05	0.000199831	GO:0005509,GO:0046872	EF hand calcium binding domain containing protein;Smp_178100	Calcineurin B-related [Source:UniProtKB/TrEMBL;Acc:G4V737]	gi|13375787|ref|NP_078869.1|	EF-hand calcium-binding domain-containing protein 1 isoform a [Homo sapiens]
Smp_174720	66.3025	50.5894	47.8757	51.4222	131.233	88.1735	82.2618	96.1801	0.87992	5e-05	0.000268034	94.0657	109.002	82.607	96.4902	101.78	102.876	93.4569	98.9556	0.497273	0.00244783	0.00881444	53.3235	62.2015	45.5769	56.3281	51.6833	56.6068	45.8044	48.9478	0.766764	5.2159e-07	3.47066e-06		hypothetical protein;Smp_174720	Putative uncharacterized protein [Source:UniProtKB/TrEMBL;Acc:G4VL91]	_	_
Smp_195110	0.693848	0.664969	0.558123	0.641322	0.972159	1.73954	0.918175	1.07441	0.878811	0.0025	0.00830235	1.53819	1.63744	1.20065	1.25316	1.16304	1.80008	1.93538	1.3266	0.531629	0.00322614	0.0111764	1.19045	1.36861	1.11114	1.16984	0.793518	1.30838	1.16333	0.789384	0.568439	0.00338454	0.00821193	GO:0003676,GO:0003723,GO:0003964,GO:0004190,GO:0006278,GO:0006508,GO:0015074	KRAB A domain containing protein;Smp_195110	KRAB-A domain-containing protein [Source:UniProtKB/TrEMBL;Acc:G4VMC4]	gi|126723547|ref|NP_079357.2|	protein NYNRIN [Homo sapiens]
Smp_054560	143.131	142.76	129.626	129.733	368.49	215.85	203.315	214.797	0.878543	5e-05	0.000268034	328.363	307.092	280.445	304.806	419.066	342.698	309.315	293.925	0.63664	0.00294293	0.010321	180.283	171.846	151.912	173.386	204.608	181.866	144.102	140.856	0.941924	1.02399e-06	6.42484e-06		huntingtin interacting protein K;Smp_054560	Huntingtin interacting protein-related [Source:UniProtKB/TrEMBL;Acc:G4VQH5]	gi|27734984|ref|NP_057484.3|	huntingtin-interacting protein K isoform 1 [Homo sapiens]
Smp_195150	1.87675	1.41722	1.93852	1.51747	2.62022	3.94901	3.06712	2.76942	0.878059	0.0029	0.00937813	1.74201	2.32828	2.16382	2.26771	1.51188	2.95546	3.31223	2.10215	0.607903	0.000470995	0.00216839	1.26165	1.68903	1.45409	1.59001	0.842879	1.78377	1.90662	1.17429	0.748611	0.000458723	0.00142705	GO:0003676,GO:0003723,GO:0003964,GO:0004190,GO:0006278,GO:0006508,GO:0015074	KRAB A domain containing protein;Smp_195150	KRAB-A domain-containing protein [Source:UniProtKB/TrEMBL;Acc:G4VG76]	gi|126723547|ref|NP_079357.2|	protein NYNRIN [Homo sapiens]
Smp_091230	40.8281	35.2089	29.3272	34.3285	79.6769	56.1943	59.033	61.5477	0.876431	5e-05	0.000268034	163.959	163.957	142.249	164.154	164.398	165.577	144.478	143.04	0.486915	0.00164293	0.00631436	96.29	96.8757	82.1625	99.8846	88.0937	95.7686	75.5351	76.2576	0.716635	1.79054e-06	1.05044e-05		ubiquitin fold modifier 1;Smp_091230	Ubiquitin-fold modifier 1, putative [Source:UniProtKB/TrEMBL;Acc:C4QLP6]	gi|7705300|ref|NP_057701.1|	ubiquitin-fold modifier 1 precursor [Homo sapiens]
Smp_006550	5.63301	4.93859	4.95308	5.73465	11.9371	10.1961	9.14708	7.69151	0.874335	0.0002	0.000928806	20.0641	19.675	19.2768	23.5576	14.5042	18.882	17.207	14.1476	0.273197	0.00104964	0.0043061	11.1906	11.2085	10.5057	13.5894	7.22776	10.1423	8.39109	6.98223	0.336934	0.00459108	0.0107005	GO:0005623,GO:0009055,GO:0015035,GO:0045454,GO:0055114	glutaredoxin 3;Smp_006550	Putative glutaredoxin, grx [Source:UniProtKB/TrEMBL;Acc:G4V9X6]	gi|315467838|ref|NP_001186797.1|	glutaredoxin-3 [Homo sapiens]
SmVG_020637:Smp_214040	5.26856	6.12155	5.54802	5.26443	12.4901	8.51357	9.89863	9.78155	0.873728	5e-05	0.000268034	7.7002	6.68238	6.94779	7.70243	7.29593	9.57296	6.96963	7.82771	0.538088	1.20744e-07	1.3719e-06	4.41813	3.85846	3.94991	4.57242	3.62647	5.25595	3.43646	3.947	0.797299	5.7741e-12	1.1848e-10		glycoprotein endo alpha 1%2C2 mannosidase;Smp_214040
SmVG_020637:Smp_214050	5.26856	6.12155	5.54802	5.26443	12.4901	8.51357	9.89863	9.78155	0.873728	5e-05	0.000268034	7.7002	6.68238	6.94779	7.70243	7.29593	9.57296	6.96963	7.82771	0.538088	1.20744e-07	1.3719e-06	4.41813	3.85846	3.94991	4.57242	3.62647	5.25595	3.43646	3.947	0.797299	5.7741e-12	1.1848e-10		hypothetical protein;Smp_214050
Smp_038980	11.9101	11.8801	11.9413	12.8554	28.3264	22.383	20.5863	17.6121	0.871742	0.0001	0.000501375	26.7447	23.5232	24.8738	27.8468	25.0973	27.8441	23.8741	20.4745	0.459016	0.000128932	0.000702138	15.2332	13.4594	13.8941	16.4691	12.9998	15.4316	11.9436	10.4408	0.618726	1.30492e-05	6.19727e-05		deoxynucleotidyltransferase terminal interacting;Smp_038980.2	Putative uncharacterized protein [Source:UniProtKB/TrEMBL;Acc:G4VQZ2]	_	_
Smp_199420	1.54315	1.08133	1.7279	1.88326	1.97282	3.19198	3.92707	2.31654	0.871488	0.00895	0.0240627	1.81481	1.5317	2.16797	2.87274	1.2652	4.21334	3.12857	2.50603	0.780813	0.00146078	0.00571374	1.1785	1.04135	1.34659	1.98273	0.761678	2.74415	2.00845	1.39341	1.08155	0.000262785	0.000879059	GO:0004672,GO:0004683,GO:0005516,GO:0005524,GO:0005634,GO:0005737,GO:0006468,GO:0009931,GO:0016301,GO:0016310,GO:0016772,GO:0018105,GO:0035556,GO:0046777	calcium:calmodulin dependent protein kinase type;Smp_199420
Smp_074570	6.84663	5.51958	4.71091	6.56495	13.7923	10.6669	10.5574	8.2242	0.871034	5e-05	0.000268034	15.7745	18.2903	13.3683	16.6606	19.0891	22.5699	17.8577	14.0995	0.672935	3.51728e-06	2.88456e-05	9.28396	10.8699	7.76438	10.1676	10.3158	13.018	9.39235	7.54465	0.894068	4.27607e-07	2.9131e-06		hypothetical protein;Smp_074570	Putative uncharacterized protein [Source:UniProtKB/TrEMBL;Acc:C4QHC6]	_	_
Smp_098740	156.254	144.078	109.484	117.208	312.102	211.126	202.388	237.885	0.87042	5e-05	0.000268034	123.039	127.714	91.504	107.416	123.908	128.396	109.791	120.985	0.550332	0.00164905	0.00632435	71.2879	76.5223	53.143	65.0929	65.3966	72.3049	54.7058	62.3408	0.868243	1.4811e-07	1.1302e-06	GO:0000781,GO:0006348,GO:0042800,GO:0048188,GO:0051568	dpy 30;note=predicted by EVM2;note=pfam_scan%3BPfam:PF05186.8%3B%3BE()%3D4.9E-17%3Bscore%3D61.0%3Bque ry 17-56%3Bdescription%3DDpy-30;note=iprscan%3BInterPro:IPR007858 : Dpy-30%3BPfam:PF05186%3B%3Bscore%3D3.8E-17%3Bquery 16-57%3Bdescription%3DDpy-30 motif;Smp_098740	Dpy30-related [Source:UniProtKB/TrEMBL;Acc:G4M195]	gi|14211889|ref|NP_115963.1|	protein dpy-30 homolog [Homo sapiens]
Smp_141820	26.6534	25.7529	27.8878	31.2669	63.1142	53.3819	44.033	43.4045	0.870266	5e-05	0.000268034	46.7099	43.4515	45.933	54.4169	46.026	53.314	48.1902	43.1555	0.538241	3.34054e-08	4.36809e-07	30.8545	28.145	29.198	36.9453	25.2882	32.633	26.1467	24.0984	0.649008	6.92941e-08	5.69286e-07		hypothetical protein;Smp_141820	Putative uncharacterized protein [Source:UniProtKB/TrEMBL;Acc:C4Q726]	gi|13376429|ref|NP_079222.1|	NEFA-interacting nuclear protein NIP30 [Homo sapiens]
Smp_016670	75.1296	75.5746	63.4309	68.5922	183.719	118.324	111.416	102.914	0.869005	5e-05	0.000268034	74.6953	74.0457	62.5321	73.6875	85.9687	81.6192	72.3208	66.4164	0.598075	0.000571551	0.00255593	43.4582	42.8354	35.4418	44.5172	45.1236	45.1162	36.2525	33.678	0.859372	4.23659e-07	2.89079e-06	GO:0006729,GO:0008124,GO:0016829	4a hydroxytetrahydrobiopterin dehydratase;Smp_016670	4a-hydroxytetrahydrobiopterin dehydratase [Source:UniProtKB/TrEMBL;Acc:G4VKX2]	gi|134133240|ref|NP_115527.3|	pterin-4-alpha-carbinolamine dehydratase 2 [Homo sapiens]
Smp_164060	1.06058	0.963894	1.21784	1.0827	2.66905	1.7898	1.76751	1.67154	0.868765	0.00585	0.016879	2.26517	2.08528	2.36876	2.44012	2.27183	2.91112	2.5793	2.10133	0.574547	4.21036e-05	0.0002614	1.24745	1.29067	1.33359	1.42702	1.07618	1.52286	1.15263	1.08734	0.722343	2.81968e-06	1.58482e-05		hypothetical protein;Smp_164060	Putative uncharacterized protein [Source:UniProtKB/TrEMBL;Acc:G4VL62]	_	_
Smp_004820	83.9343	82.5067	66.258	73.7491	152.329	139.932	135.271	131.969	0.868498	5e-05	0.000268034	253.008	259.891	223.741	257.727	222.749	258.532	235.826	211.89	0.44912	2.40028e-05	0.000158346	146.776	150.6	127.608	155.732	112.87	142.333	117.707	106.313	0.644029	3.47448e-07	2.42478e-06	GO:0005787,GO:0006465,GO:0008233,GO:0016020,GO:0016021,GO:0030176,GO:0045047	Microsomal signal peptidase 12 kDa;Smp_004820	Putative uncharacterized protein [Source:UniProtKB/TrEMBL;Acc:G4VD66]	gi|193290128|ref|NP_054760.3|	signal peptidase complex subunit 1 [Homo sapiens]
SmVG_023149	9.27112	9.27702	8.33646	9.2498	17.924	19.5387	15.735	12.7292	0.867495	5e-05	0.000268034	11.5393	11.4207	9.95025	11.828	12.7912	15.1929	16.6545	11.0546	0.739361	1.48695e-12	4.46198e-11	7.43047	7.24459	6.19868	7.68088	6.79626	8.9592	8.9423	5.8531	0.956585	1.08598e-09	1.34602e-08
SmVG_001700	8.34905	6.54321	7.41615	8.19151	14.7706	16.5433	12.6646	11.6536	0.867113	5e-05	0.000268034	15.3239	16.2614	15.3277	18.6316	14.8274	17.9573	18.4703	14.0526	0.521908	2.4793e-09	4.09241e-08	8.55925	9.1435	8.41475	10.7971	7.43408	9.75665	8.98406	6.94566	0.679923	1.92936e-07	1.43771e-06
Smp_019820	2.50036	2.78402	2.83187	3.01027	5.49298	5.24361	4.49086	5.0596	0.866556	0.0009	0.00344646	4.71096	4.17987	4.35803	4.9847	3.55659	4.73521	4.53335	4.20137	0.394456	3.56635e-05	0.00022526	2.38534	2.17734	2.25784	2.74646	1.65499	2.42865	2.13508	2.02585	0.608721	2.66258e-08	2.40642e-07	GO:0016020,GO:0016021	hypothetical protein;Smp_019820	Putative uncharacterized protein [Source:UniProtKB/TrEMBL;Acc:G4LYZ3]	_	_
Smp_012030	5.1398	4.71964	5.37823	4.73586	10.0953	9.65142	8.60679	8.04399	0.865747	5e-05	0.000268034	6.57697	6.36418	7.03607	6.64833	5.61909	7.43722	7.72392	6.11932	0.465334	4.47245e-07	4.40953e-06	3.73477	3.64647	3.94219	3.93653	2.88312	4.13267	3.86961	3.13604	0.685429	1.93576e-08	1.81255e-07	GO:0003676,GO:0005622,GO:0008270,GO:0046872	zinc finger protein 407;Smp_012030	Putative zinc finger protein [Source:UniProtKB/TrEMBL;Acc:G4VS02]	gi|134133288|ref|NP_060227.2|	zinc finger protein 407 isoform 1 [Homo sapiens]
Smp_030290	96.8043	93.9327	87.89	94.2744	232.169	160.397	146.043	139.757	0.863269	5e-05	0.000268034	169.146	161.85	150.413	176.562	181.223	180.867	161.701	141.988	0.556103	0.000204125	0.00104775	94.8042	91.6447	82.5792	102.416	94.2844	99.7995	78.7029	70.5793	0.770346	6.91738e-07	4.48792e-06	GO:0006457,GO:0016272,GO:0051082	prefoldin subunit 2;Smp_030290	Putative prefoldin subunit 2 [Source:UniProtKB/TrEMBL;Acc:G4VFN5]	gi|12408675|ref|NP_036526.2|	prefoldin subunit 2 [Homo sapiens]
Smp_004000	1.23676	1.02549	1.27993	1.53992	2.26925	2.99366	2.26378	1.71721	0.86308	0.0001	0.000501375	3.93709	3.52982	4.35314	5.82469	3.63574	5.52934	4.88639	3.9692	0.595273	4.52059e-09	7.01925e-08	2.2113	2.02322	2.42263	3.46216	1.85133	3.09298	2.29769	1.95237	0.69541	5.71771e-06	2.94716e-05	GO:0003723,GO:0003743,GO:0006413	RNA binding protein EIF1AD;Smp_004000	Putative uncharacterized protein [Source:UniProtKB/TrEMBL;Acc:G4V6B8]	_	_
Smp_093850	17.256	15.1818	16.0596	17.2641	35.7806	30.7171	28.9617	24.0271	0.861534	5e-05	0.000268034	17.2546	18.249	17.2629	19.9119	17.0858	21.3569	20.0555	14.9544	0.540454	1.40582e-09	2.44463e-08	9.81211	10.5531	9.77209	11.6964	8.79109	11.8236	10.0013	7.56616	0.698523	2.47257e-07	1.79418e-06	GO:0000166,GO:0000447,GO:0000472,GO:0000480,GO:0003676,GO:0003723,GO:0005730,GO:0034462	hypothetical protein;Smp_093850	Putative uncharacterized protein [Source:UniProtKB/TrEMBL;Acc:G4M105]	_	_
SmVG_028680:Smp_076880	11.9694	11.6847	12.7055	12.7068	26.7967	21.3279	21.6901	19.3169	0.861201	5e-05	0.000268034	19.8632	18.4291	19.6992	21.0858	16.3508	21.7416	17.2757	16.3542	0.380451	2.99778e-06	2.50414e-05	11.5845	10.8657	11.2217	12.783	8.74662	12.4202	8.7968	8.54543	0.56382	5.25401e-07	3.4933e-06		splicing factor 3a subunit 2;Smp_076880	Putative uncharacterized protein [Source:UniProtKB/TrEMBL;Acc:G4LXE9]	gi|21361376|ref|NP_009096.2|	splicing factor 3A subunit 2 [Homo sapiens]
SmVG_028680:Smp_076890	11.9694	11.6847	12.7055	12.7068	26.7967	21.3279	21.6901	19.3169	0.861201	5e-05	0.000268034	19.8632	18.4291	19.6992	21.0858	16.3508	21.7416	17.2757	16.3542	0.380451	2.99778e-06	2.50414e-05	11.5845	10.8657	11.2217	12.783	8.74662	12.4202	8.7968	8.54543	0.56382	5.25401e-07	3.4933e-06		hypothetical protein;Smp_076890	Putative uncharacterized protein [Source:UniProtKB/TrEMBL;Acc:G4LXF0]	_	_
Smp_058620	41.3216	39.5148	33.951	39.612	83.0695	62.6785	69.3061	65.3852	0.86102	5e-05	0.000268034	40.709	39.7782	33.1079	41.4058	38.6476	50.2717	38.1082	38.8303	0.555264	3.46971e-07	3.51567e-06	22.1721	21.8968	17.7823	23.4538	19.081	26.7107	18.318	18.8573	0.796994	1.4026e-10	2.06702e-09	GO:0000166,GO:0004672,GO:0004674,GO:0005524,GO:0006468,GO:0016301,GO:0016310,GO:0016772	serine:threonine protein kinase doa;Smp_058620	Serine/threonine kinase [Source:UniProtKB/TrEMBL;Acc:G4LX69]	gi|4503427|ref|NP_003574.1|	dual specificity tyrosine-phosphorylation-regulated kinase 2 isoform 1 [Homo sapiens]
Smp_058780	6.96897	5.84553	6.154	5.78891	13.3988	13.4631	9.24518	8.83297	0.860141	5e-05	0.000268034	10.911	10.5862	10.4511	11.2919	10.1604	11.7292	13.734	8.75618	0.541845	7.76396e-07	7.30987e-06	5.63341	5.51294	5.3001	5.98521	4.97035	5.98563	6.20971	4.18656	0.765012	2.39503e-06	1.36948e-05		leukocyte receptor cluster;Smp_058780	Putative uncharacterized protein [Source:UniProtKB/TrEMBL;Acc:G4VQN9]	_	_
Smp_156470	50.8843	38.4667	45.8197	50.0388	113.099	80.9065	72.2866	69.699	0.859263	0.00345	0.0108794	33.946	43.5655	40.7964	47.3694	46.6669	47.7312	44.4175	36.4184	0.647954	5.79864e-05	0.000346585	34.2218	41.4764	34.3463	40.9054	35.7305	46.7236	35.87	34.3678	0.932024	7.6245e-11	1.19772e-09	GO:0005634	hypothetical protein;note=pfam_scan%3BPfam:PF08164.7%3B%3BE()%3D1.2E-6%3Bscore%3D28.3%3Bquer y 24-95%3Bdescription%3DTRAUB;Smp_156470	Putative uncharacterized protein [Source:UniProtKB/TrEMBL;Acc:G4VA21]	_	_
Smp_073680	42.3578	29.5751	37.2092	35.8532	60.1947	84.8516	66.3772	51.5044	0.858661	5e-05	0.000268034	54.8521	66.1129	55.7766	65.6354	49.8873	72.5293	81.005	48.5988	0.578494	1.20978e-07	1.37323e-06	29.7348	35.9505	29.5991	36.6669	23.226	37.3081	36.1647	22.0825	0.746765	4.072e-06	2.1774e-05	GO:0003677,GO:0006352	tata box binding protein;Smp_073680	Putative tata-box binding protein [Source:UniProtKB/TrEMBL;Acc:G4V701]	gi|39930602|ref|NP_950248.1|	TATA box-binding protein-like protein 2 [Homo sapiens]
Smp_000880	523.674	480.902	494.163	548.406	1288.3	962.023	800.043	661.361	0.858476	5e-05	0.000268034	837.463	825.749	829.558	957.784	874.205	836.928	827.433	637.843	0.5014	0.000821486	0.00348446	434.73	424.821	421.338	510.155	379.454	388.756	351.487	264.949	0.659452	9.89715e-05	0.000369721	GO:0006810,GO:0006811,GO:0008289,GO:0015078,GO:0015986,GO:0015991,GO:0015992,GO:0016020,GO:0016021,GO:0016787,GO:0033177,GO:0045263	ATP synthase lipid-binding protein-like protein;Smp_000880	ATP synthase lipid-binding protein-like protein [Source:UniProtKB/TrEMBL;Acc:G4V5T1]	gi|85794840|ref|NP_005167.2|	ATP synthase lipid-binding protein, mitochondrial isoform b precursor [Homo sapiens]
SmVG_024453	5.57874	6.63052	6.5155	4.88274	12.8534	9.70208	9.95727	10.2445	0.856927	5e-05	0.000268034	23.5037	22.2527	21.5068	22.3811	23.0253	22.9985	20.3856	18.7949	0.423207	0.00433916	0.0143612	12.8349	12.351	11.4796	12.7495	11.0442	12.1003	9.60739	8.91829	0.623387	4.04752e-05	0.000167951
Smp_158280	5.75559	5.23558	6.41082	5.73054	11.8091	12.2922	9.89774	7.84244	0.85501	5e-05	0.000268034	8.51505	8.75927	10.0311	10.0391	7.46997	10.7913	10.4689	8.23353	0.484502	9.80435e-05	0.000554837	7.55484	7.34296	7.81076	9.00392	5.296	8.24895	7.04177	6.10769	0.575715	3.06201e-06	1.70206e-05	GO:0005622,GO:0008270,GO:0046872	zinc finger protein;Smp_158280	Zinc finger protein, putative [Source:UniProtKB/TrEMBL;Acc:G4LVH1]	gi|55769537|ref|NP_149350.3|	zinc finger protein 658 [Homo sapiens]
Smp_118220	51.1669	39.2776	44.7933	48.7713	114.959	79.7156	74.3863	63.5865	0.854216	5e-05	0.000268034	62.1643	68.1279	65.5424	72.4555	66.8809	68.8511	61.6372	53.0329	0.473448	0.000931281	0.00388687	34.1448	38.1066	35.5201	41.4372	33.5084	37.5619	29.9497	25.9852	0.641457	3.62898e-05	0.000152428	GO:0000166,GO:0000209,GO:0000790,GO:0005524,GO:0005737,GO:0006281,GO:0016574,GO:0016874,GO:0016881,GO:0031625,GO:0033503,GO:0043161,GO:0061630	ubiquitin conjugating enzyme E2A;Smp_118220	Putative ubiquitin-conjugating enzyme rad6 [Source:UniProtKB/TrEMBL;Acc:G4V772]	gi|29893557|ref|NP_003334.2|	ubiquitin-conjugating enzyme E2 G2 isoform 1 [Homo sapiens]
Smp_018310	127.89	112.277	109.177	103.672	247.09	212.032	190.791	168.818	0.853825	5e-05	0.000268034	102.34	118.993	95.9764	101.279	111.626	135.936	114.452	105.847	0.626642	6.83518e-07	6.5353e-06	61.5082	72.3144	56.3042	62.179	59.8014	79.8711	59.3298	56.4469	0.928498	1.72361e-08	1.62634e-07		hypothetical protein;note=predicted by EVM2;note=pfam_scan%3BPfam:PF08524.6%3B%3BE()%3D5.9E-7%3Bscore%3D29.2%3Bquer y 14-94%3Bdescription%3DrRNA_processing;Smp_018310	Putative uncharacterized protein [Source:UniProtKB/TrEMBL;Acc:G4VGQ0]	_	_
Smp_001080	93.8738	91.4856	80.1373	73.7089	211.119	144.344	118.876	138.35	0.852997	5e-05	0.000268034	87.9157	86.5756	75.1225	75.1885	94.1025	83.2784	82.8038	81.7626	0.526281	0.00341198	0.0117373	51.6683	51.4384	43.824	45.7829	50.5953	48.263	43.4637	43.2259	0.848648	1.64363e-06	9.73577e-06		RIIa domain containing protein;Smp_001080	Putative uncharacterized protein [Source:UniProtKB/TrEMBL;Acc:G4V5R3]	gi|222352147|ref|NP_001138428.1|	RIIa domain-containing protein 1 [Homo sapiens]
Smp_173640	4.90407	6.22629	5.36571	5.35096	11.4571	10.3769	9.40339	8.2166	0.852735	0.01885	0.0445259	8.57798	6.79155	6.61378	8.06297	6.66262	7.84515	7.68129	5.95871	0.451554	6.43979e-05	0.000380823	4.86054	3.8576	3.70031	4.70927	3.32447	4.30116	3.83386	2.97238	0.599437	7.73413e-05	0.000297202	GO:0016020,GO:0016021	regulator of microtubule dynamics protein;Smp_173640	Putative uncharacterized protein [Source:UniProtKB/TrEMBL;Acc:G4V5G2]	gi|283046686|ref|NP_653314.2|	regulator of microtubule dynamics protein 2 isoform 1 [Homo sapiens]
Smp_148470	5.16345	3.41391	2.81131	3.6936	6.83933	7.24857	7.1362	6.00623	0.85236	0.00095	0.00361893	2.836	4.02548	2.38046	3.26086	2.84779	4.00082	3.5673	2.97751	0.576555	0.00169965	0.00648972	1.6849	2.49052	1.36768	2.1425	1.61121	2.45797	1.85812	1.59488	0.778168	0.000572674	0.00173013	GO:0003735,GO:0006412,GO:0006810,GO:0016020,GO:0016021,GO:0055085	mitochondrial substrate carrier family protein;Smp_148470	Mitochondrial carrier protein-related [Source:UniProtKB/TrEMBL;Acc:G4VC13]	gi|4557403|ref|NP_000378.1|	mitochondrial carnitine/acylcarnitine carrier protein [Homo sapiens]
SmVG_008856:Smp_023160	83.7852	76.3897	65.8004	73.03	167.848	136.221	121.411	114.251	0.852072	5e-05	0.000268034	66.6004	69.4973	55.4813	67.9361	66.7726	76.427	73.1378	59.2288	0.56948	1.53721e-06	1.36598e-05	37.0481	39.3067	30.3751	39.4439	33.5804	41.3219	35.6194	28.9179	0.785595	2.38336e-08	2.17007e-07		V type H+ transporting ATPase subunit F;Smp_023160	V-type proton ATPase subunit F [Source:UniProtKB/TrEMBL;Acc:G4VCC0]	gi|312032453|ref|NP_001185838.1|	V-type proton ATPase subunit F isoform 2 [Homo sapiens]
SmVG_008856:Smp_023170	83.7852	76.3897	65.8004	73.03	167.848	136.221	121.411	114.251	0.852072	5e-05	0.000268034	66.6004	69.4973	55.4813	67.9361	66.7726	76.427	73.1378	59.2288	0.56948	1.53721e-06	1.36598e-05	37.0481	39.3067	30.3751	39.4439	33.5804	41.3219	35.6194	28.9179	0.785595	2.38336e-08	2.17007e-07		hypothetical protein;Smp_023170	Putative uncharacterized protein [Source:UniProtKB/TrEMBL;Acc:G4VCB9]	_	_
Smp_153170	6.27921	5.85183	6.33602	5.94519	10.5225	11.4225	10.6875	11.4213	0.85166	5e-05	0.000268034	6.41888	6.39886	6.70707	7.06376	5.27559	8.29223	7.59695	7.35948	0.495352	1.50179e-09	2.59991e-08	3.65475	3.68596	3.74182	4.16304	2.71818	4.59164	3.79908	3.71242	0.760323	7.40123e-14	2.14461e-12	GO:0004672,GO:0004683,GO:0005515,GO:0005516,GO:0005524,GO:0005634,GO:0005737,GO:0006468,GO:0009931,GO:0016301,GO:0016310,GO:0016772,GO:0018105,GO:0035556,GO:0046777	striated muscle specific;Smp_153170	Serine/threonine kinase [Source:UniProtKB/TrEMBL;Acc:G4M080]	_	_
SmVG_023208	5.93595	4.64567	4.24914	5.82445	10.3022	12.4733	7.26713	7.20317	0.850572	0.0001	0.000501375	4.42934	5.24576	3.82589	5.64055	4.34219	4.96982	6.86529	4.16286	0.613174	0.000433701	0.00201094	2.22889	2.83149	1.98814	3.02513	1.87949	2.36606	2.87819	1.79664	0.770279	0.000592137	0.00178015
Smp_038560	93.9683	84.2549	96.5224	99.4417	192.799	194.187	165.643	121.947	0.85022	5e-05	0.000268034	728.613	691.322	763.771	850.049	654.674	740.284	678.09	577.551	0.41937	9.58578e-05	0.000544047	409.548	397.644	427.981	502.511	341.509	413.703	344.818	293.689	0.549111	7.91832e-05	0.000303601		Prothymosin alpha B;Smp_038560.2	Putative prothymosin alpha-B [Source:UniProtKB/TrEMBL;Acc:G4VNJ3]	_	_
SmVG_024242:Smp_039640	11.4774	10.8178	10.4513	11.6016	22.6893	18.8372	21.2412	17.1762	0.850118	5e-05	0.000268034	10.5807	10.8659	9.8829	12.3121	9.95778	15.35	11.7491	10.1338	0.585117	6.33824e-13	2.04343e-11	6.08801	6.30677	5.54759	7.30593	5.14219	8.57643	5.91663	5.17331	0.778113	6.18189e-11	9.92923e-10		Retinoblastoma binding protein 6;Smp_039640	Putative retinoblastoma binding protein [Source:UniProtKB/TrEMBL;Acc:G4VSR9]	gi|33620769|ref|NP_008841.2|	E3 ubiquitin-protein ligase RBBP6 isoform 1 [Homo sapiens]
SmVG_024242:Smp_039640.2	11.4774	10.8178	10.4513	11.6016	22.6893	18.8372	21.2412	17.1762	0.850118	5e-05	0.000268034	10.5807	10.8659	9.8829	12.3121	9.95778	15.35	11.7491	10.1338	0.585117	6.33824e-13	2.04343e-11	6.08801	6.30677	5.54759	7.30593	5.14219	8.57643	5.91663	5.17331	0.778113	6.18189e-11	9.92923e-10		Retinoblastoma binding protein 6;Smp_039640.2
SmVG_024242:Smp_203990	11.4774	10.8178	10.4513	11.6016	22.6893	18.8372	21.2412	17.1762	0.850118	5e-05	0.000268034	10.5807	10.8659	9.8829	12.3121	9.95778	15.35	11.7491	10.1338	0.585117	6.33824e-13	2.04343e-11	6.08801	6.30677	5.54759	7.30593	5.14219	8.57643	5.91663	5.17331	0.778113	6.18189e-11	9.92923e-10		hypothetical protein;note=tmhmm%3B%3Bquery 1-122%3B;note=%3Bquery 1-6%3B;note=%3Bquery 7-29%3B;note=%3Bquery 30-122%3B;Smp_203990
Smp_168770	4.83159	4.60448	4.49803	4.42016	10.3986	7.80655	8.00111	6.87072	0.849715	5e-05	0.000268034	8.69158	8.47799	8.13931	8.73102	8.68725	8.96926	7.65876	6.95697	0.43536	0.0022335	0.00818623	4.77759	4.73304	4.41753	4.97854	4.14063	4.76856	3.67274	3.29124	0.621988	5.05774e-05	0.000204431	GO:0005744,GO:0030150	mitochondrial import inner membrane translocase;Smp_168770	Putative mitochondria associated granulocyte macrophage csf signaling molecule [Source:UniProtKB/TrEMBL;Acc:G4VF32]	gi|27363461|ref|NP_057153.8|	mitochondrial import inner membrane translocase subunit TIM16 [Homo sapiens]
Smp_001500	124.777	136.395	142.756	139.637	301.004	221.203	222.235	234.963	0.84945	5e-05	0.000268034	115.113	101.058	116.401	125.296	120.171	136.814	118.991	120.266	0.567575	5.55621e-07	5.40968e-06	65.6211	57.6148	64.9248	73.384	60.5495	74.9818	57.9682	60.1214	0.819285	4.94396e-11	8.17039e-10	GO:0003723,GO:0003743,GO:0005737,GO:0006412,GO:0006413	eukaryotic translation initiation factor 4E;Smp_001500	Putative eukaryotic translation initiation factor 4e [Source:UniProtKB/TrEMBL;Acc:G4VCF5]	gi|194578909|ref|NP_001124151.1|	eukaryotic translation initiation factor 4E isoform 2 [Homo sapiens]
SmVG_020573:Smp_051060	3.23366	3.35988	2.96856	3.29665	8.49529	4.13889	5.2458	5.25112	0.847083	5e-05	0.000268034	3.48638	3.5938	3.10097	3.86891	4.05365	4.18893	2.9692	3.26009	0.51917	0.00484406	0.015756	2.00266	2.08352	1.7665	2.27867	2.07634	2.3491	1.48735	1.65979	0.738306	1.08672e-05	5.28389e-05		hypothetical protein;Smp_051060	Putative uncharacterized protein [Source:UniProtKB/TrEMBL;Acc:G4VKR2]	_	_
SmVG_020573:Smp_177180	3.23366	3.35988	2.96856	3.29665	8.49529	4.13889	5.2458	5.25112	0.847083	5e-05	0.000268034	3.48638	3.5938	3.10097	3.86891	4.05365	4.18893	2.9692	3.26009	0.51917	0.00484406	0.015756	2.00266	2.08352	1.7665	2.27867	2.07634	2.3491	1.48735	1.65979	0.738306	1.08672e-05	5.28389e-05		hypothetical protein;note=predicted by EVM2;Smp_177180	Putative uncharacterized protein [Source:UniProtKB/TrEMBL;Acc:G4VKR3]	_	_
Smp_166990	1.36337	1.92622	1.34256	1.57446	2.51547	2.64462	3.66803	2.33572	0.846957	0.008	0.0219605	2.53525	1.95708	1.6245	2.55551	1.6642	2.78585	2.52715	2.37359	0.561913	0.00236064	0.00856108	1.8015	1.48957	1.16069	1.82821	0.957653	1.78065	1.50839	1.36847	0.632669	0.000930267	0.0026464	GO:0016787,GO:0046854,GO:0046856	72 kDa inositol polyphosphate 5 phosphatase;Smp_166990	Putative type IV inositol 5-phosphatase [Source:UniProtKB/TrEMBL;Acc:G4VC86]	gi|38327539|ref|NP_063945.2|	72 kDa inositol polyphosphate 5-phosphatase [Homo sapiens]
Smp_174850	7.22639	6.68701	6.11975	6.46121	15.2115	11.5844	10.3534	10.4709	0.845885	0.00395	0.0121541	13.0871	12.8552	11.7506	13.2216	13.6823	13.8259	13.2027	12.0793	0.510727	0.000235859	0.00118619	7.45811	7.40946	6.60566	7.76226	6.91953	7.6121	6.55599	6.09003	0.739187	1.33794e-07	1.03197e-06	GO:0031902,GO:0032008,GO:0071230	RING box protein 1;note=predicted by EVM2;note=trans_spliced (SO:0000870);Smp_174850	Putative uncharacterized protein [Source:UniProtKB/TrEMBL;Acc:G4M0M2]	_	_
Smp_092390	4.71839	4.33658	4.42164	5.5257	7.09559	9.05453	8.93881	9.03981	0.844813	5e-05	0.000268034	5.98214	5.73686	6.03207	8.11158	4.45071	7.70513	6.56175	6.597	0.46954	0.000775383	0.00332028	3.37786	3.28111	3.3541	4.7441	2.23338	4.18258	3.21413	3.30485	0.645009	3.77752e-05	0.00015795		N acetylglucosamine kinase;Smp_092390	Putative uncharacterized protein [Source:UniProtKB/TrEMBL;Acc:G4VHY4]	gi|295844834|ref|NP_060037.3|	N-acetyl-D-glucosamine kinase [Homo sapiens]
SmVG_015953	3.47494	2.92452	4.73437	5.89823	5.34159	10.5991	6.6908	7.9426	0.844055	0.0005	0.00207048	3.17167	4.24221	4.20225	5.28496	3.6645	4.95229	7.31363	5.88657	0.73106	0.000227936	0.00115478	2.92298	3.2496	3.92557	4.75008	3.77899	4.74154	6.35894	4.60316	1.21037	3.94655e-08	3.42954e-07
SmVG_016385	7.03213	5.5541	5.78426	5.6561	10.536	10.9395	13.1337	8.48847	0.842977	0.005	0.0148022	5.78061	6.6386	5.36612	6.10963	5.15071	9.87726	7.54263	5.37196	0.658416	8.56859e-05	0.000491801	3.54431	4.56757	3.21318	4.13539	3.33556	5.9379	3.7863	2.85249	0.902743	2.18199e-05	9.75244e-05	GO:0008152,GO:0016791
Smp_080370	417.957	445.559	393.728	394.218	988.458	695.338	589.117	689.128	0.842848	5e-05	0.000268034	465.706	409.117	388.36	422.835	470.159	439.089	434.576	435.211	0.535593	0.00103257	0.00424751	254.963	227.333	210.671	242.587	234.287	235.907	212.369	216.206	0.830836	5.44259e-08	4.5721e-07	GO:0003700,GO:0006355,GO:0043565	hypothetical protein;Smp_080370	Putative uncharacterized protein [Source:UniProtKB/TrEMBL;Acc:G4VTP3]	_	_
Smp_213170	8.11862	7.21991	7.44835	7.2742	17.5159	13.2601	13.3123	9.82125	0.842644	5e-05	0.000268034	11.334	11.9396	10.7514	11.951	12.8934	14.332	12.0381	9.36001	0.594681	1.19736e-05	8.60731e-05	6.24557	6.73165	5.91856	6.86429	6.25947	7.58051	5.90461	4.52886	0.815694	2.01586e-05	9.10479e-05		testis expressed sequence 9 protein;Smp_213170
Smp_073080	57.9968	59.6537	54.5852	63.1535	142.143	89.9527	97.7373	91.8738	0.841192	5e-05	0.000268034	126.113	110.069	107.727	137.437	105.727	120.204	90.9469	94.7683	0.393063	0.0047989	0.0156158	70.7441	62.0015	59.934	80.894	54.3092	65.8884	45.5864	47.9785	0.530893	0.000188895	0.000650664	GO:0003723	RNA binding protein PNO1;Smp_073080.2	Putative rrna processing protein (Rrp20) [Source:UniProtKB/TrEMBL;Acc:G4VA66]	gi|10047140|ref|NP_064528.1|	RNA-binding protein PNO1 [Homo sapiens]
Smp_030500	88.9767	100.282	88.2407	95.6377	213.791	126.429	163.347	164.083	0.839386	5e-05	0.000268034	108.401	89.3311	92.578	110.212	108.26	127.947	87.3104	107.448	0.548944	0.00037115	0.00175531	62.2769	51.5183	52.6127	65.5685	55.6605	71.4407	43.9225	55.2189	0.812423	9.37825e-09	9.6332e-08	GO:0000166,GO:0004367,GO:0005737,GO:0005975,GO:0006072,GO:0009331,GO:0016491,GO:0016614,GO:0016616,GO:0042803,GO:0046168,GO:0050662,GO:0051287,GO:0055114	glycerol 3 phosphate dehydrogenase;Smp_030500.2	Glycerol-3-phosphate dehydrogenase, putative [Source:UniProtKB/TrEMBL;Acc:C4Q5J8]	gi|33695088|ref|NP_005267.2|	glycerol-3-phosphate dehydrogenase [NAD+], cytoplasmic [Homo sapiens]
Smp_060910	869.703	843.502	704.262	803.514	2021.87	1322.12	1156.21	1252.84	0.836822	5e-05	0.000268034	723.784	701.79	583.991	714.912	820.428	723.766	683.131	663.769	0.600086	0.00150491	0.00585504	421.439	413.353	336.764	430.138	427.826	432.438	345.759	353.542	0.88567	1.78588e-07	1.34011e-06	GO:0000398,GO:0003676,GO:0003723,GO:0005634,GO:0005681,GO:0005685,GO:0005732,GO:0006396,GO:0006397,GO:0008380,GO:0019013,GO:0030529,GO:0071013	small nuclear ribonucleoprotein f;Smp_060910	Putative small nuclear ribonucleoprotein f (Snrnp-f) [Source:UniProtKB/TrEMBL;Acc:G4VBP6]	gi|5901998|ref|NP_009011.1|	U6 snRNA-associated Sm-like protein LSm6 [Homo sapiens]
Smp_170030	9.79691	8.21183	8.44389	9.54865	17.4527	19.4049	14.8983	12.3575	0.832576	5e-05	0.000268034	10.9829	12.6782	11.1062	12.2646	10.9853	13.9758	14.8475	9.32042	0.572905	1.34494e-07	1.50477e-06	6.34849	7.55723	6.34552	7.56202	5.5703	8.06674	7.57415	4.81962	0.748457	9.29937e-06	4.59716e-05	GO:0005623,GO:0009055,GO:0015035,GO:0045454,GO:0055114	sh3 domain binding glutamic acid rich;Smp_170030	Sh3 domain-binding glutamic acid-rich-like protein [Source:UniProtKB/TrEMBL;Acc:G4VTS1]	_	_
Smp_080790	15.0415	12.6273	11.5917	13.0939	26.6953	20.3581	22.1528	24.028	0.832549	5e-05	0.000268034	12.7415	14.0238	10.7051	13.0626	11.7081	15.8079	11.6984	13.6434	0.490128	6.18609e-05	0.000367119	7.12579	7.89288	5.83784	7.45748	5.70483	8.45357	5.60119	6.6814	0.764063	4.96255e-07	3.3305e-06		hypothetical protein;note=trans_spliced (SO:0000870);note=predicted by EVM2;Smp_080790	Putative uncharacterized protein [Source:UniProtKB/TrEMBL;Acc:G4VLY4]	_	_
Smp_044770	79.7775	81.0494	73.0011	79.1839	184.598	117.208	127.8	127.652	0.832124	5e-05	0.000268034	81.5174	75.4293	69.1177	81.5636	85.4486	92.5702	71.2125	76.4847	0.541939	0.000327404	0.0015768	43.5094	40.6165	36.0733	45.3273	40.3823	47.5135	32.1704	35.0279	0.791083	4.15297e-08	3.5835e-07	GO:0003700,GO:0006355,GO:0043565	X box binding protein 1;Smp_044770	Putative uncharacterized protein [Source:UniProtKB/TrEMBL;Acc:G4VBJ8]	_	_
Smp_049140	22.0139	18.5676	18.869	21.4564	40.3975	36.1816	38.0943	29.2398	0.830864	5e-05	0.000268034	24.4724	25.2687	22.5673	27.3974	21.2969	30.8374	24.6741	22.0076	0.487187	1.52515e-09	2.63647e-08	13.9294	14.5005	12.6477	16.1572	10.7482	16.9477	12.2253	11.0759	0.658408	4.98355e-09	5.34967e-08	GO:0006479,GO:0008757,GO:0051998	hypothetical protein;Smp_049140	Putative uncharacterized protein [Source:UniProtKB/TrEMBL;Acc:G4VC14]	gi|13375746|ref|NP_078849.1|	hypothetical protein LOC79624 [Homo sapiens]
Smp_155320	2.57305	1.9259	2.49173	1.943	3.8843	3.73793	3.94916	4.3172	0.830664	0.0002	0.000928806	1.81004	2.52643	2.33475	2.29806	1.74333	3.08074	2.35851	2.59651	0.493989	0.00451053	0.0148194	1.06475	1.49194	1.35347	1.33997	0.910808	1.78013	1.2568	1.3819	0.802761	3.35341e-05	0.000142528	GO:0016020,GO:0016021	hypothetical protein;Smp_155320	Putative uncharacterized protein [Source:UniProtKB/TrEMBL;Acc:G4LUN4]	_	_
Smp_087760	1770.88	1696.88	1514.6	1898.06	3649.96	2945.35	2869.59	2759.65	0.82921	5e-05	0.000268034	1706.8	1670.12	1446.11	1972.66	1739.78	2041.95	1835.61	1685.78	0.633098	1.34584e-09	2.3508e-08	996.086	982.414	836.642	1207.32	940.708	1183.18	975.052	902.961	0.857725	5.20013e-10	6.9257e-09	GO:0004322,GO:0005623,GO:0006826,GO:0006879,GO:0008199,GO:0016491,GO:0046872,GO:0046914,GO:0055114	Ferritin 1 heavy chain;Smp_087760	Ferritin-1 heavy chain [Source:UniProtKB/Swiss-Prot;Acc:P25319]	gi|29126241|ref|NP_803431.1|	ferritin, mitochondrial precursor [Homo sapiens]
Smp_057720	211.651	170.002	199.088	222.535	442.378	332.463	347.018	303.706	0.827567	5e-05	0.000268034	144.077	172.324	170.448	200.593	171.137	219.687	176.493	158.377	0.63396	9.17691e-09	1.34921e-07	108.81	128.282	119.129	152.728	110.035	145.43	104.509	97.141	0.745038	3.44679e-08	3.04775e-07		LSM14 protein A;Smp_057720	Putative uncharacterized protein [Source:UniProtKB/TrEMBL;Acc:C4QCX0]	_	_
Smp_158360	4.05452	2.90804	4.65539	3.65071	7.10562	6.60357	7.4955	5.87359	0.826563	0.0001	0.000501375	2.43111	3.3307	3.87844	3.33417	2.74919	4.5029	3.33078	3.3334	0.527611	0.00049791	0.00227264	1.44004	1.96168	2.22515	2.00714	1.46365	2.55025	1.72594	1.70794	0.764742	4.14494e-05	0.000171248		hypothetical protein;Smp_158360	Putative uncharacterized protein [Source:UniProtKB/TrEMBL;Acc:G4VIL1]	_	_
Smp_028190	16.6176	16.2719	17.0648	17.1788	37.7649	22.0073	30.1047	29.1411	0.826084	5e-05	0.000268034	27.1974	23.6205	26.4771	28.7124	24.843	28.0813	20.7489	23.9745	0.39645	0.00615203	0.0192653	15.6757	13.6847	14.9825	17.1772	13.1902	15.9937	10.7447	12.6516	0.597177	2.49565e-05	0.000109827	GO:0003824,GO:0004645,GO:0005634,GO:0005737,GO:0006166,GO:0009116,GO:0016740,GO:0016757,GO:0016763,GO:0017061,GO:0019509,GO:0043101	methylthioadenosine phosphorylase;Smp_028190	S-methyl-5'-thioadenosine phosphorylase [Source:UniProtKB/TrEMBL;Acc:G4LWY0]	gi|47132622|ref|NP_002442.2|	S-methyl-5'-thioadenosine phosphorylase [Homo sapiens]
SmVG_020596	1.99728	2.10661	2.09437	2.71256	3.10846	5.74637	3.54079	3.39485	0.825427	0.01745	0.0417598	2.12976	2.21583	2.18955	3.12075	1.6406	3.24679	4.16617	2.36802	0.688828	0.000289763	0.00142085	1.22492	1.2889	1.24269	1.82492	0.831674	1.76264	2.06025	1.20604	0.889579	0.000130887	0.000473879
Smp_080420	34.4626	37.4643	36.602	32.335	80.9098	48.2996	59.6889	60.4808	0.824039	5e-05	0.000268034	34.4699	29.4819	32.4128	30.9954	33.2537	39.0847	26.1503	33.4425	0.456443	0.00377507	0.0127872	19.6266	16.8569	18.0835	18.2829	16.8772	21.3607	12.6633	16.7792	0.751547	4.10006e-07	2.8133e-06	GO:0000122,GO:0000790,GO:0000978,GO:0000981,GO:0003677,GO:0003700,GO:0003713,GO:0005634,GO:0005667,GO:0006355,GO:0008134,GO:0009314,GO:0009612,GO:0010941,GO:0032496,GO:0032870,GO:0034097,GO:0042127,GO:0042493,GO:0043565,GO:0045597,GO:0045944,GO:0051591,GO:0051726	jun protein;Smp_080420	Putative uncharacterized protein [Source:UniProtKB/TrEMBL;Acc:G4VTP8]	_	_
Smp_154230	26.7442	24.4676	21.4819	24.7508	48.0039	37.8459	45.4419	41.146	0.823423	5e-05	0.000268034	28.3792	29.6017	24.4573	30.2407	25.6351	36.4396	26.7681	28.1324	0.504289	4.33307e-08	5.51794e-07	15.9783	16.7305	13.5773	17.6642	12.9153	19.8753	13.2203	14.0854	0.728805	1.74501e-10	2.51583e-09	GO:0009966	immunoglobulin binding protein 1;Smp_154230	Putative uncharacterized protein [Source:UniProtKB/TrEMBL;Acc:G4VKV5]	_	_
Smp_103920	2.3889	2.60333	2.29925	2.56851	5.51316	3.31908	3.61021	5.00103	0.823029	5e-05	0.000268034	3.15928	3.02532	2.90837	3.36842	3.01639	3.62287	3.12707	3.72243	0.504139	0.000202948	0.00104354	1.73116	1.67369	1.56439	1.92038	1.48654	1.93241	1.47683	1.76522	0.797074	1.08168e-07	8.49594e-07	GO:0005515	Dynein intermediate chain;Smp_103920	Axonemal dynein intermediate chain, putative [Source:UniProtKB/TrEMBL;Acc:C4QPQ0]	gi|289802997|ref|NP_001166281.1|	dynein intermediate chain 2, axonemal isoform 2 [Homo sapiens]
SmVG_023179	0.542487	0.714485	0.733653	0.767981	1.02342	1.61813	1.32482	0.91294	0.822736	0.00045	0.00189572	3.05112	3.40337	3.44886	3.72655	1.84803	4.54727	4.28836	2.2704	0.435043	0.0129732	0.0358586	1.73645	1.88618	1.92511	2.35184	1.04766	2.37884	2.01256	1.12983	0.554921	0.00377632	0.00904332	GO:0015074
Smp_202800	90.8508	74.4823	82.7753	93.9077	200.831	136.968	138.392	128.569	0.8223	5e-05	0.000268034	162.972	175.522	164.477	197.39	181.611	186.62	168.303	146.039	0.545885	0.000113045	0.000627198	93.4463	99.59	92.2275	116.868	87.1291	99.9098	79.4921	72.6857	0.729233	1.91843e-06	1.12011e-05		hypothetical protein;Smp_202800
Smp_179910	58.3774	56.2509	57.1083	54.5351	117.113	68.4299	109.621	104.693	0.821428	5e-05	0.000268034	90.7982	89.2215	88.9028	91.6354	98.5866	132.129	78.495	105.186	0.565347	0.000218435	0.00111436	50.9961	49.732	48.467	52.2653	47.1654	69.7814	36.3873	50.3228	0.893679	3.54997e-10	4.84842e-09	GO:0000166,GO:0003924,GO:0005525,GO:0005622,GO:0006184,GO:0007165,GO:0007264,GO:0016020	Ras;Smp_179910	Ras-like protein [Source:UniProtKB/TrEMBL;Acc:G4VH33]	gi|145386562|ref|NP_036351.3|	ras-related protein M-Ras precursor [Homo sapiens]
SmVG_032275	14.1352	15.707	12.0925	14.4917	29.2916	20.3439	25.033	25.0033	0.820816	5e-05	0.000268034	19.9458	17.4913	15.0841	19.0266	18.4214	23.4966	16.282	19.3386	0.543071	0.000103332	0.000579717	12.2018	11.0455	8.99341	11.8993	10.7906	14.3467	8.46908	10.1079	0.840557	3.74685e-08	3.28261e-07
Smp_101650	6.55582	4.58967	5.21381	6.16095	12.9167	8.15094	9.98453	8.70953	0.820154	0.0038	0.0117711	5.68949	7.47215	6.12311	8.06133	7.20727	9.40058	6.46079	5.8458	0.64238	0.00228586	0.00833897	4.1706	4.98117	4.01131	5.61513	4.19677	6.4724	3.77387	3.30308	0.844041	0.000158149	0.000557749		long chain fatty acid coenzyme A ligase;note=predicted by EVM2;Smp_101650
Smp_099420	608.135	570.361	515.536	620.546	1265.2	934.236	972.014	914.797	0.820026	5e-05	0.000268034	540.129	543.735	469.726	616.615	545.987	645.799	533.905	526.752	0.583785	2.51952e-07	2.62718e-06	320.083	324.602	273.525	377.535	291.383	378.905	283.316	286.221	0.806264	6.65804e-10	8.66555e-09	GO:0005743,GO:0006850	hypothetical protein;Smp_099420	Putative uncharacterized protein [Source:UniProtKB/TrEMBL;Acc:G4VLQ2]	gi|219521872|ref|NP_001137146.1|	brain protein 44 [Homo sapiens]
Smp_022570	12.1037	11.0712	10.4271	10.4308	21.8736	21.3473	17.2895	17.1833	0.819221	5e-05	0.000268034	18.8753	19.0146	17.4496	19.8498	13.3172	17.0834	16.6349	15.1022	0.278867	0.00742724	0.0225009	10.6998	10.9351	9.7547	11.7026	6.77053	9.43279	8.23627	7.66943	0.413857	0.000530608	0.00161786	GO:0005634	ataxin 7 protein 3;Smp_022570	ATXN7L3-like protein [Source:UniProtKB/TrEMBL;Acc:G4VEB2]	gi|149588534|ref|NP_001092303.1|	ataxin-7-like protein 3 isoform b [Homo sapiens]
Smp_072460	10.4035	10.7662	6.75231	8.21134	15.9844	12.3621	15.7684	19.6138	0.818612	0.0003	0.00132569	9.62794	8.61498	5.77993	7.94911	6.56627	9.69494	6.77612	10.0699	0.420315	0.0117739	0.0329879	5.67629	5.13731	3.46236	4.98816	3.59582	5.64086	3.60007	5.39312	0.738549	0.000334224	0.00107993	GO:0004631,GO:0005737,GO:0005777,GO:0006695,GO:0016301,GO:0016310,GO:0019287	phosphomevalonate kinase;Smp_072460	Phosphomevalonate kinase [Source:UniProtKB/TrEMBL;Acc:G4VA46]	gi|5729980|ref|NP_006547.1|	phosphomevalonate kinase [Homo sapiens]
Smp_134950	125.41	127.077	112.95	133.148	263.735	198.719	217.311	198.902	0.817476	5e-05	0.000268034	134.851	124.143	113.003	142.447	137.504	171.821	132	130.212	0.647611	2.97544e-09	4.78319e-08	79.2334	73.6926	65.2803	87.502	76.2506	100.196	68.6585	68.4615	0.904104	1.32312e-12	3.06713e-11	GO:0003676,GO:0005509,GO:0005524,GO:0008026	Centrin 1;Smp_134950	Centrin-related [Source:UniProtKB/TrEMBL;Acc:G4VFT8]	gi|4757902|ref|NP_004335.1|	centrin-2 [Homo sapiens]
Smp_158610	7.579	7.81948	8.86776	8.18701	13.747	13.3171	13.8646	16.1451	0.814464	5e-05	0.000268034	7.37542	7.05463	8.26323	8.67402	6.23921	9.64429	8.2094	9.23977	0.479804	6.3975e-09	9.68563e-08	4.14946	4.00036	4.52815	5.05192	3.16414	5.28358	4.01908	4.58124	0.753984	1.53804e-12	3.50846e-11	GO:0003677,GO:0004386,GO:0005488,GO:0005524	TATA binding protein associated factor 172;Smp_158610	Helicase mot1, putative [Source:UniProtKB/TrEMBL;Acc:G4LZ91]	gi|27477070|ref|NP_003963.1|	TATA-binding protein-associated factor 172 [Homo sapiens]
SmVG_033248:Smp_105070	35.1784	33.7339	34.8175	39.3229	76.4779	58.7624	60.9979	55.3347	0.81443	5e-05	0.000268034	29.8205	29.5589	29.9421	37.0635	31.7832	39.9001	32.8836	30.5013	0.591961	1.12514e-12	3.47429e-11	17.0181	16.8412	16.6787	21.6537	15.8873	21.7456	16.1192	15.3934	0.78517	7.39231e-11	1.16981e-09		hypothetical protein;note=predicted by EVM2;Smp_105070	Putative uncharacterized protein [Source:UniProtKB/TrEMBL;Acc:G4M110]	_	_
SmVG_033248:Smp_105080	35.1784	33.7339	34.8175	39.3229	76.4779	58.7624	60.9979	55.3347	0.81443	5e-05	0.000268034	29.8205	29.5589	29.9421	37.0635	31.7832	39.9001	32.8836	30.5013	0.591961	1.12514e-12	3.47429e-11	17.0181	16.8412	16.6787	21.6537	15.8873	21.7456	16.1192	15.3934	0.78517	7.39231e-11	1.16981e-09		Endonuclease G;Smp_105080	Endonuclease related [Source:UniProtKB/TrEMBL;Acc:G4M111]	gi|53759134|ref|NP_004426.2|	endonuclease G, mitochondrial precursor [Homo sapiens]
Smp_023700	128.337	114.842	119.665	133.766	276.112	200.163	202.7	194.243	0.814228	5e-05	0.000268034	152.492	157.594	149.222	182.138	164.544	188.801	167.516	148.289	0.601416	1.22568e-08	1.74291e-07	86.4184	89.9227	84.1798	107.426	83.5542	104.475	84.611	76.803	0.807326	7.31644e-10	9.38014e-09		protein lsm12;Smp_023700	Putative uncharacterized protein [Source:UniProtKB/TrEMBL;Acc:G4VFT9]	_	_
Smp_201230	2.98681	2.08207	3.69456	3.11982	4.27695	7.06055	4.75737	4.79385	0.813794	0.0002	0.000928806	2.50993	3.22861	3.55074	4.03229	1.90861	4.64186	4.65664	3.70907	0.559156	0.00801781	0.023943	1.94809	2.371	2.89738	3.0544	1.37211	3.02363	2.82473	2.21564	0.714861	0.000760564	0.00222488		hypothetical protein;Smp_201230	Putative uncharacterized protein Smp_201230 [Source:UniProtKB/TrEMBL;Acc:G4LUU1]	_	_
Smp_174780	9.17923	9.79345	7.64357	8.39102	23.8313	15.4818	11.2566	10.9549	0.813507	0.00055	0.00224986	9.86956	8.85291	7.56137	9.15212	10.3397	8.5479	9.70936	6.75439	0.552868	0.00579779	0.0183714	5.68117	5.11587	4.29996	5.4317	5.47041	4.8452	4.90471	3.55537	0.754292	0.00175563	0.00460632	GO:0000166,GO:0005525,GO:0005622,GO:0007264,GO:0034389	rab protein 5;note=pfam_scan%3BPfam:PF00071.17%3B%3BE()%3D8.6E-9%3Bscore%3D34.8%3Bque ry 12-103%3Bdescription%3DRas;Smp_174780	Putative uncharacterized protein [Source:UniProtKB/TrEMBL;Acc:G4VGZ2]	gi|12232463|ref|NP_073614.1|	rab-like protein 5 isoform a [Homo sapiens]
Smp_097380	191.939	171.66	183.933	200.404	470.304	301.323	302.936	239.639	0.813202	5e-05	0.000268034	364.838	350.321	371.771	419.496	394.042	397.842	352.152	278.582	0.518109	0.000383312	0.00180374	210.159	203.672	210.647	250.09	209.817	226.882	180.913	146.136	0.664836	9.66301e-05	0.000362078	GO:0005524,GO:0005737,GO:0005759,GO:0006457,GO:0006986,GO:0046872,GO:0051082,GO:0051085,GO:0051087	heat shock 10 kDa protein 1;Smp_097380	Putative groes chaperonin [Source:UniProtKB/TrEMBL;Acc:G4VML2]	gi|4504523|ref|NP_002148.1|	10 kDa heat shock protein, mitochondrial [Homo sapiens]
SmVG_012416	3.67845	3.26246	2.90683	3.28094	7.06125	6.32419	5.77958	3.8842	0.811996	0.0164	0.039659	7.87278	7.39684	6.28056	7.60394	10.567	11.451	8.57995	7.12761	0.781539	1.61577e-06	1.43036e-05	3.4919	3.60035	2.87423	3.55907	3.75524	4.55908	3.29026	2.55693	0.937438	1.52233e-07	1.15651e-06
Smp_129760	11.1281	9.56433	10.0686	10.5382	23.2462	19.9154	16.484	12.8546	0.81187	5e-05	0.000268034	34.077	34.3856	29.4842	34.5997	23.5975	32.7587	27.2887	24.3334	0.282038	0.00112263	0.00456504	19.1013	19.4897	16.6122	20.6175	11.3005	16.7614	13.0841	11.9906	0.308823	0.00574678	0.0130019	GO:0000398,GO:0000956,GO:0003723,GO:0005688,GO:0046540,GO:1990726	U6 snRNA associated Sm protein LSm5;Smp_129760	Putative uncharacterized protein [Source:UniProtKB/TrEMBL;Acc:G4VS32]	_	_
SmVG_023173	2.34458	2.01544	1.97209	2.04116	5.03486	3.54572	3.09437	3.02063	0.811517	5e-05	0.000268034	3.3798	3.56166	3.31691	3.29357	4.27576	3.71962	3.26521	3.19305	0.521071	0.00795954	0.0238054	1.96019	2.09085	1.86747	1.96099	2.16387	2.05595	1.62553	1.61483	0.777501	4.66414e-05	0.00019086
Smp_123870	20.0056	21.2645	19.8723	19.3494	40.0214	29.0014	31.7138	40.2765	0.808917	5e-05	0.000268034	32.8529	30.1747	30.114	33.1674	33.347	38.5514	34.1865	34.8397	0.569476	1.48029e-08	2.06482e-07	16.3045	15.0596	14.8763	16.9946	13.5816	17.7113	13.8776	15.0913	0.780731	4.83176e-13	1.2261e-11	GO:0000149,GO:0005484,GO:0006887,GO:0006906,GO:0016020,GO:0016021,GO:0016192,GO:0031201	vesicle associated membrane protein;Smp_123870	Synaptobrevin, putative|Pfam:PF00957 [Source:UniProtKB/TrEMBL;Acc:G4V6X0]	gi|172072620|ref|NP_055047.2|	vesicle-associated membrane protein 2 [Homo sapiens]
Smp_090980	2.50225	1.74508	1.92184	2.18306	4.22697	3.9241	4.10759	2.37298	0.808859	5e-05	0.000268034	3.15491	4.23556	3.13268	3.96574	3.26598	4.74777	4.24336	2.32507	0.583837	1.36488e-07	1.52214e-06	1.89584	2.60713	1.88921	2.48178	1.71221	2.75276	2.34884	1.27184	0.691335	0.000753157	0.00220773	GO:0004672,GO:0004674,GO:0005524,GO:0006468,GO:0016301,GO:0016310,GO:0016772	cyclin dependent kinase 20;Smp_090980	Serine/threonine kinase [Source:UniProtKB/TrEMBL;Acc:G4V8J8]	gi|30795255|ref|NP_848519.1|	cyclin-dependent kinase 20 isoform 1 [Homo sapiens]
Smp_033610	60.3719	58.9614	58.3569	57.0173	136.018	88.1595	92.5908	94.1873	0.80812	5e-05	0.000268034	126.534	118.958	110.28	108.353	129.058	122.642	101.904	100.878	0.461743	0.00932998	0.027202	71.3068	68.2497	60.9908	63.0698	65.7962	67.394	49.5445	49.8481	0.725162	3.3674e-05	0.000143052	GO:0003954,GO:0005739,GO:0008137,GO:0055114	NADH dehydrogenase (ubiquinone) 1 beta;Smp_033610	Putative uncharacterized protein [Source:UniProtKB/TrEMBL;Acc:G4LVB0]	gi|10764847|ref|NP_004137.2|	NADH dehydrogenase [ubiquinone] 1 beta subcomplex subunit 7 [Homo sapiens]
Smp_038680	3.13184	3.10891	2.63957	3.05294	5.97053	5.0283	5.84719	4.03744	0.807371	5e-05	0.000268034	8.97005	9.65101	8.70768	10.2944	10.5408	10.7501	9.28934	8.20965	0.545945	0.000239026	0.00119917	5.09298	5.53919	4.85579	6.06693	5.42467	5.95413	4.69021	4.1805	0.742618	2.15585e-06	1.24769e-05	GO:0000398,GO:0003676,GO:0003723,GO:0005682,GO:0005685,GO:0005686,GO:0005687,GO:0005689,GO:0019013,GO:0030529,GO:0034719,GO:0043186,GO:0071004,GO:0071011,GO:0071013,GO:0097526	small nuclear ribonucleoprotein G;Smp_038680	Putative small nuclear ribonucleoprotein G (Snrnp-G) [Source:UniProtKB/TrEMBL;Acc:G4VI89]	gi|4507133|ref|NP_003087.1|	small nuclear ribonucleoprotein G [Homo sapiens]
Smp_132030	4.50185	4.85232	5.02966	4.97029	11.1949	7.40306	8.06758	7.14283	0.804741	0.0001	0.000501375	11.4109	11.2996	10.5223	12.3854	13.3732	13.7355	12.0135	9.85563	0.599335	2.3882e-05	0.000157637	6.57535	6.5295	5.92072	7.39246	6.82166	7.66387	5.97672	5.05437	0.804516	6.37444e-07	4.17356e-06	GO:0001054,GO:0001055,GO:0001056,GO:0003677,GO:0003899,GO:0005665,GO:0005666,GO:0005736,GO:0006351,GO:0006360,GO:0006366,GO:0006383,GO:0016020,GO:0016021	dna directed rna polymerases i ii%2C and iii;Smp_132030	Putative uncharacterized protein [Source:UniProtKB/TrEMBL;Acc:G4VNY7]	gi|4826924|ref|NP_005025.1|	DNA-directed RNA polymerases I, II, and III subunit RPABC4 [Homo sapiens]
Smp_196130	8.47167	7.47656	6.95285	7.85098	15.1591	11.2301	13.7463	13.5498	0.803846	5e-05	0.000268034	18.9092	20.1952	17.3435	20.0458	16.8335	20.674	15.9314	18.1011	0.374602	0.000998016	0.00412601	10.5518	11.3198	9.40442	11.5097	8.14772	10.9991	7.51753	8.73897	0.581286	1.86508e-06	1.09193e-05		salivary selenoprotein;Smp_196130	15 kDa selenoprotein [Source:UniProtKB/TrEMBL;Acc:G4V5Z3]	_	_
Smp_062610	63.2534	70.5081	61.8904	62.3771	140.955	103.695	106.911	98.2183	0.801682	0.00635	0.0181245	72.7977	63.4262	62.8038	68.9691	63.4533	77.7289	65.5378	60.5516	0.496043	1.21948e-07	1.38023e-06	40.5252	35.3894	34.0212	39.4485	30.2656	40.7093	29.9605	28.7361	0.715881	3.44327e-09	3.87571e-08	GO:0000045,GO:0000407	autophagy protein 101;Smp_062610	Putative uncharacterized protein [Source:UniProtKB/TrEMBL;Acc:G4VJK8]	_	_
SmVG_016544	13.0816	13.1031	10.5424	12.0363	29.3129	19.6174	19.4167	16.6299	0.801272	5e-05	0.000268034	10.9796	10.2559	8.39248	10.6089	11.5625	11.4107	10.5778	8.41335	0.567689	0.000548632	0.00247423	6.21768	6.13367	4.76422	6.22295	5.75735	6.45078	5.16297	4.35108	0.7724	5.0772e-06	2.65531e-05
Smp_198940	7.53435	6.27144	6.7422	7.59248	10.6692	15.0368	13.5669	9.75554	0.800975	5e-05	0.000268034	6.76094	7.46116	7.01365	9.37735	5.41939	10.2144	9.95542	7.06218	0.586726	2.06269e-07	2.20253e-06	3.83166	4.23287	3.82958	5.39601	2.65499	5.5005	4.76228	3.44566	0.746945	7.05326e-06	3.57963e-05	GO:0000408,GO:0002949,GO:0004222,GO:0005739,GO:0006508,GO:0016747	O sialoglycoprotein endopeptidase;Smp_198940	Mername-AA018 peptidase (M22 family) [Source:UniProtKB/TrEMBL;Acc:G4LZL2]	gi|116812636|ref|NP_071748.2|	probable tRNA threonylcarbamoyladenosine biosynthesis protein OSGEPL1 [Homo sapiens]
Smp_054240	259.789	255.95	233.356	249.377	617.868	411.28	378.038	332.329	0.800891	5e-05	0.000268034	245.58	236.708	212.128	242.702	276.161	264.578	245.971	195.177	0.565786	0.000416958	0.00194331	136.595	132.26	114.922	139.212	136.565	141.694	117.996	96.0935	0.77745	1.66284e-05	7.68024e-05	GO:0005737	translationally controlled tumor protein;Smp_054240	Translationally-controlled tumor protein homolog [Source:UniProtKB/Swiss-Prot;Acc:Q95WA2]	gi|4507669|ref|NP_003286.1|	translationally-controlled tumor protein [Homo sapiens]
SmVG_032063:Smp_067980	122.741	110.209	116.899	120.869	256.302	202.224	179.196	181.748	0.799828	5e-05	0.000268034	170.765	170.485	158.553	180.466	163.889	185.635	168.913	152.312	0.481168	5.4754e-06	4.26338e-05	121.607	121.711	109.824	133.717	103.988	125.654	105.037	95.7545	0.646773	1.08106e-06	6.75329e-06		ubiquitin conjugating enzyme E2;Smp_067980	Ubiquitin conjugating enzyme E2, putative [Source:UniProtKB/TrEMBL;Acc:G4LZZ4]	gi|33149316|ref|NP_871618.1|	ubiquitin-conjugating enzyme E2 D3 isoform 1 [Homo sapiens]
SmVG_032063:Smp_067980.3	122.741	110.209	116.899	120.869	256.302	202.224	179.196	181.748	0.799828	5e-05	0.000268034	170.765	170.485	158.553	180.466	163.889	185.635	168.913	152.312	0.481168	5.4754e-06	4.26338e-05	121.607	121.711	109.824	133.717	103.988	125.654	105.037	95.7545	0.646773	1.08106e-06	6.75329e-06		ubiquitin conjugating enzyme E2;Smp_067980.3
SmVG_032063:Smp_067980.4	122.741	110.209	116.899	120.869	256.302	202.224	179.196	181.748	0.799828	5e-05	0.000268034	170.765	170.485	158.553	180.466	163.889	185.635	168.913	152.312	0.481168	5.4754e-06	4.26338e-05	121.607	121.711	109.824	133.717	103.988	125.654	105.037	95.7545	0.646773	1.08106e-06	6.75329e-06		ubiquitin conjugating enzyme E2;Smp_067980.4
SmVG_032063:Smp_067990	122.741	110.209	116.899	120.869	256.302	202.224	179.196	181.748	0.799828	5e-05	0.000268034	170.765	170.485	158.553	180.466	163.889	185.635	168.913	152.312	0.481168	5.4754e-06	4.26338e-05	121.607	121.711	109.824	133.717	103.988	125.654	105.037	95.7545	0.646773	1.08106e-06	6.75329e-06		ubiquitin conjugating enzyme E2;Smp_067990	Ubiquitin conjugating enzyme E2, putative [Source:UniProtKB/TrEMBL;Acc:G4LZZ7]	gi|33149316|ref|NP_871618.1|	ubiquitin-conjugating enzyme E2 D3 isoform 1 [Homo sapiens]
SmVG_032063:Smp_067990.4	122.741	110.209	116.899	120.869	256.302	202.224	179.196	181.748	0.799828	5e-05	0.000268034	170.765	170.485	158.553	180.466	163.889	185.635	168.913	152.312	0.481168	5.4754e-06	4.26338e-05	121.607	121.711	109.824	133.717	103.988	125.654	105.037	95.7545	0.646773	1.08106e-06	6.75329e-06		ubiquitin conjugating enzyme E2;Smp_067990.4
SmVG_022123	1.42909	1.2126	1.51271	1.45161	1.76003	3.29705	2.83306	1.86176	0.798708	0.00045	0.00189572	2.20876	2.91763	3.1378	3.25674	1.92436	3.58303	3.78533	2.07891	0.519819	0.00135299	0.00535657	1.94211	2.31754	2.18923	2.64876	1.30815	2.96746	3.0122	1.47546	0.747102	0.00104704	0.00293287
Smp_095680	14.8259	13.4901	12.5147	13.2822	28.9993	21.68	22.1363	21.2838	0.798213	0.00025	0.00113276	37.4136	35.3207	35.9868	36.786	29.9943	35.9357	31.2809	31.8239	0.354456	0.00132933	0.00527539	21.5109	20.5528	20.2987	22.0764	15.8366	20.2886	15.9669	16.1318	0.556754	2.46339e-05	0.000108742	GO:0000398,GO:0003676,GO:0003723,GO:0005622,GO:0005634,GO:0008270,GO:0046540,GO:0046872	zinc finger%2C matrin type 2;Smp_095680	Zinc finger protein, putative [Source:UniProtKB/TrEMBL;Acc:G4M0Z5]	gi|21389511|ref|NP_653324.1|	zinc finger matrin-type protein 2 [Homo sapiens]
Smp_045550	35.9369	46.9296	36.1602	29.1083	68.9323	54.457	56.8483	77.357	0.798191	5e-05	0.000268034	54.0308	37.424	39.4772	35.6166	37.7792	47.0071	40.2552	54.5454	0.407989	0.00159033	0.00614247	30.6978	21.296	21.9271	20.7408	19.1951	25.6111	19.2337	27.2594	0.776334	2.54117e-06	1.44544e-05	GO:0004859,GO:0005509,GO:0005544,GO:0043086	annexin;Smp_045550	Annexin [Source:UniProtKB/TrEMBL;Acc:G4VI63]	gi|4809279|ref|NP_004025.1|	annexin A7 isoform 2 [Homo sapiens]
Smp_045510	167.693	161.387	181.608	183.889	384.164	297.927	290.741	234.683	0.797835	5e-05	0.000268034	378.608	356.227	373.315	414.342	340.176	368.203	315.361	284.54	0.403042	0.00142865	0.0055993	216.169	203.842	210.129	246.186	167.747	201.285	153.467	143.327	0.544673	8.75286e-05	0.000330865	GO:0005515,GO:0005634,GO:0016925,GO:0031386	small ubiquitin modifier;Smp_045510
Smp_084620	41.7095	39.5814	39.5747	43.2975	88.3587	72.7447	66.1196	57.9509	0.796712	5e-05	0.000268034	61.294	59.5389	56.2555	66.5564	59.2227	66.8122	61.9276	53.4461	0.502077	1.65014e-06	1.45528e-05	34.4371	33.7212	30.9496	38.6764	30.3381	36.6911	30.6808	26.7905	0.684814	9.0872e-08	7.2842e-07	GO:0003677,GO:0003713,GO:0006355	activated rna polymerase II transcriptional;Smp_084620	Putative uncharacterized protein [Source:UniProtKB/TrEMBL;Acc:G4V6D6]	_	_
SmVG_016524	2.12385	2.20007	4.67024	4.4844	4.55821	8.80163	4.90782	5.14529	0.796641	5e-05	0.000268034	3.66449	3.73401	6.6246	6.83398	3.87875	6.31498	8.42041	5.10395	0.707599	0.00522683	0.0168002	2.12178	2.16246	3.6946	4.08505	1.95904	3.50449	4.08547	2.55427	0.842378	0.000508067	0.00155743
Smp_067490	53.3512	59.9251	49.4008	44.0116	125.762	63.4161	77.5957	92.2243	0.796517	5e-05	0.000268034	67.5246	60.0276	55.9157	58.3192	63.3455	69.7392	49.0614	63.9948	0.435109	0.00933633	0.0272137	37.7078	34.2401	30.9827	33.9319	30.8967	36.8891	23.5492	30.8077	0.712115	3.20255e-06	1.77329e-05	GO:0005509	programmed cell death protein;Smp_067490	Programmed cell death protein, putative [Source:UniProtKB/TrEMBL;Acc:G4LZ72]	gi|7019485|ref|NP_037364.1|	programmed cell death protein 6 [Homo sapiens]
SmVG_008700	37.3603	36.9873	38.1963	36.001	81.7446	56.35	61.5118	58.3775	0.796381	5e-05	0.000268034	28.5302	28.3428	28.8044	29.383	27.6723	34.5324	26.2781	27.0626	0.478157	3.63667e-06	2.96792e-05	16.2745	16.3213	16.1098	17.3189	14.0452	18.9259	12.8821	13.4263	0.712115	3.28341e-08	2.92135e-07
Smp_006830	23.003	22.2063	21.8503	22.8748	47.758	35.7474	35.9246	36.6799	0.795616	5e-05	0.000268034	48.9362	44.2007	46.0499	53.4482	45.7246	49.2492	42.3569	42.8288	0.428985	0.000792678	0.00338443	27.2264	24.8522	25.0586	30.9747	22.9638	26.7101	20.9566	21.141	0.607351	2.31458e-06	1.32879e-05	GO:0003677,GO:0005515	Upstream activation factor subunit UAF30;Smp_006830.3	Putative uncharacterized protein [Source:UniProtKB/TrEMBL;Acc:G4V888]	_	_
Smp_018430	3.9106	4.35559	4.51831	3.96881	8.26157	7.75891	7.43266	5.61922	0.795201	5e-05	0.000268034	5.38466	5.2266	5.53415	6.12488	5.01631	7.14404	6.42803	3.81346	0.565772	6.55717e-08	8.01028e-07	3.33132	3.27292	3.32993	3.771	2.72058	4.177	3.28782	2.15249	0.650855	5.2015e-05	0.00020955	GO:0004252,GO:0006465,GO:0006508,GO:0006627,GO:0008233,GO:0008236,GO:0016020,GO:0033108,GO:0042720	mitochondrial inner membrane protease subunit 1;Smp_018430	Mitochondrial signal peptidase (S26 family) [Source:UniProtKB/TrEMBL;Acc:G4VGP1]	gi|21450679|ref|NP_659418.1|	mitochondrial inner membrane protease subunit 1 [Homo sapiens]
Smp_071880	9.60231	9.26747	8.40332	9.01497	16.8189	14.4138	16.5191	15.2013	0.794785	5e-05	0.000268034	15.0448	14.546	13.1969	15.1938	11.4626	17.2561	13.0713	13.3166	0.398732	1.1585e-06	1.05838e-05	8.42784	8.19841	7.21139	8.73727	5.48412	9.16074	6.17295	6.41173	0.591392	1.44631e-08	1.40487e-07		SAGA associated factor 29;Smp_071880.2	Putative uncharacterized protein [Source:UniProtKB/TrEMBL;Acc:G4VCX8]	gi|19923935|ref|NP_612423.1|	SAGA-associated factor 29 homolog [Homo sapiens]
Smp_020120	17.1761	16.6616	15.0878	15.5335	31.8712	23.8138	26.8124	29.2804	0.794181	5e-05	0.000268034	17.9938	16.2848	14.6815	16.9754	16.875	19.1882	15.223	18.1447	0.489276	0.000231807	0.00116832	10.3271	9.51482	8.3074	10.1475	8.73343	10.6938	7.75796	9.31571	0.774924	1.30783e-08	1.28733e-07	GO:0016020,GO:0016021,GO:0035307,GO:0071595	transmembrane protein 188;Smp_020120	Putative uncharacterized protein [Source:UniProtKB/TrEMBL;Acc:G4V8E8]	gi|31542781|ref|NP_694993.2|	transmembrane protein 188 [Homo sapiens]
Smp_063340	6.4079	5.27526	5.65943	5.31144	7.79322	11.8721	10.6624	8.93656	0.793453	5e-05	0.000268034	8.17708	8.08971	7.37382	8.12882	5.12152	7.90046	8.65201	6.35538	0.326276	0.00263131	0.00937705	7.01166	7.21969	6.32854	7.4569	4.31614	7.87539	6.73616	5.22661	0.607148	9.68123e-07	6.09661e-06	GO:0004647,GO:0006564,GO:0016311,GO:0016787	phosphoserine phosphatase;Smp_063340	Putative phosphoserine phosphatase [Source:UniProtKB/TrEMBL;Acc:G4VF82]	_	_
Smp_038300	19.1451	16.5744	15.5061	19.1681	44.0445	26.1193	26.6784	25.1007	0.792688	5e-05	0.000268034	56.8808	55.1103	56.7278	59.0917	62.5773	57.5454	59.1494	49.7324	0.520643	0.00121288	0.00488282	32.2771	31.5998	31.6102	34.7785	31.9549	31.6681	29.5704	25.1843	0.746454	3.30615e-06	1.82242e-05	GO:0000124,GO:0003682,GO:0003713,GO:0005634,GO:0005643,GO:0005654,GO:0006351,GO:0006355,GO:0006357,GO:0006368,GO:0006406,GO:0006810,GO:0015031,GO:0016568,GO:0016578,GO:0016973,GO:0045893,GO:0051028,GO:0070390,GO:0071819	enhancer of yellow 2 transcription factor;Smp_038300	Putative uncharacterized protein [Source:UniProtKB/TrEMBL;Acc:G4VNU0]	gi|9910186|ref|NP_064574.1|	enhancer of yellow 2 transcription factor homolog isoform 1 [Homo sapiens]
Smp_091170	32.556	28.9636	29.4071	29.3063	75.7371	48.1744	49.7708	34.1736	0.789751	5e-05	0.000268034	58.8968	57.4953	54.9479	60.678	50.5885	61.7488	54.3238	44.5314	0.436599	1.95948e-06	1.69991e-05	33.9685	33.6931	31.3374	36.6965	26.6866	35.7114	28.1854	23.4598	0.593052	6.671e-06	3.39971e-05	GO:0003735,GO:0005622,GO:0005840,GO:0006412,GO:0030529,GO:0042254	mitochondrial ribosomal protein%2C L36;note=pfam_scan%3BPfam:PF00444.13%3B%3BE()%3D1.9E-13%3Bscore%3D50.0%3Bqu ery 40-76%3Bdescription%3DRibosomal_L36;Smp_091170	Ribosomal protein [Source:UniProtKB/TrEMBL;Acc:G4VRI9]	_	_
SmVG_014594	77.153	69.5643	72.2674	69.0711	167.685	112.676	108.482	108.894	0.789033	5e-05	0.000268034	65.8845	68.7819	68.1504	71.0021	73.507	72.6155	64.6808	62.1206	0.513516	0.000866227	0.00364657	36.6651	38.7317	37.1006	40.9852	37.1248	39.5579	31.0645	30.2301	0.752709	1.28463e-06	7.83659e-06	GO:0071203
Smp_122940	4.77553	5.04512	3.59881	4.75353	8.50315	7.66457	7.69094	7.53976	0.788896	0.00055	0.00224986	6.0135	6.00893	4.53904	6.31318	4.74984	6.6965	5.42779	5.25118	0.454554	0.00014608	0.000781701	3.45068	3.53004	2.61451	3.73297	2.42117	3.70608	2.66202	2.69856	0.612234	2.1789e-05	9.7488e-05	GO:0006508,GO:0008242	ataxin 3;Smp_122940	Family C86 unassigned peptidase (C86 family) [Source:UniProtKB/TrEMBL;Acc:G4VCG6]	gi|258613999|ref|NP_001121169.2|	ataxin-3 isoform e [Homo sapiens]
Smp_024800	7.15895	7.18517	7.76926	8.23476	11.2125	16.0829	12.5941	12.4605	0.78658	5e-05	0.000268034	8.66833	8.00553	9.97984	11.8453	6.56676	11.1432	13.1934	11.4909	0.551234	0.000103742	0.000580904	4.89153	4.48721	5.47311	6.81079	3.22751	6.00902	6.29147	5.62817	0.804859	3.2092e-06	1.77583e-05	GO:0006479,GO:0008168,GO:0008276,GO:0016740,GO:0032259	N6 adenine specific DNA methyltransferase 1;Smp_024800	Putative n6-DNA-methyltransferase [Source:UniProtKB/TrEMBL;Acc:G4VIS8]	gi|87159831|ref|NP_877426.2|	hemK methyltransferase family member 2 isoform 2 [Homo sapiens]
SmVG_034760	5.23706	3.95441	4.16934	4.46247	6.47931	10.1557	8.41166	5.69465	0.786414	5e-05	0.000268034	2.87605	3.72659	2.60215	3.5188	2.86878	5.36743	5.88643	3.00325	0.828009	9.02965e-07	8.40684e-06	3.01966	3.57976	2.88559	3.48816	2.08906	4.38143	4.43046	2.48031	0.840805	2.37706e-05	0.00010531	GO:0008270
SmVG_012311:Smp_013570	86.0329	77.2668	80.6516	86.8073	184.321	111.003	133.698	141.142	0.785597	5e-05	0.000268034	87.6415	91.2644	88.0925	104.78	85.1603	99.3837	67.9061	91.4415	0.376492	0.0133692	0.0367968	49.1071	51.608	48.3299	60.8618	43.7391	54.958	33.7699	45.9789	0.583071	4.18528e-05	0.000172748		hypothetical protein;note=predicted by EVM2;Smp_013570	Putative uncharacterized protein [Source:UniProtKB/TrEMBL;Acc:G4VH35]	_	_
SmVG_012311:Smp_129510	86.0329	77.2668	80.6516	86.8073	184.321	111.003	133.698	141.142	0.785597	5e-05	0.000268034	87.6415	91.2644	88.0925	104.78	85.1603	99.3837	67.9061	91.4415	0.376492	0.0133692	0.0367968	49.1071	51.608	48.3299	60.8618	43.7391	54.958	33.7699	45.9789	0.583071	4.18528e-05	0.000172748		metallophosphoesterase domain containing protein;Smp_129510	Putative uncharacterized protein [Source:UniProtKB/TrEMBL;Acc:G4VH36]	_	_
Smp_006390	887.067	767.408	808.546	797.291	1899.9	1396.04	1127.09	1193.56	0.784684	5e-05	0.000268034	833.581	884.626	836.368	871.897	1002.72	918.909	919.8	824.286	0.595673	0.000273868	0.0013478	491.308	536.599	491.891	547.402	555.143	543.797	509.777	456.554	0.881322	3.46378e-08	3.05647e-07	GO:0004866,GO:0004869,GO:0005622,GO:0006508,GO:0008233,GO:0010951	Cystatin B (Stefin B);Smp_006390	Cystatin B, putative; Cysteine protease inhibitor [Source:UniProtKB/TrEMBL;Acc:Q7YW72]	gi|4503117|ref|NP_000091.1|	cystatin-B [Homo sapiens]
Smp_054200	175.459	155.276	148.011	165.68	354.815	220.79	290.97	243.329	0.784346	5e-05	0.000268034	147.927	154.489	133.459	162.211	157.903	199.005	133.629	148.143	0.568087	5.61123e-05	0.000336587	85.0348	90.2791	76.2036	97.5753	84.999	114.316	70.4875	78.7751	0.816952	7.4205e-09	7.79017e-08	GO:0016020,GO:0016021	NADH ubiquinone oxidoreductase sgdh subunit;Smp_054200	NADH-ubiquinone oxidoreductase sgdh subunit,putative [Source:UniProtKB/TrEMBL;Acc:G4LYK7]	gi|4505363|ref|NP_002483.1|	NADH dehydrogenase [ubiquinone] 1 beta subcomplex subunit 5, mitochondrial isoform 1 precursor [Homo sapiens]
Smp_011150	20.4617	18.4001	20.0327	20.4118	38.2975	31.6148	33.5793	33.0602	0.783941	5e-05	0.000268034	17.7485	18.6766	18.9783	21.0409	18.7778	24.5834	19.9796	18.9589	0.567986	4.23832e-11	9.96005e-10	9.95517	10.4973	10.4209	12.1816	9.38922	13.1795	9.63127	9.40146	0.777941	1.12805e-11	2.12178e-10	GO:0016787	threonine aspartase 1;Smp_011150	Taspase-1 (T02 family) [Source:UniProtKB/TrEMBL;Acc:G4VD96]	gi|98991769|ref|NP_060184.2|	threonine aspartase 1 precursor [Homo sapiens]
Smp_035480	49.0049	41.3101	43.877	52.0683	96.587	78.7109	72.1804	73.1797	0.783715	5e-05	0.000268034	81.4265	85.9129	78.5731	99.4051	85.3571	98.4714	87.7674	79.4623	0.547478	1.70265e-07	1.85359e-06	44.975	47.8698	42.5448	57.1509	42.2294	52.5115	42.1944	38.7979	0.730756	1.52746e-08	1.46708e-07		hypothetical protein;note=predicted by EVM2;Smp_035480	Putative uncharacterized protein [Source:UniProtKB/TrEMBL;Acc:G4V7R8]	_	_
Smp_028990	4.0229	4.39273	4.49004	4.15939	8.6786	6.93131	6.97031	6.77911	0.782774	5e-05	0.000268034	4.21212	3.79097	4.283	4.3197	3.96529	5.11123	4.49558	4.22174	0.52704	6.57146e-11	1.49488e-09	2.41687	2.21485	2.43639	2.58377	2.05678	2.86701	2.25068	2.14121	0.769973	6.07209e-13	1.51838e-11	GO:0004721,GO:0006470,GO:0016787,GO:0046872	protein phosphatase 1;Smp_028990.2	Serine/threonine-protein phosphatase [Source:UniProtKB/TrEMBL;Acc:G4VGS2]	gi|56790945|ref|NP_001008709.1|	serine/threonine-protein phosphatase PP1-alpha catalytic subunit isoform 3 [Homo sapiens]
Smp_071380	20.0761	21.172	17.0951	18.3578	33.0216	38.4333	31.6732	28.7266	0.78163	5e-05	0.000268034	29.0734	26.7386	23.7884	26.7191	21.9668	29.481	30.816	22.335	0.4628	4.71948e-08	5.93255e-07	16.8109	15.5161	13.4426	15.9004	11.3716	16.4118	15.3475	11.3115	0.649729	7.0716e-07	4.57069e-06		zinc finger protein;Smp_071380.3	Putative zinc finger protein [Source:UniProtKB/TrEMBL;Acc:G4VFW6]	gi|150170725|ref|NP_859061.3|	zinc/RING finger protein 4 precursor [Homo sapiens]
SmVG_024662:Smp_146190	65.9051	60.1105	58.063	65.532	150.629	96.2378	91.5158	90.6861	0.781529	5e-05	0.000268034	57.8562	61.2202	53.9326	66.2912	66.7046	63.3326	56.9225	53.0391	0.510581	0.00225274	0.00824643	30.6403	32.696	28.2728	36.4873	31.3293	32.3922	25.9198	24.5775	0.702083	2.97474e-05	0.000127803		40S ribosomal protein S21;note=pfam_scan%3BPfam:PF01249.13%3B%3BE()%3D6.9E-35%3Bscore%3D118.7%3Bq uery 1-81%3Bdescription%3DRibosomal_S21e;note=iprscan%3BInterPro:IPR001931 : Ribosomal protein S21e%3BPIRSF:PIRSF002148%3B%3Bscore%3D6.3E-56%3Bquery 1-87%3Bdescription%3DRibosomal protein S21e;note=iprscan%3BInterPro:IPR001931 : Ribosomal protein S21e%3BProDom:PD006584%3B%3Bscore%3D3.0E-22%3Bquery 26…	40S ribosomal protein S21 [Source:UniProtKB/TrEMBL;Acc:G4VQS2]	gi|4506699|ref|NP_001015.1|	40S ribosomal protein S21 [Homo sapiens]
SmVG_024662:Smp_146200	65.9051	60.1105	58.063	65.532	150.629	96.2378	91.5158	90.6861	0.781529	5e-05	0.000268034	57.8562	61.2202	53.9326	66.2912	66.7046	63.3326	56.9225	53.0391	0.510581	0.00225274	0.00824643	30.6403	32.696	28.2728	36.4873	31.3293	32.3922	25.9198	24.5775	0.702083	2.97474e-05	0.000127803		zyxin:trip6;Smp_146200	Putative zyxin/trip6 [Source:UniProtKB/TrEMBL;Acc:G4VQS0]	gi|66932988|ref|NP_001019387.1|	filamin-binding LIM protein 1 isoform c [Homo sapiens]
SmVG_024662:Smp_146200.2	65.9051	60.1105	58.063	65.532	150.629	96.2378	91.5158	90.6861	0.781529	5e-05	0.000268034	57.8562	61.2202	53.9326	66.2912	66.7046	63.3326	56.9225	53.0391	0.510581	0.00225274	0.00824643	30.6403	32.696	28.2728	36.4873	31.3293	32.3922	25.9198	24.5775	0.702083	2.97474e-05	0.000127803		zyxin:trip6;Smp_146200.2
Smp_054120	35.8778	37.2562	36.893	36.8153	87.2648	58.645	54.9977	51.4479	0.781188	5e-05	0.000268034	47.6899	43.8749	44.3462	48.0515	53.9396	50.2538	46.1534	39.1045	0.539656	0.00118991	0.00480861	27.4631	25.501	25.0659	28.709	27.6336	28.0011	23.3173	20.0372	0.753218	8.45207e-06	4.22297e-05	GO:0000460,GO:0000470,GO:0005730,GO:0030687	ribosome biogenesis protein NSA2;Smp_054120	Ribosome biogenesis protein NSA2 homologue [Source:UniProtKB/TrEMBL;Acc:G4LZX8]	gi|7662677|ref|NP_055701.1|	ribosome biogenesis protein NSA2 homolog [Homo sapiens]
Smp_043120	37.3662	38.2375	35.1269	34.7735	93.8793	50.5	55.1645	50.4679	0.780936	5e-05	0.000268034	31.4845	29.6883	28.4381	30.7908	36.0357	33.2867	26.4632	25.4744	0.491468	0.0105766	0.0301604	18.1471	17.2256	16.0645	18.3498	18.5371	18.5917	13.2854	13.0195	0.712043	0.000131866	0.000477019	GO:0006950	universal stress protein;Smp_043120	Putative universal stress protein [Source:UniProtKB/TrEMBL;Acc:G4VIW9]	_	_
Smp_140790	23.5021	20.5531	22.1047	23.2485	48.4297	40.1476	36.5881	28.3908	0.780284	0.0001	0.000501375	27.3837	28.629	26.6922	30.1033	28.0293	34.5749	30.9101	21.7305	0.573913	4.22058e-09	6.60341e-08	15.486	16.3395	14.8504	17.5684	14.2431	19.0094	15.52	11.0164	0.742433	3.32595e-06	1.82863e-05	GO:0004325,GO:0005739,GO:0006779,GO:0006783,GO:0016829	ferrochelatase%2C mitochondrial;Smp_140790
Smp_128830	13.6071	11.0687	14.2174	14.0097	22.6355	36.2144	21.1929	10.7545	0.779303	0.0001	0.000501375	19.5329	21.5671	23.4203	21.8979	15.6145	28.5	34.3562	16.4071	0.614105	0.000127688	0.000696332	26.5616	29.6083	29.302	33.8345	16.8459	35.8868	38.5904	16.9225	0.712092	0.00164694	0.00434506		hypothetical protein;Smp_128830
Smp_064830	154.316	135.013	144.682	145.756	234.154	335.696	233.2	191.977	0.779262	5e-05	0.000268034	153.179	167.432	160.186	177.576	131.387	195.302	225.59	133.778	0.571547	3.63021e-08	4.72048e-07	87.9763	97.1532	90.2265	106.399	68.4058	109.413	114.803	69.1237	0.756369	1.60622e-06	9.56703e-06	GO:0003723,GO:0005634,GO:0005737,GO:0006397	Survival of motor neuron splicing factor;Smp_064830	Putative survival motor neuron protein [Source:UniProtKB/TrEMBL;Acc:G4VPV2]	_	_
Smp_144090	16.6377	16.5675	18.2976	17.8502	34.772	27.0285	28.9487	28.2738	0.77921	5e-05	0.000268034	22.5142	20.7314	23.1374	25.3951	21.7105	27.3328	22.3203	23.0023	0.50902	7.6482e-09	1.14018e-07	12.4986	11.559	12.5691	14.5551	11.0083	14.6516	10.8499	11.1925	0.723507	1.756e-10	2.52704e-09	GO:0006368,GO:0016570,GO:0016593	hyperparathyroidism;Smp_144090	Putative hyperparathyroidism homolog [Source:UniProtKB/TrEMBL;Acc:G4VAW3]	gi|40018640|ref|NP_078805.3|	parafibromin [Homo sapiens]
Smp_178530	30.05	24.2037	28.1139	26.1947	43.1307	67.5108	39.2231	36.4082	0.778895	5e-05	0.000268034	31.7549	34.4664	33.3198	32.8049	26.1808	35.7839	46.6665	27.6921	0.496159	0.00022836	0.00115592	20.4328	22.662	20.5317	21.9591	13.9606	21.4979	25.1756	14.9656	0.648486	0.000137743	0.000495353	GO:0003676,GO:0003723,GO:0003964,GO:0004190,GO:0006278,GO:0006508,GO:0015074	KRAB A domain containing protein;note=pfam_scan%3BPfam:PF00665.21%3B%3BE()%3D3.4E-24%3Bscore%3D85.1%3Bqu ery 1052-1165%3Bdescription%3Drve;note=pfam_scan%3BPfam:PF00077.15%3B%3BE()%3D4.3E-8%3Bscore%3D32.8%3Bque ry 294-391%3Bdescription%3DRVP;note=pfam_scan%3BPfam:PF00078.22%3B%3BE()%3D1.9E-26%3Bscore%3D92.6%3Bqu ery 520-680%3Bdescription%3DRVT_1;note=iprscan%3BInterPro:IPR001584 : Integrase%2C ca…	Putative uncharacterized protein [Source:UniProtKB/TrEMBL;Acc:G4LX44]	gi|126723547|ref|NP_079357.2|	protein NYNRIN [Homo sapiens]
Smp_150460	405.769	410.968	391.433	510.265	987.535	633.605	692.603	634.652	0.778835	5e-05	0.000268034	296.058	270.44	264.819	349.759	340.2	376.019	270.925	290.356	0.649736	1.36456e-05	9.62597e-05	187.587	173.677	161.861	224.698	193.221	229.084	148.223	164.244	0.888595	1.69144e-08	1.59932e-07	GO:0005737,GO:0006878,GO:0006979,GO:0015680,GO:0016531,GO:0030001,GO:0046872	heavy metal associated domain containing protein;note=pfam_scan%3BPfam:PF00403.21%3B%3BE()%3D2.5E-11%3Bscore%3D43.4%3Bqu ery 9-66%3Bdescription%3DHMA;Smp_150460	Copper transport protein atox1-related [Source:UniProtKB/TrEMBL;Acc:G4VGF2]	_	_
Smp_165180	45.1249	31.5321	50.8023	57.8703	67.4947	124.7	64.2199	61.1241	0.776838	0.00025	0.00113276	11.5719	7.79616	8.75025	12.346	7.72592	23.593	22.6518	15.5986	1.03086	0.000125114	0.00068517	14.5291	25.2597	26.0648	25.8764	20.1479	27.3189	38.4593	16.457	1.07474	0.000297859	0.000980329		hypothetical protein;Smp_165180
Smp_039740	71.8077	68.2375	62.4893	68.8356	146.989	103.347	106.066	108.53	0.776759	5e-05	0.000268034	105.093	102.582	89.6229	105.652	114.368	120.638	100.736	100.136	0.590461	5.43783e-05	0.000327361	57.4491	56.4659	47.7608	59.4001	54.0209	62.4264	46.3862	47.5235	0.859597	3.28684e-09	3.71426e-08	GO:0004386	PERQ amino acid rich with GYF domain containing protein;note=predicted by EVM2;Smp_039740	Putative pre-mRNA-processing ATP-dependent RNA helicase prp5 [Source:UniProtKB/TrEMBL;Acc:G4VSJ7]	_	_
Smp_037380	7.96343	6.8802	7.31871	9.10436	16.5902	14.1424	13.2925	9.53717	0.776592	5e-05	0.000268034	16.6107	15.4662	15.1318	19.0225	11.4389	16.7718	13.5488	13.5229	0.308293	0.0016729	0.00639592	9.23607	8.78733	8.32153	11.0651	5.76854	9.0798	6.70632	6.75396	0.417786	0.000127697	0.000463894	GO:0003676,GO:0008270,GO:0046872	Cleavage and polyadenylation specificity factor;Smp_037380	Putative uncharacterized protein [Source:UniProtKB/TrEMBL;Acc:G4VRQ2]	gi|5729939|ref|NP_006684.1|	cleavage and polyadenylation specificity factor subunit 4 isoform 1 [Homo sapiens]
Smp_163610	7.13077	7.9927	8.44714	6.96828	14.1241	15.3592	11.7639	11.066	0.776528	0.0099	0.0260489	15.9407	15.3779	16.9511	16.1098	12.0277	18.7	17.5881	13.4585	0.431629	0.000105472	0.000590028	8.94943	8.75422	9.4354	9.51426	6.16496	10.2684	8.57443	6.80228	0.624695	3.69778e-06	2.00734e-05	GO:0004364,GO:0005515,GO:0016740	GST class mu%3B SM26:2 antigen%3B glutathione;Smp_163610	Glutathione S-transferase class-mu 26 kDa isozyme [Source:UniProtKB/Swiss-Prot;Acc:P15964]	gi|4504179|ref|NP_000841.1|	glutathione S-transferase Mu 4 isoform 1 [Homo sapiens]
SmVG_011954	13.7837	11.3241	13.0066	13.6916	22.981	25.4743	20.8054	19.48	0.776478	5e-05	0.000268034	7.49205	9.07065	8.73583	10.1215	7.16931	10.8456	10.9576	8.55324	0.559427	1.28129e-07	1.44182e-06	5.4597	6.47445	6.08795	7.5639	4.88685	7.46088	6.76094	5.27713	0.740464	3.78426e-08	3.30526e-07
Smp_011000	3.77596	4.72843	3.9484	3.42512	7.98488	5.09904	6.68551	7.42558	0.776321	0.00045	0.00189572	6.08683	5.13688	5.12243	4.83131	5.80555	7.44003	4.75046	6.02622	0.516844	0.000508187	0.00231394	3.42916	2.89766	2.80207	2.81605	2.84522	4.10018	2.29695	2.97084	0.866146	9.64683e-09	9.8501e-08	GO:0006629,GO:0016042,GO:0016787,GO:0016788	sterol esterase 2;lipase 1;sterol esterase 1;lysosomal acid lipase-related;Smp_011000	Lipase [Source:UniProtKB/TrEMBL;Acc:G4VKU5]	gi|189571695|ref|NP_001121687.1|	lipase member M precursor [Homo sapiens]
SmVG_023335	12.7885	12.9157	12.0369	13.6952	22.7789	29.2644	22.3783	13.6027	0.775117	0.00325	0.0103569	8.99316	6.49797	7.46105	8.49811	6.69293	12.4872	12.1318	5.78734	0.737213	1.00241e-05	7.35039e-05	10.7883	9.08457	9.29877	11.0893	7.16371	13.2581	13.203	5.86437	0.789771	0.00049276	0.00151647	GO:0008270
Smp_027340	230.922	206.935	189.197	229.267	417.245	278.823	381.11	387.929	0.774782	5e-05	0.000268034	168.688	180.364	149.904	199.552	153.774	223.858	139.851	190.368	0.475542	0.000271782	0.00134036	93.7565	100.449	81.3203	113.799	74.4681	119.635	66.0058	91.3523	0.71937	1.33495e-07	1.03059e-06	GO:0016020,GO:0016021	Insulin induced gene 1 protein;Smp_027340	Putative insulin-inducedprotein [Source:UniProtKB/TrEMBL;Acc:G4VHB2]	gi|38327533|ref|NP_057217.2|	insulin-induced gene 2 protein [Homo sapiens]
Smp_004680	181.319	193.603	167.915	167.264	370.645	256.984	279.441	307.382	0.774208	5e-05	0.000268034	174.108	155.549	145.875	159.355	153.681	181.549	138.819	165.113	0.442037	0.000438205	0.00202861	98.0862	87.8109	80.6542	92.226	75.7788	98.071	66.0781	82.4757	0.712487	4.62651e-08	3.95629e-07	GO:0005488	interferon developmental regulator;Smp_004680	Interferon-related developmental regulator-related [Source:UniProtKB/TrEMBL;Acc:G4VD50]	gi|55953129|ref|NP_001541.2|	interferon-related developmental regulator 1 isoform 1 [Homo sapiens]
SmVG_011109:Smp_033590	6.56143	6.18981	6.16762	6.88116	12.3132	11.2804	11.0435	9.43785	0.77259	5e-05	0.000268034	7.54747	7.7817	7.33212	8.96377	6.34299	9.14045	7.83237	6.71986	0.450317	2.74342e-08	3.63604e-07	4.20751	4.37052	4.0053	5.19017	3.11416	4.90744	3.74598	3.28644	0.593336	6.4628e-08	5.35053e-07		ring finger protein 113a;Smp_033590	Putative uncharacterized protein [Source:UniProtKB/TrEMBL;Acc:G4LVA8]	gi|5902158|ref|NP_008909.1|	RING finger protein 113A [Homo sapiens]
SmVG_011109:Smp_210160	6.56143	6.18981	6.16762	6.88116	12.3132	11.2804	11.0435	9.43785	0.77259	5e-05	0.000268034	7.54747	7.7817	7.33212	8.96377	6.34299	9.14045	7.83237	6.71986	0.450317	2.74342e-08	3.63604e-07	4.20751	4.37052	4.0053	5.19017	3.11416	4.90744	3.74598	3.28644	0.593336	6.4628e-08	5.35053e-07		DNAJ heat shock N terminal domain containing protein;Smp_210160
SmVG_011109:Smp_210170	6.56143	6.18981	6.16762	6.88116	12.3132	11.2804	11.0435	9.43785	0.77259	5e-05	0.000268034	7.54747	7.7817	7.33212	8.96377	6.34299	9.14045	7.83237	6.71986	0.450317	2.74342e-08	3.63604e-07	4.20751	4.37052	4.0053	5.19017	3.11416	4.90744	3.74598	3.28644	0.593336	6.4628e-08	5.35053e-07		RNA polymerase II associated protein 2;Smp_210170	Putative uncharacterized protein [Source:UniProtKB/TrEMBL;Acc:G4LVA6]	gi|226246608|ref|NP_079089.2|	putative RNA polymerase II subunit B1 CTD phosphatase RPAP2 [Homo sapiens]
Smp_055100	15.955	16.9379	14.6175	18.1344	22.3679	20.6377	29.0813	39.9959	0.771814	5e-05	0.000268034	15.9789	14.8059	13.8625	18.8389	9.28823	18.5541	11.3718	21.4625	0.272173	0.00951743	0.0276727	9.49964	8.78211	8.06462	11.4709	5.16748	10.9007	5.85181	11.2909	0.62373	0.00106811	0.00298411	GO:0016020,GO:0016021	hypothetical protein;Smp_055100	Putative uncharacterized protein [Source:UniProtKB/TrEMBL;Acc:G4VH76]	_	_
Smp_205070	6.14574	7.91016	6.18175	7.11852	13.3042	10.8021	13.8768	8.71541	0.771512	0.0005	0.00207048	9.03273	7.68494	7.88687	10.7148	5.71501	12.2835	7.60603	7.65961	0.441533	0.00368212	0.0125158	6.28797	5.36475	5.04199	7.65326	3.9511	7.67695	4.77781	4.57683	0.597882	0.000446025	0.00139061	GO:0016020,GO:0016021	hypothetical protein;Smp_205070	Putative uncharacterized protein Smp_205070 [Source:UniProtKB/TrEMBL;Acc:G4M1A2]	_	_
Smp_032790	9.00601	7.67289	8.44572	7.4091	16.4093	11.9004	12.8665	14.3407	0.770992	0.0016	0.00564547	1.78821	2.91686	2.08121	2.16871	2.0306	2.84707	2.43688	1.50518	0.52073	0.00107544	0.00439143	4.55083	5.35546	4.77844	5.1105	3.84828	4.7267	3.85294	3.86399	0.546459	2.59908e-05	0.000113447		hypothetical protein;Smp_032790	Putative uncharacterized protein [Source:UniProtKB/TrEMBL;Acc:G4VDI1]	_	_
SmVG_035022	7.89711	7.19525	5.82755	5.97733	11.9236	13.9857	12.9495	7.03312	0.770781	0.001	0.00376516	12.6573	13.8393	10.7916	11.8009	8.91923	18.7587	18.744	10.5659	0.625477	3.20085e-05	0.000204028	11.8201	12.6478	10.0151	11.846	7.50812	15.8402	14.9436	8.51698	0.866022	1.42662e-05	6.70474e-05	GO:0015074
Smp_179160	121.642	97.4688	122.104	134.657	228.825	211.501	182.617	188.687	0.770248	0.0003	0.00132569	74.2836	95.3094	85.5356	107.565	112.395	124.069	99.1585	92.2944	0.766506	2.79976e-07	2.89961e-06	95.7411	110.742	94.6826	133.542	111.821	124.412	110.795	91.1973	0.94343	1.82025e-08	1.71e-07		nuclear DNA binding protein;Smp_179160	Putative uncharacterized protein [Source:UniProtKB/TrEMBL;Acc:G4M1F7]	_	_
Smp_166120	2.62506	2.10341	1.84126	2.3924	4.31798	3.81323	3.96325	3.17524	0.768759	0.0005	0.00207048	9.3929	9.46039	8.03736	9.47112	8.06363	10.1829	8.47637	7.67521	0.425317	6.33838e-06	4.85141e-05	5.22813	5.33158	4.37482	5.4625	4.08751	5.57156	4.14882	3.73103	0.607154	2.21919e-06	1.28089e-05	GO:0016020,GO:0016021,GO:0016192	vesicle transport protein got1b;Smp_166120	Putative uncharacterized protein [Source:UniProtKB/TrEMBL;Acc:C1M002]	gi|38348211|ref|NP_940849.1|	vesicle transport protein GOT1A [Homo sapiens]
Smp_040560	7.26337	5.81235	5.88081	7.99821	11.3309	12.4654	11.9475	10.1553	0.767927	0.0001	0.000501375	13.4185	13.8915	11.8333	17.4755	9.49936	15.7683	13.7145	10.884	0.419522	6.90402e-05	0.000404596	7.45075	7.66831	6.43532	9.86951	4.43473	8.21446	6.45774	5.29205	0.505213	0.000313827	0.00102346	GO:0000049,GO:0002098,GO:0003723,GO:0005524,GO:0005737,GO:0008033,GO:0016740,GO:0016779,GO:0032447,GO:0034227	cytoplasmic tRNA 2 thiolation protein 1;Smp_040560	Putative cancer-associatedprotein protein [Source:UniProtKB/TrEMBL;Acc:G4VB67]	_	_
SmVG_030267:Smp_054220	23.4825	21.5806	19.4023	21.0827	35.6129	31.0987	38.6578	40.2435	0.767329	5e-05	0.000268034	64.501	65.4738	52.3597	58.7999	76.272	72.011	55.4566	69.937	0.54343	0.00738697	0.0224079	35.9506	36.8386	28.597	33.9027	37.9148	38.6721	26.653	34.2227	0.883546	9.1303e-07	5.77512e-06		vacuolar ATP synthase subunit G;Smp_054220	Vacuolar ATP synthase subunit g,putative [Source:UniProtKB/TrEMBL;Acc:G4LYK6]	gi|4757818|ref|NP_004879.1|	V-type proton ATPase subunit G 1 [Homo sapiens]
SmVG_030267:Smp_054230	23.4825	21.5806	19.4023	21.0827	35.6129	31.0987	38.6578	40.2435	0.767329	5e-05	0.000268034	64.501	65.4738	52.3597	58.7999	76.272	72.011	55.4566	69.937	0.54343	0.00738697	0.0224079	35.9506	36.8386	28.597	33.9027	37.9148	38.6721	26.653	34.2227	0.883546	9.1303e-07	5.77512e-06		hypothetical protein;Smp_054230	Putative uncharacterized protein [Source:UniProtKB/TrEMBL;Acc:G4LYK5]	gi|41327703|ref|NP_954988.1|	centromere protein S [Homo sapiens]
Smp_091640	1432.06	1261.71	1377.2	1581.04	3541.24	2386.97	1954.55	1736.18	0.767113	5e-05	0.000268034	1236.43	1308.32	1291.79	1594.13	1596.49	1399.37	1381.41	1022.19	0.618573	0.000555696	0.00249647	719.015	771.104	743.738	960.686	853.908	816.645	717.663	532.524	0.787293	6.07956e-05	0.000239965	GO:0000166,GO:0000462,GO:0003735,GO:0005622,GO:0005840,GO:0006412,GO:0022627,GO:0030529	ribosomal protein S24;Smp_091640	40S ribosomal protein S24 [Source:UniProtKB/TrEMBL;Acc:G4VLN8]	gi|214010226|ref|NP_001135757.1|	40S ribosomal protein S24 isoform d [Homo sapiens]
Smp_127700	5.17608	4.31647	3.91654	4.70036	8.22757	6.30436	7.55014	8.72547	0.766541	0.00055	0.00224986	5.66879	6.15883	4.22854	6.20802	4.92594	7.02945	4.68449	6.2744	0.47306	0.00178143	0.0067362	3.34572	3.65536	2.45261	3.80972	2.62332	4.01424	2.38558	3.30917	0.715073	0.000112852	0.000415955	GO:0005737,GO:0008318,GO:0018342,GO:1990234	hypothetical protein;Smp_127700	Putative uncharacterized protein [Source:UniProtKB/TrEMBL;Acc:G4VMM2]	_	_
Smp_079840	8.05916	8.42238	7.51276	8.23543	15.9506	12.1308	14.6423	12.0844	0.765996	5e-05	0.000268034	14.582	15.3234	14.28	14.8202	10.4864	16.2575	12.2205	11.8341	0.300431	0.00293593	0.0103088	8.21587	8.67944	7.86609	8.61889	5.18072	8.86773	5.88749	5.8341	0.456638	0.000155338	0.00054924	GO:0004852,GO:0016829,GO:0033014	uroporphyrinogen III synthase;Smp_079840	Uroporphyrinogen-III synthase [Source:UniProtKB/TrEMBL;Acc:G4VFC7]	gi|4557873|ref|NP_000366.1|	uroporphyrinogen-III synthase [Homo sapiens]
Smp_029370	3.30571	2.80243	3.21384	3.07765	5.22383	6.3511	4.79738	4.69077	0.764419	5e-05	0.000268034	5.76525	5.41617	5.30037	5.67569	4.14541	5.80706	5.66525	4.50512	0.369748	0.000105534	0.000590084	3.24304	3.19666	3.0013	3.41488	2.15439	3.25004	2.8839	2.31365	0.528774	9.5261e-06	4.69841e-05	GO:0005515	protein IMPACT;Smp_029370	Putative uncharacterized protein [Source:UniProtKB/TrEMBL;Acc:G4LWA9]	gi|8923819|ref|NP_060909.1|	protein IMPACT [Homo sapiens]
Smp_162070	218.012	171.219	219.515	216.088	292.376	558.054	313.408	237.105	0.764225	5e-05	0.000268034	192.335	227.272	235.428	250.447	148.879	255.846	368.565	176.84	0.572097	0.00565926	0.0179827	141.656	166.473	162.821	190.288	96.6304	175.307	223.695	107.81	0.71883	0.000927146	0.00264103		hypothetical protein;note=predicted by EVM2;Smp_162070
Smp_113630	9.06865	10.4271	10.0083	9.2498	22.6665	14.5815	15.1331	13.3856	0.763014	5e-05	0.000268034	16.8967	15.8218	16.7704	17.8123	16.6284	19.0084	17.7792	13.2315	0.510308	2.3617e-07	2.47894e-06	8.80781	8.55837	8.72555	9.72404	7.76232	9.48826	8.18328	6.00436	0.647819	1.26284e-05	6.02414e-05	GO:0007049,GO:0017053	Antolefinin (Antolefinine);note=predicted by EVM2;note=trans_spliced (SO:0000870);Smp_113630	Putative antolefinin (Antolefinine) [Source:UniProtKB/TrEMBL;Acc:G4VJ97]	gi|28144916|ref|NP_061977.1|	protein lin-37 homolog [Homo sapiens]
Smp_034550	11.3269	14.0504	12.5863	10.2636	24.1339	15.8713	18.814	23.0047	0.762674	0.0003	0.00132569	15.2706	11.3244	12.5043	11.7777	11.0928	14.0228	9.92836	14.0639	0.32726	0.0182462	0.0476535	8.36205	6.26203	6.73108	6.6852	5.33938	7.36332	4.6287	6.65454	0.630088	2.88202e-05	0.000124342	GO:0003779,GO:0005509,GO:0005515,GO:0051017,GO:0051764	alpha actinin;Smp_034550	Putative alpha-actinin [Source:UniProtKB/TrEMBL;Acc:G4V935]	gi|4501893|ref|NP_001094.1|	alpha-actinin-2 [Homo sapiens]
Smp_052910	156.33	150.846	145.632	148.958	318.292	217.929	232.952	250.807	0.761268	5e-05	0.000268034	263.306	248.445	242.844	264.199	224.615	250.847	194.557	232.338	0.342451	0.0113791	0.0320892	147.149	138.574	132.165	152.759	111.618	135.731	93.594	114.735	0.558603	2.26237e-05	0.000100593	GO:0006511	S phase kinase associated protein 1;Smp_052910	Skp1-related [Source:UniProtKB/TrEMBL;Acc:G4VGF4]	gi|25777713|ref|NP_733779.1|	S-phase kinase-associated protein 1 isoform b [Homo sapiens]
SmVG_012165:Smp_082420	31.8271	35.2201	37.3573	34.4548	61.8799	54.096	54.592	64.7912	0.76124	5e-05	0.000268034	32.4548	28.9081	34.4609	33.8371	26.5321	36.3921	31.044	35.169	0.420214	8.31328e-07	7.78322e-06	18.7669	16.914	19.4765	20.2418	13.9226	20.8131	16.1105	18.2167	0.677925	9.41017e-11	1.45425e-09		uridine phosphorylase;Smp_082420
SmVG_012165:Smp_082430	31.8271	35.2201	37.3573	34.4548	61.8799	54.096	54.592	64.7912	0.76124	5e-05	0.000268034	32.4548	28.9081	34.4609	33.8371	26.5321	36.3921	31.044	35.169	0.420214	8.31328e-07	7.78322e-06	18.7669	16.914	19.4765	20.2418	13.9226	20.8131	16.1105	18.2167	0.677925	9.41017e-11	1.45425e-09		uridine phosphorylase;Smp_082430
Smp_021750	30.4825	29.3666	29.2218	29.5763	61.1294	47.4712	47.6189	44.8146	0.760763	5e-05	0.000268034	32.1064	30.5475	30.2622	32.5692	27.8244	34.2702	28.667	28.1569	0.412771	1.94027e-06	1.68449e-05	17.3678	16.6668	16.0686	18.266	13.0272	17.6395	13.0366	13.0815	0.609013	6.35289e-08	5.2697e-07	GO:0008168,GO:0032259	7sk snrna methylphosphate capping enzyme;Smp_021750	Bicoid-interacting protein related [Source:UniProtKB/TrEMBL;Acc:G4VDU4]	gi|47271406|ref|NP_062552.2|	7SK snRNA methylphosphate capping enzyme isoform A [Homo sapiens]
Smp_038540	22.1337	19.938	21.5136	23.3642	38.6881	42.9455	35.3335	30.3442	0.760618	5e-05	0.000268034	21.0713	22.4768	22.6618	25.3608	18.2779	25.5412	25.0064	18.42	0.485479	1.53589e-05	0.000106547	12.1855	13.2751	12.9883	15.3243	9.68019	14.5884	13.0407	9.76289	0.631357	1.40591e-05	6.62192e-05		hypothetical protein;note=predicted by EVM2;Smp_038540	Putative uncharacterized protein [Source:UniProtKB/TrEMBL;Acc:G4VNK1]	_	_
Smp_037120	8.20842	7.87087	7.77159	8.27114	17.5419	15.0235	11.5481	10.2866	0.760048	5e-05	0.000268034	19.0867	18.4402	16.984	20.4142	19.2841	18.8229	18.8308	14.244	0.482156	0.00099871	0.00412601	10.5486	10.2358	9.16152	11.6768	9.40124	10.0513	8.95231	6.89888	0.63023	0.000130839	0.000473879	GO:0003735,GO:0005622,GO:0005762,GO:0005840,GO:0006412	Mitochondrial 39S ribosomal protein L27 (L27mt);Smp_037120	Putative mitochondrial 39S ribosomal protein L27 (L27mt) (MRP-L27) [Source:UniProtKB/TrEMBL;Acc:G4VRH7]	_	_
Smp_023270	31.7362	28.1359	29.3634	29.5778	49.7161	60.2836	50.2374	40.6511	0.757697	0.0017	0.00594559	33.5845	34.0623	32.6731	35.956	24.6649	39.9666	38.5675	27.1237	0.448624	5.43514e-08	6.75902e-07	18.9736	19.5169	18.1806	21.0277	12.7605	22.1154	19.1903	13.6419	0.604696	2.82557e-06	1.58709e-05	GO:0000166,GO:0003676	RNA binding protein 40;Smp_023270.2	Putative uncharacterized protein [Source:UniProtKB/TrEMBL;Acc:G4VCA6]	gi|40538732|ref|NP_060089.1|	RNA-binding protein 40 [Homo sapiens]
Smp_052140	6.09587	6.29094	7.06052	6.69398	10.7565	11.2054	12.1233	10.1048	0.757387	5e-05	0.000268034	13.178	12.2564	13.2869	14.0429	10.1741	16.0869	12.9441	11.0012	0.436967	1.04505e-05	7.63435e-05	7.55709	7.03928	7.36824	8.22627	5.04633	8.75446	6.26606	5.49153	0.595226	6.21938e-07	4.08138e-06		G patch domain and KOW motifs containing;Smp_052140	Putative uncharacterized protein [Source:UniProtKB/TrEMBL;Acc:G4VI11]	gi|15811782|ref|NP_056513.2|	G patch domain and KOW motifs-containing protein [Homo sapiens]
Smp_041730	10.1069	9.88355	9.5603	11.0522	19.1538	16.4204	17.1283	15.9332	0.757378	5e-05	0.000268034	13.6233	13.1791	13.4886	16.5886	12.0057	16.6539	13.6682	13.0343	0.475042	4.05546e-09	6.37029e-08	7.41143	7.21111	7.1842	9.33787	5.73333	8.73724	6.31409	6.21788	0.646722	1.59706e-09	1.9293e-08		Pre mRNA splicing factor cwc 21;Smp_041730	Putative pre-mRNA-splicing factor cwc-21 [Source:UniProtKB/TrEMBL;Acc:G4VJP4]	_	_
Smp_074330	6.22845	6.66474	7.11017	7.09893	13.3576	11.6036	10.7926	10.0434	0.756847	0.0001	0.000501375	10.2226	9.65206	9.58248	11.3464	10.1268	12.0071	11.0694	9.57042	0.552799	3.08414e-10	6.18042e-09	5.89565	5.635	5.40748	6.76977	5.16848	6.65319	5.50974	4.83208	0.747149	9.39755e-10	1.17497e-08	GO:0016567	PEST proteolytic signal containing nuclear;Smp_074330	Putative uncharacterized protein [Source:UniProtKB/TrEMBL;Acc:G4VLB9]	gi|9966827|ref|NP_065090.1|	PEST proteolytic signal-containing nuclear protein [Homo sapiens]
Smp_075290	6.04424	5.82207	5.68714	6.07595	9.60111	12.0394	10.4914	7.79602	0.756815	5e-05	0.000268034	8.9483	8.42338	8.7402	10.2536	6.48809	10.1623	9.43527	7.10729	0.414608	4.27394e-07	4.22805e-06	5.20046	4.94566	4.93183	6.1062	3.26764	5.55439	4.56092	3.55575	0.522701	9.83423e-06	4.83094e-05		hypothetical protein;Smp_075290	Putative uncharacterized protein [Source:UniProtKB/TrEMBL;Acc:G4VS70]	_	_
Smp_087330	19.3574	20.2125	18.4614	21.3892	40.5842	28.0492	32.3161	33.0354	0.754486	5e-05	0.000268034	15.9123	15.4209	14.6126	18.8999	16.0838	19.6578	14.942	16.951	0.537451	1.17984e-06	1.0762e-05	8.93736	8.71477	8.04777	11.0363	8.13616	10.7459	7.345	8.32226	0.765613	9.63591e-09	9.8501e-08		hypothetical protein;note=predicted by EVM2;Smp_087330	Putative uncharacterized protein [Source:UniProtKB/TrEMBL;Acc:G4VJF7]	_	_
Smp_018930	20.3867	25.6872	29.6354	32.0849	52.0886	37.3057	45.0029	47.3432	0.753599	5e-05	0.000268034	43.0383	30.5956	40.4152	51.0204	32.9206	43.2249	32.2498	35.7123	0.422565	0.00121228	0.00488282	24.9248	17.7937	23.1742	30.2872	17.0766	24.454	16.3016	18.5519	0.54323	0.000424842	0.00133378		hypothetical protein;Smp_018930	Putative uncharacterized protein [Source:UniProtKB/TrEMBL;Acc:G4VG23]	_	_
Smp_066480	27.533	30.3447	28.1128	29.0867	53.4851	42.0779	48.5999	49.8102	0.753255	5e-05	0.000268034	35.0286	30.2582	31.3692	36.4183	26.3065	38.2036	27.4593	31.9736	0.398638	0.00013186	0.000714756	20.3165	17.4422	17.7921	21.545	13.2859	21.1179	13.6061	16.2272	0.607372	2.57561e-07	1.85512e-06	GO:0003735,GO:0005622,GO:0005763,GO:0005840,GO:0006412,GO:0032543	28S ribosomal protein S16;Smp_066480	28S ribosomal protein S16, mitochondrial,putative [Source:UniProtKB/TrEMBL;Acc:G4LV29]	_	_
Smp_078730	6.73442	7.20523	6.7421	8.47889	14.0991	9.98571	12.1477	12.9116	0.752993	0.00425	0.0128869	9.33837	8.65341	8.92947	11.6526	8.72532	12.0355	8.20913	10.1622	0.500301	8.83934e-06	6.56389e-05	5.12351	4.7044	4.65184	6.54487	4.33823	6.22061	3.73093	4.82637	0.693211	3.78035e-06	2.0431e-05	GO:0003824,GO:0004152,GO:0004158,GO:0005737,GO:0006207,GO:0006222,GO:0016020,GO:0016491,GO:0016627,GO:0052888,GO:0055114,GO:1990663	dihydroorotate dehydrogenase%2C mitochondrial;Smp_078730	Dihydroorotate dehydrogenase [Source:UniProtKB/TrEMBL;Acc:G4VFD7]	gi|45006951|ref|NP_001352.2|	dihydroorotate dehydrogenase (quinone), mitochondrial precursor [Homo sapiens]
SmVG_032340	7.37302	5.86696	5.89197	6.72557	14.1293	10.1902	10.2149	9.00128	0.751617	5e-05	0.000268034	6.96001	7.68925	6.48425	8.06463	7.61023	8.63474	7.01612	6.02162	0.530627	4.79857e-05	0.000293711	4.40244	4.67826	3.84393	4.98948	3.92522	5.06363	3.6433	3.03766	0.653445	2.05559e-05	9.26961e-05
Smp_036630	11.1398	10.3772	9.85144	11.1522	19.2565	18.0532	19.4751	14.7818	0.751123	0.0001	0.000501375	11.8886	12.383	12.0058	13.5078	11.0277	16.5454	12.8032	10.2558	0.542964	1.52886e-05	0.000106272	6.5044	6.77113	6.38636	7.60639	5.23799	8.54736	5.86032	4.88325	0.712227	4.72539e-06	2.49567e-05	GO:0005515	SPRY domain containing SOCS box protein 3;Smp_036630	Putative spry domain containing socs box protein [Source:UniProtKB/TrEMBL;Acc:G4VQG2]	gi|27552770|ref|NP_543137.2|	SPRY domain-containing SOCS box protein 3 [Homo sapiens]
Smp_070130	48.9784	50.4256	47.2923	48.7878	101.686	82.141	68.2091	76.9096	0.750799	5e-05	0.000268034	49.41	46.2445	45.7595	50.7097	43.9535	47.8747	46.7416	45.1502	0.432872	0.00010055	0.000566555	27.5302	25.7717	24.9896	28.9839	21.0266	25.2676	21.838	21.5997	0.645002	8.72815e-08	7.03584e-07	GO:0003676,GO:0005622,GO:0008270,GO:0046872	Bud site selection protein 20;Smp_070130	Putative zinc finger protein [Source:UniProtKB/TrEMBL;Acc:G4VJB8]	gi|154937327|ref|NP_056955.2|	zinc finger protein 593 [Homo sapiens]
Smp_190720	0.990496	1.11655	1.27372	0.954109	1.85163	2.55706	1.67484	1.20088	0.748822	0.0022	0.00744445	1.69581	1.64347	1.75221	1.52684	1.1439	1.9991	1.92549	1.02078	0.399623	0.0137689	0.0377106	1.27446	1.43472	1.36692	1.47411	0.879176	1.43463	1.30237	0.726865	0.476911	0.0182643	0.0355786	GO:0000166,GO:0004812,GO:0004815,GO:0005524,GO:0005737,GO:0006418,GO:0016874	aspartyl tRNA synthetase;Smp_190720
Smp_138280	6.8566	6.52786	7.30808	7.05845	13.8382	9.76939	11.8409	11.1772	0.748584	0.01675	0.0403161	10.5725	9.98821	10.4441	11.8596	9.36601	12.4141	8.66072	9.83857	0.4078	0.000127604	0.000696201	5.87797	5.58338	5.67398	6.80401	4.57842	6.61087	4.11425	4.80088	0.596579	2.28272e-06	1.31314e-05	GO:0003723,GO:0003725,GO:0004525,GO:0005634,GO:0006396,GO:0030422,GO:0031053,GO:0031054,GO:0090502	hypothetical protein;Smp_138280	Putative uncharacterized protein [Source:UniProtKB/TrEMBL;Acc:G4VFH8]	gi|12597661|ref|NP_075066.1|	39S ribosomal protein L44, mitochondrial precursor [Homo sapiens]
SmVG_011955	26.4776	21.1602	21.8384	22.5411	34.1923	51.2751	41.2841	27.6931	0.747113	0.0052	0.0152498	16.449	18.5969	17.623	18.6029	12.7878	26.5557	29.3524	13.7382	0.656739	5.425e-05	0.000327025	15.3724	16.0591	15.0663	17.519	10.9058	20.4805	20.9365	10.8037	0.819795	1.67145e-05	7.71512e-05
Smp_134030	61.6586	46.752	41.3209	29.9924	90.6592	81.565	85.7786	43.1351	0.744643	5e-05	0.000268034	63.1162	83.1493	54.6233	38.2441	58.3462	92.4148	66.9415	39.8782	0.537633	0.000118607	0.00065331	47.6096	60.3302	39.3289	32.2266	35.3588	62.0537	41.3358	23.9354	0.696728	0.00669092	0.014806		hypothetical protein;Smp_134030
Smp_078040	22.0802	22.214	23.2073	21.9967	46.2143	37.6622	34.4265	31.5084	0.743216	5e-05	0.000268034	26.9617	24.3195	26.2295	26.0559	23.8004	27.0866	25.5799	21.3146	0.43825	1.3522e-05	9.55029e-05	14.6927	13.4124	14.0632	14.8394	11.3664	14.2138	11.9807	10.1439	0.622607	7.28552e-06	3.6866e-05	GO:0000166,GO:0003924,GO:0005200,GO:0005525,GO:0005737,GO:0005856,GO:0005874,GO:0006184,GO:0007017,GO:0043234,GO:0051258	tubulin subunit beta;Smp_078040	Tubulin beta chain,putative [Source:UniProtKB/TrEMBL;Acc:C4QIC0]	gi|13562114|ref|NP_110400.1|	tubulin beta-1 chain [Homo sapiens]
SmVG_007811:Smp_034300	3.08792	2.96681	3.3126	3.57759	5.04467	4.38613	5.54069	6.66732	0.741235	5e-05	0.000268034	2.37207	2.35197	2.54561	2.95708	2.0033	3.25455	2.18947	3.31517	0.434706	0.000197972	0.00102245	1.39451	1.3915	1.48066	1.8011	1.06894	1.88203	1.11295	1.71886	0.729779	1.79053e-06	1.05044e-05		transcription factor ETV6;Smp_034300	Putative uncharacterized protein [Source:UniProtKB/TrEMBL;Acc:G4VBB3]	gi|6857816|ref|NP_006865.1|	ETS-related transcription factor Elf-2 isoform 2 [Homo sapiens]
SmVG_007811:Smp_034310	3.08792	2.96681	3.3126	3.57759	5.04467	4.38613	5.54069	6.66732	0.741235	5e-05	0.000268034	2.37207	2.35197	2.54561	2.95708	2.0033	3.25455	2.18947	3.31517	0.434706	0.000197972	0.00102245	1.39451	1.3915	1.48066	1.8011	1.06894	1.88203	1.11295	1.71886	0.729779	1.79053e-06	1.05044e-05		hypothetical protein;Smp_034310
SmVG_007811:Smp_140710	3.08792	2.96681	3.3126	3.57759	5.04467	4.38613	5.54069	6.66732	0.741235	5e-05	0.000268034	2.37207	2.35197	2.54561	2.95708	2.0033	3.25455	2.18947	3.31517	0.434706	0.000197972	0.00102245	1.39451	1.3915	1.48066	1.8011	1.06894	1.88203	1.11295	1.71886	0.729779	1.79053e-06	1.05044e-05		hypothetical protein;Smp_140710	Putative uncharacterized protein [Source:UniProtKB/TrEMBL;Acc:G4VBB2]	_	_
Smp_147160	4.83875	6.14508	5.18606	3.50701	9.02859	8.0712	7.48101	8.29934	0.740714	0.0013	0.00472404	5.03711	4.16597	4.53553	3.47186	3.83486	4.58346	4.90711	4.12035	0.410503	0.0126563	0.0351155	3.1056	2.57893	2.76004	2.31917	2.20567	2.78875	2.68799	2.31164	0.682831	0.000357705	0.0011465		Cadmium metallothionein (MT Cd);Smp_147160	Hypothetical Schistosoma spp. protein UPF0506 [Source:UniProtKB/TrEMBL;Acc:G4VLW4]	_	_
Smp_067540	80.9509	71.3449	68.3882	72.1039	153.168	115.86	110.869	109.133	0.740068	5e-05	0.000268034	114.223	105.537	97.3968	114.49	93.524	106.84	97.5916	91.1111	0.410298	0.000115165	0.000636947	64.4981	59.8788	53.8825	67.2385	47.9789	58.9149	47.8077	45.1286	0.588602	1.33072e-06	8.09473e-06	GO:0000813,GO:0032403,GO:0043328	hypothetical protein;Smp_067540	Putative uncharacterized protein [Source:UniProtKB/TrEMBL;Acc:G4VQC1]	gi|7705885|ref|NP_057292.1|	vacuolar protein sorting-associated protein 28 homolog isoform 1 [Homo sapiens]
SmVG_002177	5.78061	4.54857	5.1264	5.80472	8.47009	9.84688	9.14131	8.04953	0.739975	5e-05	0.000268034	5.00782	5.61995	5.10266	6.39925	4.2565	7.01827	5.94832	5.09462	0.50485	8.14659e-08	9.71861e-07	2.77166	3.10753	2.76562	3.62652	1.99467	3.71725	2.74111	2.42342	0.665551	2.75275e-08	2.47863e-07
Smp_071470	93.2857	79.437	79.6549	92.3637	150.521	170.786	141.862	112.514	0.739758	5e-05	0.000268034	82.1163	89.8296	77.933	98.1104	69.9347	102.977	103.788	69.7456	0.53184	1.12114e-10	2.45246e-09	45.6727	50.0631	42.1947	55.9421	33.6329	54.6277	48.4672	33.8162	0.673133	1.56903e-06	9.38461e-06	GO:0000975,GO:0003700,GO:0005515,GO:0006355	interferon regulatory factor 4;Smp_071470	Putative uncharacterized protein [Source:UniProtKB/TrEMBL;Acc:G4V9K3]	gi|334883190|ref|NP_001229381.1|	interferon regulatory factor 5 isoform e [Homo sapiens]
Smp_021040	17.5599	16.0277	13.9263	15.603	30.357	23.3637	26.2139	25.3811	0.738621	5e-05	0.000268034	26.9498	25.994	21.7279	25.7015	19.6257	25.5267	21.1172	21.9164	0.316997	0.000746987	0.00321161	14.9096	14.5379	11.7697	14.6695	9.41941	13.5344	9.76043	10.4036	0.493427	1.56459e-05	7.26951e-05	GO:0005730	protein FAM32A;note=predicted by EVM2;note=pfam_scan%3BPfam:PF08555.5%3B%3BE()%3D7.7E-9%3Bscore%3D35.9%3Bquer y 3-81%3Bdescription%3DDUF1754;note=iprscan%3BInterPro:IPR013865 : Protein of unknown function DUF1754%2C eukaryotic%3BPfam:PF08555%3B%3Bscore%3D2.4E-18%3Bquery 3-82%3Bdescription%3DProtein of unknown function DUF1754%2C eukaryotic;Smp_021040	Putative uncharacterized protein [Source:UniProtKB/TrEMBL;Acc:G4VDL2]	gi|7661696|ref|NP_054796.1|	hypothetical protein LOC26017 [Homo sapiens]
Smp_087940	472.071	488.82	473.406	479.012	973.495	613.134	746.44	859.36	0.738584	5e-05	0.000268034	566.136	534.667	521.544	618.171	500.426	635.465	452.45	596.131	0.426492	0.000214635	0.00109689	320.945	307.473	291.859	364.749	257.424	354.06	227.634	300.146	0.674344	3.28152e-07	2.30324e-06	GO:0006914	gaba(A) receptor associated protein;Smp_087940	Putative gaba(A) receptor-associated protein [Source:UniProtKB/TrEMBL;Acc:G4VLR9]	gi|310120306|ref|XP_373277.6|	PREDICTED: microtubule-associated proteins 1A/1B light chain 3B-like [Homo sapiens]
SmVG_024049	6.3765	5.45478	7.78711	7.29517	9.83607	17.8783	9.299	7.89079	0.738517	0.00455	0.01365	6.82668	6.98727	7.58238	7.67924	8.63998	9.05741	11.4343	6.14193	0.768621	4.53365e-05	0.000279249	10.4466	9.7307	12.3589	12.0414	9.00931	13.3588	12.9735	7.30868	0.773554	0.000187106	0.000645539	GO:0008270
SmVG_020690	1.75719	1.37026	1.73866	2.12613	3.38077	2.65072	2.74351	2.88418	0.73764	0.00395	0.0121541	2.97259	3.14776	3.19533	3.7497	2.6939	3.58167	3.77728	2.92503	0.503828	0.00149757	0.00583034	2.13966	2.45136	2.33349	2.80444	1.74395	2.30704	2.24698	1.76853	0.573916	0.00075281	0.00220747
Smp_206120	36.8846	39.4102	41.5615	35.1378	68.74	63.0426	60.4388	62.7731	0.736991	5e-05	0.000268034	41.7905	39.3939	45.3659	41.8763	33.1915	48.1094	40.8092	40.509	0.424919	5.90452e-05	0.000352015	25.4425	23.8763	26.8637	26.3542	17.2115	27.8474	21.3797	22.3099	0.66854	4.86053e-09	5.23728e-08		hypothetical protein;Smp_206120
Smp_175070	8.95957	8.40657	8.0865	8.7032	16.912	14.0068	12.9797	13.0214	0.736802	5e-05	0.000268034	11.6615	11.3252	11.6851	13.3848	9.17325	12.2899	10.2746	8.85988	0.341113	0.00012795	0.000697439	6.70704	6.64142	6.57356	7.98778	4.79415	6.81791	5.26188	4.47897	0.431237	0.000304832	0.000998047	GO:0000166,GO:0003676	nAChR subunit (ShAR1 beta2);Smp_175070	Putative uncharacterized protein [Source:UniProtKB/TrEMBL;Acc:G4VR51]	_	_
Smp_170600	2.54636	2.66241	2.59011	2.01308	5.46436	3.66038	3.76145	3.45808	0.73617	0.0051	0.0150372	6.66385	6.99376	5.44722	6.22252	5.78134	6.40835	5.62306	4.86857	0.379011	0.0116837	0.0328014	3.6797	3.88199	2.96778	3.55248	2.83289	3.43409	2.69363	2.31962	0.541674	0.00425929	0.0100473		hypothetical protein;Smp_170600	Putative uncharacterized protein [Source:UniProtKB/TrEMBL;Acc:G4VAR7]	_	_
SmVG_014428:Smp_000140	38.3198	34.9611	37.4644	38.69	67.6644	71.1794	58.9096	51.134	0.735973	5e-05	0.000268034	47.2469	45.8063	46.6134	51.555	31.5081	45.9289	43.8223	33.9262	0.292308	0.000414289	0.00193241	30.5049	29.4892	29.1769	33.9551	18.8664	28.8856	25.0218	19.5286	0.442409	0.000154304	0.000546435		hypothetical protein;Smp_000140	Putative uncharacterized protein [Source:UniProtKB/TrEMBL;Acc:G4LVU0]	_	_
SmVG_014428:Smp_000140.2	38.3198	34.9611	37.4644	38.69	67.6644	71.1794	58.9096	51.134	0.735973	5e-05	0.000268034	47.2469	45.8063	46.6134	51.555	31.5081	45.9289	43.8223	33.9262	0.292308	0.000414289	0.00193241	30.5049	29.4892	29.1769	33.9551	18.8664	28.8856	25.0218	19.5286	0.442409	0.000154304	0.000546435		hypothetical protein;Smp_000140.2
SmVG_014428:Smp_187940	38.3198	34.9611	37.4644	38.69	67.6644	71.1794	58.9096	51.134	0.735973	5e-05	0.000268034	47.2469	45.8063	46.6134	51.555	31.5081	45.9289	43.8223	33.9262	0.292308	0.000414289	0.00193241	30.5049	29.4892	29.1769	33.9551	18.8664	28.8856	25.0218	19.5286	0.442409	0.000154304	0.000546435		sphingosine kinase 1;note=pfam_scan%3BPfam:PF00781.19%3B%3BE()%3D4.0E-5%3Bscore%3D22.9%3Bque ry 16-79%3Bdescription%3DDAGK_cat;Smp_187940	Putative uncharacterized protein [Source:UniProtKB/TrEMBL;Acc:G4LVU2]	_	_
Smp_146360	2.37371	2.51204	1.98365	2.11239	4.67033	2.72674	3.88241	3.67796	0.735789	0.002	0.00683106	4.37631	3.56051	3.75017	4.91773	3.97699	5.30422	3.39335	3.25671	0.50626	0.000629281	0.00276756	2.97913	2.35791	2.49224	3.4354	2.25714	3.23099	2.10505	2.0966	0.618852	0.000282347	0.000937186	GO:0003678,GO:0003697,GO:0005524,GO:0006260,GO:0032508,GO:0043139	twinkle protein mitochondrial;Smp_146360
Smp_025260	5.0484	4.75538	4.60255	5.58845	9.89759	8.71693	7.72074	6.92906	0.734352	0.0038	0.0117711	7.24398	7.08184	6.98572	8.47379	7.53522	7.81794	8.57821	5.94208	0.552563	1.05566e-05	7.69263e-05	4.31811	4.26867	4.14417	5.20318	3.80292	4.38375	4.20494	3.08777	0.653805	4.03719e-05	0.000167604	GO:0000166,GO:0003723,GO:0004812,GO:0004827,GO:0005524,GO:0005737,GO:0005739,GO:0006418,GO:0006433,GO:0016874	prolyl tRNA synthetase%2C mitochondrial;Smp_025260	Putative prolyl-tRNA synthetase [Source:UniProtKB/TrEMBL;Acc:G4VPF4]	gi|34303926|ref|NP_689481.2|	probable prolyl-tRNA synthetase, mitochondrial precursor [Homo sapiens]
Smp_032150	63.168	63.1004	67.2592	62.4224	144.64	78.3963	107.602	95.171	0.734347	5e-05	0.000268034	61.109	57.4036	62.031	63.2466	64.1141	73.986	46.4017	55.5974	0.462903	0.0098861	0.028539	35.3792	33.3676	35.2301	38.0429	33.2217	41.4147	23.8194	29.0271	0.700083	1.68753e-05	7.77332e-05	GO:0005622,GO:0007034,GO:0015031	vacuolar sorting protein VPS24;Smp_032150	Neuroendocrine differentiation factor, putative [Source:UniProtKB/TrEMBL;Acc:G4LYN1]	gi|312147344|ref|NP_001185883.1|	RNF103-VPS24 fusion protein [Homo sapiens]
Smp_005860	59.195	52.6465	57.3509	63.694	121.549	93.7002	90.0074	81.8178	0.732983	5e-05	0.000268034	93.8791	91.0957	100.757	112.001	91.9896	103.58	98.1436	81.066	0.460105	3.24835e-05	0.00020683	51.8028	50.4793	54.2088	63.6619	44.3836	54.5919	46.0807	38.8682	0.600365	3.99386e-05	0.000165966	GO:0003676,GO:0003723	heterogeneous nuclear ribonucleoprotein k;Smp_005860.2	Putative uncharacterized protein [Source:UniProtKB/TrEMBL;Acc:G4V723]	gi|14165437|ref|NP_112553.1|	heterogeneous nuclear ribonucleoprotein K isoform a [Homo sapiens]
Smp_137380	7.97099	7.402	7.68829	8.67197	14.1664	13.8136	13.3724	11.3746	0.732544	5e-05	0.000268034	8.59468	9.2516	9.11207	11.2209	7.97106	11.1086	9.66331	7.72623	0.495038	3.87863e-06	3.14129e-05	4.84697	5.28964	5.06005	6.56917	4.07246	6.11618	4.77869	3.86815	0.615899	9.78313e-06	4.81135e-05	GO:0005515	Smad nuclear interacting protein 1;Smp_137380	Putative smad nuclear interacting protein [Source:UniProtKB/TrEMBL;Acc:G4V634]	gi|21314720|ref|NP_078976.2|	smad nuclear-interacting protein 1 [Homo sapiens]
Smp_045650	1.77163	2.11391	1.8375	1.80585	3.33493	2.85382	3.37974	2.91438	0.729439	0.0026	0.00856298	2.11732	2.10126	1.96517	2.04481	1.87141	2.67662	2.25942	2.06714	0.524022	0.00489341	0.0158988	1.22297	1.18513	1.10353	1.24723	0.975156	1.49826	1.10018	1.04787	0.792062	1.0953e-05	5.31957e-05	GO:0031514,GO:0048870	growth arrest specific 8;Smp_045650	Putative intersectin-1 (EH and SH3 domains protein 1) [Source:UniProtKB/TrEMBL;Acc:G4VK81]	gi|4503917|ref|NP_001472.1|	growth arrest-specific protein 8 [Homo sapiens]
Smp_115290	6.29852	6.22269	6.99375	6.76929	12.6651	10.5736	11.0588	9.24262	0.728145	5e-05	0.000268034	22.2914	22.8352	22.2248	25.1082	18.1733	23.2376	20.4865	17.4078	0.34994	2.68346e-05	0.000174373	11.5343	11.4156	10.9208	13.1965	8.48623	10.9433	8.19693	7.78892	0.451694	0.000232897	0.000786671	GO:0005622,GO:0046907	Ran specific GTPase activating protein;Smp_115290	Putative uncharacterized protein [Source:UniProtKB/TrEMBL;Acc:G4VAX8]	gi|4506407|ref|NP_002873.1|	ran-specific GTPase-activating protein [Homo sapiens]
Smp_075040	2.55732	2.45265	2.25741	1.9132	3.60274	4.96928	4.21075	2.4145	0.727156	0.0005	0.00207048	12.0321	11.9622	9.89203	9.92646	16.0382	14.3359	14.2799	10.7293	0.714934	8.76612e-05	0.000501172	5.37706	5.69592	4.44541	4.69307	6.2859	6.39489	5.8423	4.27686	1.02938	1.30611e-07	1.00923e-06		hypothetical protein;note=predicted by EVM2;note=pfam_scan%3BPfam:PF10209.4%3B%3BE()%3D1.4E-23%3Bscore%3D83.2%3Bque ry 9-124%3Bdescription%3DDUF2340;note=iprscan%3BInterPro:IPR018794 : Protein of unknown function DUF2340%3BPfam:PF10209%3B%3Bscore%3D2.3E-19%3Bquery 5-124%3Bdescription%3DProtein of unknown function DUF2340;Smp_075040	Putative uncharacterized protein [Source:UniProtKB/TrEMBL;Acc:G4VH08]	_	_
Smp_200610	11.3396	10.5289	9.86694	11.4918	23.5663	13.4252	14.5761	19.9621	0.726606	0.00635	0.0181245	19.4831	20.156	15.3716	19.4186	23.2474	19.196	18.0842	21.5622	0.578609	0.00798396	0.0238541	11.4128	11.9447	8.98438	11.9778	12.2451	11.0309	9.36429	11.2232	0.913492	5.59188e-05	0.000223389		hypothetical protein;Smp_200610
Smp_068000	515.301	478.508	461.188	501.079	1074.03	768.584	699.572	693.822	0.726251	5e-05	0.000268034	431.061	440.621	399.967	473.271	431.286	451.745	408.743	373.008	0.486945	0.0002712	0.00133805	257.485	267.113	235.938	294.912	236.028	266.921	222.804	205.109	0.678994	2.44512e-06	1.3944e-05	GO:0000166,GO:0005524,GO:0016874,GO:0016881	ubiquitin conjugating enzyme E2;Smp_068000	Ubiquitin conjugating enzyme E2, putative [Source:UniProtKB/TrEMBL;Acc:G4LZZ9]	gi|33149312|ref|NP_871616.1|	ubiquitin-conjugating enzyme E2 D3 isoform 1 [Homo sapiens]
SmVG_012385:Smp_106040	6.01682	9.03697	8.15336	8.95413	15.6633	12.0684	12.9825	12.4098	0.724042	0.0003	0.00132569	12.4595	8.78636	11.3114	12.7264	9.4735	13.2535	11.4468	9.59319	0.495301	3.71765e-05	0.00023341	6.91874	4.95541	6.14192	7.29499	4.59245	7.06847	5.37406	4.67198	0.64495	1.9843e-05	8.99067e-05		Structure specific endonuclease SLX1;Smp_106040	Putative uncharacterized protein [Source:UniProtKB/TrEMBL;Acc:G4VEP1]	gi|13129004|ref|NP_076949.1|	structure-specific endonuclease subunit SLX1 isoform 1 [Homo sapiens]
SmVG_012385:Smp_181420	6.01682	9.03697	8.15336	8.95413	15.6633	12.0684	12.9825	12.4098	0.724042	0.0003	0.00132569	12.4595	8.78636	11.3114	12.7264	9.4735	13.2535	11.4468	9.59319	0.495301	3.71765e-05	0.00023341	6.91874	4.95541	6.14192	7.29499	4.59245	7.06847	5.37406	4.67198	0.64495	1.9843e-05	8.99067e-05		Structure specific endonuclease SLX1;Smp_181420	Putative uncharacterized protein [Source:UniProtKB/TrEMBL;Acc:G4VEP0]	_	_
SmVG_001203	7.11708	5.78481	6.41038	5.62702	11.8696	10.4682	9.33694	9.4877	0.722908	5e-05	0.000268034	11.597	12.3	9.21057	12.1911	10.8815	11.7083	9.76179	12.0248	0.418929	0.00823056	0.024497	8.49571	8.74008	8.55153	9.76622	11.4692	11.5482	10.5694	10.186	1.14889	7.93967e-15	2.70232e-13
Smp_211130	4.0444	3.86117	4.57529	4.48839	6.28326	7.20648	6.71296	7.79177	0.722219	5e-05	0.000268034	3.40568	3.30966	3.79991	4.20866	2.45156	4.12269	3.89659	3.93635	0.407451	0.00135201	0.00535451	1.917	1.89077	2.10342	2.47154	1.25462	2.26701	1.91731	1.98926	0.627988	2.22115e-05	9.89653e-05	GO:0003676,GO:0003677	hypothetical protein;Smp_211130	Putative uncharacterized protein [Source:UniProtKB/TrEMBL;Acc:G4M059]	_	_
Smp_210680	7.48255	8.01799	7.84679	8.89708	16.5038	12.7167	12.241	11.7104	0.721616	5e-05	0.000268034	12.8718	10.8622	11.7479	14.9255	9.4595	12.0857	9.77089	10.6461	0.311199	0.00165796	0.00634711	7.05825	5.84525	6.4885	8.49086	4.5016	6.47795	4.67951	5.06659	0.391825	0.00137438	0.00370692	GO:0000932,GO:0005488,GO:0006402,GO:0016020,GO:0016021,GO:0017148,GO:0030014,GO:0030015	cell differentiation protein rcd1;Smp_210680	Putative suppression of tumorigenicity [Source:UniProtKB/TrEMBL;Acc:G4VET8]	gi|4885579|ref|NP_005435.1|	cell differentiation protein RCD1 homolog [Homo sapiens]
Smp_041430	7.98913	7.73607	7.74493	7.33695	14.2478	11.9829	12.3995	12.1239	0.720262	5e-05	0.000268034	7.62844	7.56649	7.39617	7.99013	6.14069	8.5868	7.0824	7.12558	0.387326	1.7961e-06	1.57098e-05	4.43392	4.46162	4.24332	4.81673	3.19627	4.84465	3.58088	3.66876	0.578197	3.38124e-09	3.81089e-08	GO:0019904	tyrosine 3 monooxygenase;Smp_041430	14-3-3 protein, putative [Source:UniProtKB/TrEMBL;Acc:G4LWW0]	gi|21464101|ref|NP_036611.2|	14-3-3 protein gamma [Homo sapiens]
Smp_164000	109.896	90.4704	108.975	110.81	148.634	271.91	152.999	118.22	0.719367	5e-05	0.000268034	101.318	117.594	122.305	125.289	82.996	144.647	186.017	93.6029	0.594025	0.000611331	0.00270182	77.8735	91.5364	94.1477	105.345	55.2417	102.213	126.211	61.6063	0.751947	0.00048367	0.00149332		hypothetical protein;Smp_164000
Smp_009390	117.154	125.595	117.733	113.924	268.624	167.34	170.919	174.095	0.71916	5e-05	0.000268034	167.449	174.034	158.787	181.515	197.428	185.709	161.211	145.737	0.569438	0.000988033	0.00409018	101.783	108.331	96.1524	115.413	111.475	112.92	88.326	81.4935	0.794131	3.05081e-06	1.69694e-05	GO:0006457,GO:0016272,GO:0051082	prefoldin subunit;Smp_009390.2	Putative prefoldin subunit [Source:UniProtKB/TrEMBL;Acc:G4VL14]	_	_
SmVG_012023:Smp_042680	88.7173	86.1343	84.4265	88.8439	178.157	135.913	125.248	133.659	0.718884	5e-05	0.000268034	107.55	102.063	98.8599	112.938	90.164	105.4	92.3569	94.5709	0.370257	0.000164355	0.000867981	60.5525	57.6328	54.7998	65.6151	45.1825	57.5095	44.8507	47.2336	0.550469	2.16558e-06	1.25204e-05		3 oxoacyl (acyl carrier protein) reductase;Smp_042680	Putative tropinone reductase [Source:UniProtKB/TrEMBL;Acc:G4VFX0]	gi|66933014|ref|NP_064524.3|	3-hydroxybutyrate dehydrogenase type 2 [Homo sapiens]
SmVG_012023:Smp_042690	88.7173	86.1343	84.4265	88.8439	178.157	135.913	125.248	133.659	0.718884	5e-05	0.000268034	107.55	102.063	98.8599	112.938	90.164	105.4	92.3569	94.5709	0.370257	0.000164355	0.000867981	60.5525	57.6328	54.7998	65.6151	45.1825	57.5095	44.8507	47.2336	0.550469	2.16558e-06	1.25204e-05		hypothetical protein;Smp_042690	Putative uncharacterized protein [Source:UniProtKB/TrEMBL;Acc:G4VFW9]	_	_
Smp_168130	1.98284	2.71267	2.79632	2.9602	4.45698	4.23235	4.52758	3.98301	0.71862	0.0161	0.039063	3.89053	2.7759	3.82078	4.31192	3.17726	4.78507	3.75453	3.55903	0.542687	4.73998e-06	3.76337e-05	2.19528	1.63749	2.08427	2.47518	1.56135	2.53326	1.84598	1.7802	0.708178	4.41098e-07	2.99786e-06		phosphatase and actin regulator 1;Smp_168130	Phosphatase and actin regulator, putative [Source:UniProtKB/TrEMBL;Acc:G4LUR4]	gi|154354968|ref|NP_001093634.1|	phosphatase and actin regulator 2 isoform 1 [Homo sapiens]
Smp_043100	21.4049	20.865	22.1149	22.5851	45.0169	31.7025	35.6764	30.6811	0.718203	5e-05	0.000268034	23.4706	22.8034	23.5445	26.9054	21.5253	26.8726	20.9924	19.4098	0.420175	1.05186e-05	7.66975e-05	13.4019	13.1158	13.1708	15.8594	10.9054	14.7495	10.3315	9.72939	0.55326	2.41683e-05	0.000106851	GO:0000166,GO:0003676,GO:0019013,GO:0030529	Heterogeneous nuclear ribonucleoprotein A1;Smp_043100	Putative heterogeneous nuclear ribonucleoprotein [Source:UniProtKB/TrEMBL;Acc:G4VIW7]	gi|25470890|ref|NP_733829.1|	DAZ-associated protein 1 isoform a [Homo sapiens]
SmVG_002610:Smp_213920	12.7067	10.8707	10.7241	12.441	20.3542	19.5612	20.5351	16.3876	0.717089	5e-05	0.000268034	13.5332	14.2578	13.3619	16.4342	12.0029	17.9463	14.5322	12.9041	0.49961	7.76792e-10	1.44298e-08	7.72	8.22953	7.49466	9.73817	6.15957	9.93387	7.263	6.5312	0.663632	2.58137e-09	2.97987e-08		jmjC domain-containing protein%2C putative;Smp_213920
SmVG_002610:Smp_213930	12.7067	10.8707	10.7241	12.441	20.3542	19.5612	20.5351	16.3876	0.717089	5e-05	0.000268034	13.5332	14.2578	13.3619	16.4342	12.0029	17.9463	14.5322	12.9041	0.49961	7.76792e-10	1.44298e-08	7.72	8.22953	7.49466	9.73817	6.15957	9.93387	7.263	6.5312	0.663632	2.58137e-09	2.97987e-08		integrin linked kinase associated;Smp_213930
Smp_090230	1383	1436.68	1362.82	1429.3	3194.26	2271.77	1968.09	1790.67	0.717057	5e-05	0.000268034	1491.51	1333.7	1332.62	1506.62	1529.73	1456.13	1397.56	1115.76	0.530656	0.000676068	0.00294346	808.12	714.063	699.715	828.698	751.448	769.978	641.578	524.79	0.723079	3.58772e-05	0.000150984	GO:0003729,GO:0003735,GO:0005840,GO:0006412,GO:0015934,GO:0022625,GO:0030529	60S ribosomal protein L13a;Smp_090230	Putative 60s ribosomal protein L13a [Source:UniProtKB/TrEMBL;Acc:G4VQW2]	gi|6912634|ref|NP_036555.1|	60S ribosomal protein L13a [Homo sapiens]
Smp_174800	27.904	28.8614	28.3839	24.7718	55.7489	35.7127	45.319	43.7861	0.716064	5e-05	0.000268034	27.6091	25.7069	26.673	25.655	23.3868	30.0195	20.0008	25.325	0.346176	0.00748743	0.0226493	14.9938	13.9732	14.1198	14.3537	11.1768	15.7008	9.13005	11.8935	0.59393	1.02546e-05	5.02021e-05	GO:0003676,GO:0005622,GO:0008270,GO:0046872	zinc finger protein;note=pfam_scan%3BPfam:PF13894.1%3B%3BE()%3D0.047%3Bscore%3D13.9%3Bquery 63-84%3Bdescription%3Dzf-C2H2_4;note=pfam_scan%3BPfam:PF13894.1%3B%3BE()%3D0.0098%3Bscore%3D16.1%3Bquer y 391-411%3Bdescription%3Dzf-C2H2_4;note=pfam_scan%3BPfam:PF00096.21%3B%3BE()%3D0.0045%3Bscore%3D17.2%3Bque ry 178-200%3Bdescription%3Dzf-C2H2;Smp_174800	Putative zinc finger protein [Source:UniProtKB/TrEMBL;Acc:G4VGY9]	gi|111548668|ref|NP_001001411.2|	zinc finger protein 676 [Homo sapiens]
Smp_126690	5.98598	5.46105	6.07121	6.46087	10.1821	10.7934	10.8765	7.53675	0.716003	5e-05	0.000268034	5.35039	5.40283	5.70719	6.71017	4.2651	7.55288	6.31718	4.38346	0.502673	2.33584e-09	3.86653e-08	3.13266	3.25679	3.31035	4.08715	2.20364	4.32448	3.28457	2.3315	0.612152	1.54636e-05	7.18867e-05	GO:0005515,GO:0008180,GO:0010388	COP9 signalosome complex subunit 6;note=pfam_scan%3BPfam:PF01398.16%3B%3BE()%3D3.7E-16%3Bscore%3D58.7%3Bqu ery 20-114%3Bdescription%3DJAB;note=pfam_scan%3BPfam:PF13012.1%3B%3BE()%3D3.2E-14%3Bscore%3D52.8%3Bque ry 170-282%3Bdescription%3DMitMem_reg;note=iprscan%3BInterPro:IPR000555 : Mov34/MPN/PAD-1%3BPfam:PF01398%3B%3Bscore%3D2.2E-18%3Bquery 16-127%3Bdescription%3DMov34/MPN/PAD-1;note=iprscan%3BI…	COP9 signalosome subunit 6 (M67 family) [Source:UniProtKB/TrEMBL;Acc:G4V7G0]	gi|34147637|ref|NP_006824.2|	COP9 signalosome complex subunit 6 [Homo sapiens]
Smp_019860	61.4293	53.5021	57.624	57.2639	114.912	93.9413	84.526	84.0827	0.71583	0.00025	0.00113276	65.6439	69.5293	61.4975	71.6128	66.694	77.8225	70.7703	65.1668	0.564732	3.90567e-08	5.03947e-07	46.5164	48.615	41.6509	50.9859	39.4585	50.0392	41.592	36.8264	0.728315	1.66639e-08	1.58279e-07	GO:0003677,GO:0005515	ankyrin repeat family A protein 2;Smp_019860	Putative DNA-binding protein rfxank [Source:UniProtKB/TrEMBL;Acc:G4V8G6]	_	_
Smp_163460	56.7491	55.2295	50.8116	51.6777	103.946	82.7904	82.7039	82.733	0.715526	5e-05	0.000268034	77.6265	77.5822	69.3559	75.8522	69.7832	84.0738	69.2546	73.1492	0.454372	1.18515e-05	8.54238e-05	43.3127	43.3676	37.7159	43.5785	33.7814	44.7724	32.3059	35.474	0.701939	5.8545e-09	6.20693e-08	GO:0005634,GO:1902979	hypothetical protein;Smp_163460	Putative uncharacterized protein [Source:UniProtKB/TrEMBL;Acc:G4VGQ9]	gi|193788722|ref|NP_057491.2|	hypothetical protein LOC51507 [Homo sapiens]
Smp_024490	126.427	116.866	107.194	124.377	209.629	187.251	183.124	199.759	0.71552	5e-05	0.000268034	119.635	123.469	104.538	137.124	97.8027	134.032	114.816	119.252	0.43364	4.43727e-07	4.37854e-06	80.4409	82.9048	69.3966	95.4204	60.7516	87.9894	68.7127	71.1363	0.63773	1.3103e-08	1.28733e-07	GO:0016787	hypothetical protein;note=trans_spliced (SO:0000870);note=predicted by EVM2;note=pfam_scan%3BPfam:PF03690.8%3B%3BE()%3D1.8E-115%3Bscore%3D385.6%3Bq uery 9-344%3Bdescription%3DUPF0160;note=iprscan%3BInterPro:IPR003226 : Metal-dependent protein hydrolase%3BPfam:PF03690%3B%3Bscore%3D1.3E-117%3Bquery 7-346%3Bdescription%3DMetal-dependent protein hydrolase;Smp_024490	Metal dependent hydrolase-related [Source:UniProtKB/TrEMBL;Acc:G4V8R4]	gi|145275185|ref|NP_067653.3|	MYG1 protein precursor [Homo sapiens]
Smp_199470	25.0841	25.2811	23.0859	24.4575	46.9903	46.8596	39.9939	26.8843	0.715114	5e-05	0.000268034	19.7123	18.7028	16.8729	20.0434	15.6728	20.844	19.2717	13.1141	0.438978	5.42528e-08	6.75447e-07	14.2361	13.981	12.113	15.0238	10.7489	15.3102	13.5817	8.09068	0.630349	0.000141163	0.000505745	GO:0003723,GO:0003964,GO:0006278,GO:0008152,GO:0016020,GO:0016021,GO:0016740,GO:0016746	acyl CoA:glycerol 3 phosphate acyltransferase;Smp_199470	Acyl-CoA:glycerol-3-phosphate acyltransferase [Source:UniProtKB/TrEMBL;Acc:G4M1V0]	_	_
Smp_194000	8.91683	7.16255	7.07403	7.03804	14.1084	14.3096	13.6183	7.47253	0.713545	5e-05	0.000268034	3.83836	4.41503	3.45812	4.13232	2.75419	4.72793	3.8234	2.12905	0.379242	0.000336074	0.00161281	2.97919	3.17782	2.29629	2.90482	2.27937	3.26987	2.27021	1.40122	0.546803	0.00776455	0.0168642	GO:0003676,GO:0015074	pol polyprotein;note=pfam_scan%3BPfam:PF00665.21%3B%3BE()%3D1.6E-24%3Bscore%3D86.2%3Bqu ery 202-314%3Bdescription%3Drve;note=iprscan%3BInterPro:IPR001584 : Integrase%2C catalytic core%3BPfam:PF00665%3B%3Bscore%3D2.9E-32%3Bquery 200-350%3Bdescription%3DIntegrase%2C catalytic core;Smp_194000	Putative uncharacterized protein [Source:UniProtKB/TrEMBL;Acc:G4LYS1]	gi|116812606|ref|NP_060146.2|	gypsy retrotransposon integrase-like protein 1 [Homo sapiens]
Smp_194170	175.756	174.933	144.792	151.311	345.878	253.18	230.222	230.922	0.712965	5e-05	0.000268034	154.07	143.182	120.818	140.648	132.109	142.558	128.957	120.731	0.442067	0.00115401	0.00467799	89.6558	83.4841	68.8804	84.4489	69.9919	81.1239	66.4502	63.1154	0.652526	3.07966e-06	1.71076e-05	GO:0005743,GO:0016651,GO:0022904	NADH dehydrogenase (ubiquinone) 1 alpha;Smp_194170	Putative f1 [Source:UniProtKB/TrEMBL;Acc:G4V672]	gi|4826848|ref|NP_004991.1|	NADH dehydrogenase [ubiquinone] 1 alpha subcomplex subunit 5 [Homo sapiens]
Smp_208070	18.9709	18.7003	18.1759	17.8647	38.3033	29.8577	28.8947	23.5881	0.710788	0.00015	0.000719901	16.5808	17.5138	16.5062	19.0472	16.8212	20.455	17.3411	14.2636	0.524451	3.55468e-06	2.91319e-05	11.1988	11.9878	11.2972	13.4386	9.53408	12.5841	9.92348	8.28974	0.596399	5.08682e-05	0.000205413	GO:0005515,GO:0051301	CDC16 cell division cycle 16;Smp_208070	Putative cell division cycle [Source:UniProtKB/TrEMBL;Acc:G4VEL2]	_	_
Smp_054450	8.79818	9.10496	7.46318	11.1714	12.3048	11.7621	16.5595	19.1426	0.710011	0.00225	0.00758433	16.984	14.4212	14.8946	19.7921	13.4461	20.1344	10.7871	16.2034	0.393349	0.0179192	0.0468935	11.3634	10.0545	10.3426	13.9018	9.62008	13.9937	7.58763	11.2799	0.746732	3.07504e-05	0.000131675	GO:0006388,GO:0072669	Protein archease;note=predicted by EVM2;note=pfam_scan%3BPfam:PF01951.11%3B%3BE()%3D2.5E-47%3Bscore%3D160.1%3Bq uery 45-183%3Bdescription%3DArchease;note=iprscan%3BInterPro:IPR002804 : Protein of unknown function DUF101%3BPfam:PF01951%3B%3Bscore%3D8.1E-59%3Bquery 45-183%3Bdescription%3DArchease%2C tRNA m5C methyltransferase chaperone;note=iprscan%3BProDom:PD012969%3B%3Bscore%3D5.0E-55%3Bquery 72-…	Putative uncharacterized protein [Source:UniProtKB/TrEMBL;Acc:G4VQI9]	gi|30425510|ref|NP_848642.1|	protein archease [Homo sapiens]
Smp_041650	1711.29	1576.25	1542.77	1775.68	3996.5	2637.42	2237.1	1933.42	0.709776	5e-05	0.000268034	1385.03	1412.57	1309.37	1596.9	1669.77	1440.47	1403.12	1061.35	0.588884	0.00128327	0.0051204	815.053	843.034	758.462	966.037	882.101	826.249	720.044	558.414	0.775915	5.78921e-05	0.0002302	GO:0000028,GO:0003735,GO:0005622,GO:0005840,GO:0006412,GO:0022627	ribosomal protein S27;Smp_041650	Putative 40s ribosomal protein S27 [Source:UniProtKB/TrEMBL;Acc:G4VN01]	gi|4506711|ref|NP_001021.1|	40S ribosomal protein S27 [Homo sapiens]
Smp_149950	5.94923	5.21133	5.05338	5.8468	9.30445	10.5316	8.55472	7.68936	0.709724	5e-05	0.000268034	5.28072	5.64721	5.0391	6.13925	4.37188	6.45314	6.64441	4.7185	0.50897	1.19341e-06	1.08688e-05	2.98354	3.19457	2.77675	3.60228	2.18994	3.53797	3.28656	2.35961	0.67757	1.64476e-06	9.73577e-06	GO:0000166,GO:0003824,GO:0004140,GO:0005524,GO:0009058,GO:0015937,GO:0016301,GO:0016310,GO:0017111	dephospho coenzyme A related kinases;Smp_149950	Dephospho-CoA related kinases [Source:UniProtKB/TrEMBL;Acc:G4VI32]	gi|205277394|ref|NP_001035997.2|	bifunctional coenzyme A synthase isoform c [Homo sapiens]
Smp_161080	14.2056	14.8551	15.604	14.4094	26.7222	16.6247	23.6888	29.5018	0.708564	5e-05	0.000268034	13.1461	11.9701	13.3512	13.574	10.7799	14.8616	9.52083	15.2586	0.327237	0.00831889	0.0247034	7.57877	6.92167	7.49485	8.06965	5.54399	8.27442	4.72543	7.77447	0.62044	1.10145e-05	5.34341e-05	GO:0005515	ran binding protein 9;note=predicted by EVM2;note=pfam_scan%3BPfam:PF10607.4%3B%3BE()%3D8.1E-17%3Bscore%3D61.1%3Bque ry 412-865%3Bdescription%3DCLTH;note=pfam_scan%3BPfam:PF00622.23%3B%3BE()%3D1.3E-17%3Bscore%3D63.8%3Bqu ery 82-201%3Bdescription%3DSPRY;note=iprscan%3BInterPro:IPR019589 : Ran binding protein%2C CRA domain%3BPfam:PF10607%3B%3Bscore%3D9.4E-11%3Bquery 776-882%3Bdescription%3DRan bind…	Ran binding protein 9-related [Source:UniProtKB/TrEMBL;Acc:G4VRU3]	gi|39812378|ref|NP_005484.2|	ran-binding protein 9 [Homo sapiens]
SmVG_008570	1.25943	1.39455	1.2272	1.2552	2.78505	1.79415	2.36648	1.44751	0.708465	0.00465	0.0139071	1.97035	1.89867	1.7311	1.93886	1.493	2.62948	1.70217	1.48095	0.445235	0.00649934	0.0201275	1.14605	1.09729	1.05315	1.19865	0.74057	1.44773	0.896936	0.812687	0.60772	0.000557735	0.00169095
Smp_032320	99.1898	96.1955	96.6591	109.503	190.295	176.012	151.152	137.729	0.706338	5e-05	0.000268034	145.768	141.647	146.963	179.007	124.079	149.936	138.505	113.821	0.397881	1.38416e-06	1.23939e-05	84.5792	82.8315	84.0827	107.412	64.3078	84.2128	70.2544	58.6004	0.489044	0.000127042	0.000461906		FUS interacting serine arginine rich protein 1;Smp_032320.6	Putative serine/arginine rich splicing factor [Source:UniProtKB/TrEMBL;Acc:G4VSH8]	gi|310124652|ref|XP_003119131.1|	PREDICTED: serine/arginine-rich splicing factor 10-like [Homo sapiens]
SmVG_025298	14.9096	12.3608	14.0634	13.8002	24.9423	23.0898	22.5606	19.3254	0.70567	5e-05	0.000268034	2.75369	5.30872	2.8362	2.56399	6.00768	7.86081	7.95954	5.09958	1.17165	4.0486e-07	4.02898e-06	6.16869	7.68386	6.72941	7.56483	5.25248	8.49627	6.86668	5.72516	0.710473	4.16526e-08	3.5905e-07	GO:0006457,GO:0016272,GO:0051082
SmVG_015976	38.3161	36.0855	27.6773	29.8487	62.5438	44.1769	51.9838	56.2193	0.704079	5e-05	0.000268034	101.631	95.8278	81.8075	98.0664	72.4276	102.041	67.7008	90.8956	0.316981	0.00926602	0.0270627	58.2261	54.5112	46.0505	58.2181	35.6954	56.3019	33.9618	46.6154	0.533443	2.31469e-05	0.000102706	GO:0003735,GO:0005840,GO:0006412
Smp_054330	10.9909	8.87969	7.63621	7.80051	17.748	15.4957	11.935	12.3025	0.703126	0.0109	0.028197	11.9172	14.3335	10.6601	11.1595	10.4892	12.6686	13.4524	10.1693	0.43887	0.000492294	0.00225139	6.90531	8.41754	6.01815	6.79495	5.825	7.39236	7.01456	5.21057	0.67255	0.000136196	0.000490704	GO:0000413,GO:0003755,GO:0006457,GO:0016853	peptidyl prolyl cis trans isomerase 6;Smp_054330	Putative cyclophilin [Source:UniProtKB/TrEMBL;Acc:G4VQK3]	gi|289803023|ref|NP_001104768.2|	peptidyl-prolyl cis-trans isomerase-like 6 isoform 2 [Homo sapiens]
Smp_153630	8.20095	7.80336	7.59141	8.99814	13.7973	16.4336	11.6888	11.1385	0.702976	0.0017	0.00594559	13.8898	14.7592	13.622	17.1846	12.9156	14.3204	16.2359	11.9218	0.477196	0.000174987	0.000915455	7.82354	8.40278	7.55562	9.94818	6.29583	7.68529	7.59081	5.76957	0.608454	0.000299376	0.000983976		hypothetical protein;Smp_153630	Putative uncharacterized protein [Source:UniProtKB/TrEMBL;Acc:G4LX83]	_	_
Smp_012980	82.0798	78.5756	77.7628	81.7252	126.931	132.488	129.308	132.398	0.70291	5e-05	0.000268034	97.4025	93.2997	92.9849	100.773	76.3898	106.638	98.4237	98.3375	0.430801	1.18739e-07	1.35439e-06	56.1368	54.1624	52.6921	59.9286	39.4615	59.3854	49.7062	50.144	0.671246	3.74218e-12	7.98424e-11	GO:0001731,GO:0002181,GO:0003743,GO:0005737,GO:0005852,GO:0006412,GO:0006413,GO:0006446,GO:0016282,GO:0033290	eukaryotic translation initiation factor 3;Smp_012980	Putative uncharacterized protein [Source:UniProtKB/TrEMBL;Acc:G4VEX2]	_	_
Smp_122980	3.69327	3.19905	3.24827	3.88153	6.47802	5.44071	5.62612	5.27375	0.702506	0.00015	0.000719901	2.81894	3.07057	2.72986	3.74256	2.48672	3.52444	2.92249	2.57651	0.461883	0.000752955	0.00323489	1.63069	1.79418	1.57064	2.24625	1.33637	2.04496	1.51544	1.33448	0.579636	0.000256204	0.00085872	GO:0004842,GO:0005515,GO:0016567,GO:0031463	KLHL5 protein;Smp_122980	Kelch-like protein [Source:UniProtKB/TrEMBL;Acc:G4VCH2]	gi|17017980|ref|NP_476503.1|	kelch-like protein 4 isoform 2 [Homo sapiens]
Smp_163430	56.986	55.1009	59.777	62.4128	121.859	94.0228	83.4626	81.6673	0.701623	5e-05	0.000268034	72.4823	65.9723	70.2258	81.1414	65.2935	70.8131	67.3005	58.935	0.425538	0.000206937	0.00106079	39.9269	36.727	38.0951	46.3522	32.3005	37.9166	32.149	28.9518	0.575433	1.06496e-05	5.18984e-05	GO:0005622,GO:0008270,GO:0022625,GO:0030687,GO:0042273,GO:0046872	hypothetical protein;Smp_163430	Putative uncharacterized protein [Source:UniProtKB/TrEMBL;Acc:G4V7L0]	_	_
Smp_061040	26.4747	25.8314	26.6981	25.9419	48.0606	44.9528	42.4648	35.1215	0.700968	5e-05	0.000268034	44.1393	42.6319	43.6776	48.1395	43.5701	49.3181	47.2661	38.1439	0.519665	1.92387e-07	2.0694e-06	25.1882	24.4214	24.4778	28.4382	22.3077	27.3736	23.4275	19.2536	0.701833	1.0513e-07	8.32595e-07	GO:0005737	maf protein;Smp_061040	Putative maf protein [Source:UniProtKB/TrEMBL;Acc:G4VSQ0]	gi|117553627|ref|NP_004183.2|	N-acetylserotonin O-methyltransferase-like protein isoform 1 [Homo sapiens]
Smp_026300	13.6631	12.1234	12.7482	13.3732	24.3956	20.9006	21.6463	17.4371	0.700943	5e-05	0.000268034	12.154	12.9996	12.357	14.0956	10.8449	15.3721	12.5814	10.9278	0.457954	1.52148e-08	2.11221e-07	6.62576	7.09806	6.53814	7.93336	5.16864	8.04118	5.82563	5.15408	0.616737	5.06045e-08	4.28465e-07	GO:0000462,GO:0000469,GO:0005634,GO:0005730,GO:0006364,GO:0030686,GO:0042254	rrna biogenesis protein rrp%3B pre rrna processing protein;Smp_026300	Putative uncharacterized protein [Source:UniProtKB/TrEMBL;Acc:G4VEY5]	_	_
Smp_000430	439.917	510.727	433.16	712.204	821.414	496.535	932.951	1154.32	0.700104	5e-05	0.000268034	337.88	286.875	288.027	526.703	252.737	460.136	219.397	482.364	0.432607	0.0142965	0.0389913	244.518	200.407	200.732	380.391	164.34	311.028	134.204	299.964	0.632048	0.00799073	0.017281		eggshell protein;Smp_000430.2	Eggshell protein, chorion, putative [Source:UniProtKB/TrEMBL;Acc:G4LYJ2]	_	_
Smp_126860	43.6353	39.7687	44.5807	47.0099	79.0982	75.4756	62.2597	67.4283	0.69991	5e-05	0.000268034	79.9415	62.7938	73.6471	83.0456	53.327	68.508	66.3595	57.1538	0.316932	0.000223934	0.00113795	47.0533	37.338	42.5279	50.5885	27.086	38.0001	32.699	30.3041	0.471636	4.69028e-05	0.000191805		rab gap:tbc;Smp_126860	Rab-gap/tbc-related [Source:UniProtKB/TrEMBL;Acc:G4VIE1]	_	_
Smp_120630	6.495	8.35155	5.711	5.89949	10.5803	13.1466	9.81547	9.43429	0.699899	0.0056	0.0162487	112.591	103.758	97.7057	111.06	84.1306	101.45	85.7861	83.6972	0.318533	0.00106034	0.00434192	65.7537	60.3007	56.1978	65.7909	43.8648	56.8376	42.9071	43.0522	0.47253	6.30287e-05	0.000247753	GO:0005515	ubiquitin;Smp_120630	Ubiquitin, putative [Source:UniProtKB/TrEMBL;Acc:G4LW21]	_	_
Smp_151290	21.9788	20.4591	19.0896	20.9126	42.853	28.8029	32.599	29.6535	0.699828	5e-05	0.000268034	18.3987	19.1972	16.8305	20.1219	18.0049	20.6859	16.2309	16.2632	0.444689	0.000530841	0.00240233	10.5208	11.0537	9.51046	11.9856	9.39037	11.605	8.15227	8.27807	0.61712	6.34746e-06	3.24834e-05	GO:0005786,GO:0006614,GO:0006855,GO:0008312,GO:0015238,GO:0015297,GO:0016020,GO:0016021,GO:0030942,GO:0048500,GO:0055085	multidrug and toxin extrusion protein 2;Smp_151290	Putative multidrug resistance pump [Source:UniProtKB/TrEMBL;Acc:G4VQI1]	gi|153792564|ref|NP_001093116.1|	multidrug and toxin extrusion protein 2 isoform 2 [Homo sapiens]
Smp_033400	631.115	610.855	604.779	631.882	1405.31	1000.24	830.409	788.503	0.699252	5e-05	0.000268034	587.716	561.832	555.381	625.424	638.06	577.984	566.156	453.018	0.530066	0.00156946	0.00607187	343.313	333.957	320.067	376.654	329.439	329.058	290.188	233.992	0.725627	2.67006e-05	0.000115955	GO:0005506,GO:0005739,GO:0005758,GO:0006122,GO:0006123,GO:0009055,GO:0020037,GO:0043280,GO:0046872,GO:0055114,GO:0070469	hypothetical protein;Smp_033400	Cytochrome c-like protein; Putative cytochrome c [Source:UniProtKB/TrEMBL;Acc:Q15EU2]	gi|11128019|ref|NP_061820.1|	cytochrome c [Homo sapiens]
SmVG_011243:Smp_210180	89.9233	89.1575	69.8839	79.2336	150.474	116.515	129.371	136.501	0.699189	5e-05	0.000268034	95.0457	101.605	81.7829	96.2489	70.4314	93.1684	75.9889	79.2921	0.31444	0.000949773	0.00395196	54.4259	57.9638	45.6846	56.5917	35.3048	50.6852	36.5474	38.7352	0.482284	3.92401e-05	0.000163539		hypothetical protein;Smp_210180
SmVG_011243:Smp_210190	89.9233	89.1575	69.8839	79.2336	150.474	116.515	129.371	136.501	0.699189	5e-05	0.000268034	95.0457	101.605	81.7829	96.2489	70.4314	93.1684	75.9889	79.2921	0.31444	0.000949773	0.00395196	54.4259	57.9638	45.6846	56.5917	35.3048	50.6852	36.5474	38.7352	0.482284	3.92401e-05	0.000163539		ubiquitin protein 5 like;Smp_210190	Putative uncharacterized protein [Source:UniProtKB/TrEMBL;Acc:G4LVJ7]	gi|13236510|ref|NP_077268.1|	ubiquitin-like protein 5 [Homo sapiens]
Smp_158860	7.21789	6.81149	7.4771	7.64467	10.4081	15.0104	11.8313	10.0404	0.69799	5e-05	0.000268034	7.48759	7.65494	7.86072	9.22053	5.14487	8.63508	9.6865	6.94187	0.420335	0.000125432	0.000686104	4.25021	4.35574	4.31241	5.37147	2.54136	4.59823	4.59789	3.36318	0.557889	0.000111017	0.000409897		hypothetical protein;note=term%3Dstructural%3Bdate%3D20121115%3Bqualifier%3DStructure manually improved using RNAseq evidence.%3BcuratorName%3Dhr1@sanger.ac.uk;note=term%3Dannotation%3Bdate%3D20121115%3Bqualifier%3DAnnotation provided by F. Kiss%2C University of Wurzburg%2C Germany%3BcuratorName%3Dhr1@sanger.ac.uk;Smp_158860	Putative uncharacterized protein [Source:UniProtKB/TrEMBL;Acc:G4VHX1]	_	_
Smp_063380	14.1532	10.2789	13.1674	13.2581	19.9662	23.4316	21.807	17.2539	0.697211	0.0001	0.000501375	7.18332	7.51631	8.10585	8.50636	5.52578	9.67359	11.1411	6.72965	0.551263	0.000200311	0.0010327	5.11331	6.75439	6.49957	6.98774	3.79528	6.90444	6.62109	4.20444	0.601074	0.00214884	0.00550497	GO:0004647,GO:0006564	phosphoserine phosphatase;Smp_063380
Smp_159410	26.686	27.6228	24.7862	27.7447	49.9103	37.1108	45.547	40.4721	0.695659	5e-05	0.000268034	44.0205	45.2825	41.1365	47.4477	34.926	46.4903	40.5071	37.6773	0.380486	1.63521e-05	0.00011257	32.0205	31.1163	28.2526	34.2106	23.0768	31.7244	25.2275	23.8246	0.587292	1.13541e-07	8.90167e-07	GO:0003677	nuclear DNA binding protein;Smp_159410	Putative nuclear DNA-binding protein [Source:UniProtKB/TrEMBL;Acc:G4VCQ3]	_	_
Smp_029100	33.1587	34.0919	34.3154	33.5738	59.2705	58.4036	56.5836	44.4934	0.694838	0.00015	0.000719901	70.9378	64.6322	68.5876	80.9957	59.8046	74.3988	65.4331	59.2682	0.448725	1.4721e-06	1.31011e-05	39.8304	36.2227	37.4899	46.8103	28.0617	39.0812	29.7725	27.7047	0.599875	5.13428e-07	3.41906e-06		TRM112 protein;Smp_029100	Putative uncharacterized protein [Source:UniProtKB/TrEMBL;Acc:G4VGT9]	gi|7705477|ref|NP_057488.1|	tRNA methyltransferase 112 homolog [Homo sapiens]
SmVG_015898:Smp_210280	16.4175	14.4309	14.9709	15.2785	28.5366	23.8836	23.6413	22.8201	0.694582	5e-05	0.000268034	16.2855	17.7251	16.7851	18.4372	15.5346	19.8428	16.9957	15.5483	0.461442	9.79109e-09	1.42342e-07	9.3674	10.2532	9.42526	10.9391	8.03263	11.0541	8.54973	7.88717	0.642671	2.05046e-08	1.90333e-07		malignant t cell amplified sequence 1;Smp_210280	Putative beta-1,4-galactosyltransferase [Source:UniProtKB/TrEMBL;Acc:G4VJK6]	gi|7662502|ref|NP_054779.1|	malignant T cell-amplified sequence 1 isoform 1 [Homo sapiens]
SmVG_015898:Smp_210290	16.4175	14.4309	14.9709	15.2785	28.5366	23.8836	23.6413	22.8201	0.694582	5e-05	0.000268034	16.2855	17.7251	16.7851	18.4372	15.5346	19.8428	16.9957	15.5483	0.461442	9.79109e-09	1.42342e-07	9.3674	10.2532	9.42526	10.9391	8.03263	11.0541	8.54973	7.88717	0.642671	2.05046e-08	1.90333e-07		beta1%2C4 galactosyltransferase 7;Smp_210290	Putative beta-1,4-galactosyltransferase [Source:UniProtKB/TrEMBL;Acc:G4VJK7]	gi|6005952|ref|NP_009186.1|	beta-1,4-galactosyltransferase 7 [Homo sapiens]
SmVG_002317	22.1503	13.5501	17.0191	16.0746	31.4158	25.0778	24.1078	30.7052	0.694183	0.00785	0.0216301	38.1357	48.5408	42.1418	42.9749	37.0627	43.1198	40.6922	44.7109	0.383971	0.00179935	0.00679285	38.9654	45.6752	39.8473	42.5538	26.0887	38.8779	30.2849	38.8609	0.487159	7.92734e-05	0.000303811	GO:0005875,GO:0007017
Smp_100040	200.677	206.625	164.187	197.667	385.282	254.449	291.33	313.36	0.69413	5e-05	0.000268034	282.783	270.241	228.689	302.774	268.313	303.846	243.287	268.227	0.49577	0.000280538	0.00137889	167.649	161.658	133.573	186.063	146.673	177.119	128.933	143.31	0.712334	2.72731e-07	1.94935e-06	GO:0016020,GO:0016021	hypothetical protein;Smp_100040.2	Putative uncharacterized protein [Source:UniProtKB/TrEMBL;Acc:G4VG69]	gi|28372539|ref|NP_777581.1|	hypothetical protein LOC201895 [Homo sapiens]
Smp_129080	511.164	487.712	457.725	455.623	1082.82	729.859	628.602	652.456	0.694097	5e-05	0.000268034	472.422	468.42	427.956	460.034	515.524	450.562	429.018	376.383	0.505469	0.00593751	0.0187296	290.448	291.099	259.79	291.859	296.849	275.592	245.166	216.091	0.742647	2.51815e-05	0.000110703	GO:0000276,GO:0015078,GO:0015986	lethal (2) 06225;Smp_129080	Putative uncharacterized protein [Source:UniProtKB/TrEMBL;Acc:G4V9I3]	gi|51479156|ref|NP_006467.4|	ATP synthase subunit g, mitochondrial [Homo sapiens]
Smp_165400.3	10.843	10.1945	8.5209	11.9854	14.9169	18.2606	18.2175	15.8147	0.694033	5e-05	0.000268034	12.6598	12.5348	10.0287	15.4345	7.61102	14.1008	12.0878	11.2072	0.366935	6.17021e-05	0.000366362	7.26828	7.31101	5.64031	9.21709	3.95353	7.945	6.19348	5.65405	0.496743	0.000264246	0.000882913	GO:0000166,GO:0003676,GO:0003824,GO:0004075,GO:0004658,GO:0005524,GO:0008152,GO:0008270,GO:0016874,GO:0046872	propionyl coenzyme A carboxylase alpha chain;Smp_165400.3
Smp_014290	27.2754	23.8513	25.7591	26.1794	52.7924	44	34.8709	35.0626	0.69392	5e-05	0.000268034	27.8045	29.9676	27.3386	29.8258	31.2944	30.693	30.7268	24.2805	0.528696	0.000307825	0.00149854	16.0026	17.0985	15.2006	17.7127	15.6074	16.7507	15.3022	12.1234	0.728334	5.01633e-06	2.62829e-05		hypothetical protein;Smp_014290	Putative uncharacterized protein [Source:UniProtKB/TrEMBL;Acc:G4V8T4]	_	_
Smp_151020	5.42248	6.35482	5.14092	5.54142	8.69675	8.82107	9.99942	8.81171	0.693784	0.00645	0.018386	14.1652	11.5074	10.6342	13.445	11.2113	16.1804	12.1227	11.3333	0.538373	0.000273403	0.00134665	8.34778	6.83599	6.16833	8.23679	5.43936	9.0602	6.53171	5.88949	0.734339	3.62713e-06	1.97398e-05	GO:0016020,GO:0016021	transmembrane protein 17;note=pfam_scan%3BPfam:PF09799.4%3B%3BE()%3D6.0E-25%3Bscore%3D87.5%3Bque ry 45-152%3Bdescription%3DTransmemb_17;note=iprscan%3BInterPro:IPR019184 : Protein of unknown function%2C transmembrane-17%3BPfam:PF09799%3B%3Bscore%3D1.0E-23%3Bquery 45-153%3Bdescription%3DProtein of unknown function%2C transmembrane-17;Smp_151020	Putative transmembrane protein 17 [Source:UniProtKB/TrEMBL;Acc:G4VHQ1]	gi|217416409|ref|NP_938017.2|	transmembrane protein 17 [Homo sapiens]
Smp_069840	30.2904	32.4694	24.9671	25.4911	58.5782	35.722	46.8732	41.868	0.693065	5e-05	0.000268034	59.4345	56.4873	51.7789	56.9366	53.3129	62.0033	45.6784	48.8396	0.401808	0.00328657	0.0113493	33.4541	31.8909	28.5263	33.1984	26.3713	33.566	22.0456	24.0853	0.608901	1.02446e-05	5.01817e-05	GO:0005515	ankyrin repeat domain containing protein 49;Smp_069840	Putative fetal globin-inducing factor [Source:UniProtKB/TrEMBL;Acc:G4VK61]	gi|96975023|ref|NP_874362.3|	ankyrin repeat and death domain-containing protein 1A [Homo sapiens]
Smp_175750	52.8852	48.4427	49.662	51.4495	94.0911	94.5005	74.5901	63.7447	0.691475	5e-05	0.000268034	65.7571	65.028	62.2349	72.0561	57.2	66.374	71.1206	49.4809	0.452406	3.23916e-06	2.67334e-05	37.8195	38.1605	35.4942	43.3059	30.3671	37.7695	36.8197	25.817	0.58701	3.29014e-05	0.000140117	GO:0003824,GO:0004334,GO:0008152,GO:0016787	fumarylacetoacetate hydrolase domain containing protein;Smp_175750	Fumarylacetoacetate hydrolase, putative [Source:UniProtKB/TrEMBL;Acc:G4M1F1]	gi|13654274|ref|NP_112485.1|	fumarylacetoacetate hydrolase domain-containing protein 1 isoform 2 [Homo sapiens]
SmVG_011613:Smp_086600	7.36616	7.03543	6.63862	7.14103	12.7312	11.3807	11.8903	9.47411	0.69038	5e-05	0.000268034	10.1542	9.93522	9.60848	10.4979	8.82789	11.7495	10.0876	8.24863	0.458159	1.54324e-08	2.13734e-07	5.69359	5.6596	5.29137	6.10944	4.41117	6.43998	4.93559	4.11639	0.626413	1.22742e-07	9.52719e-07		arginine:serine rich splicing factor;Smp_086600.2	Putative arginine/serine-rich splicing factor [Source:UniProtKB/TrEMBL;Acc:G4VGX2]	gi|5730079|ref|NP_006616.1|	serine/arginine-rich splicing factor 10 isoform 1 [Homo sapiens]
SmVG_011613:Smp_086600.2	7.36616	7.03543	6.63862	7.14103	12.7312	11.3807	11.8903	9.47411	0.69038	5e-05	0.000268034	10.1542	9.93522	9.60848	10.4979	8.82789	11.7495	10.0876	8.24863	0.458159	1.54324e-08	2.13734e-07	5.69359	5.6596	5.29137	6.10944	4.41117	6.43998	4.93559	4.11639	0.626413	1.22742e-07	9.52719e-07		arginine:serine rich splicing factor;Smp_086600.2
SmVG_011613:Smp_169250	7.36616	7.03543	6.63862	7.14103	12.7312	11.3807	11.8903	9.47411	0.69038	5e-05	0.000268034	10.1542	9.93522	9.60848	10.4979	8.82789	11.7495	10.0876	8.24863	0.458159	1.54324e-08	2.13734e-07	5.69359	5.6596	5.29137	6.10944	4.41117	6.43998	4.93559	4.11639	0.626413	1.22742e-07	9.52719e-07		tumor protein p63 regulated gene 1 protein;note=predicted by EVM2;note=pfam_scan%3BPfam:PF12456.3%3B%3BE()%3D1.0E-27%3Bscore%3D95.6%3Bque ry 30-135%3Bdescription%3DhSac2;Smp_169250	Putative uncharacterized protein [Source:UniProtKB/TrEMBL;Acc:G4VGX4]	gi|38679907|ref|NP_877429.2|	tumor protein p63-regulated gene 1-like protein [Homo sapiens]
Smp_074620	2.45745	1.87873	1.78338	2.03037	3.60083	3.71818	3.24705	2.5785	0.689606	0.00615	0.0176342	3.85512	4.16255	3.52058	4.23595	3.19406	4.94633	4.79826	3.64536	0.53078	6.25306e-09	9.50383e-08	2.60707	2.72853	2.27107	2.95445	1.98353	3.12915	2.86485	2.19335	0.772121	8.18517e-10	1.03546e-08	GO:0016787	hypothetical protein;Smp_074620	Nucleoside diphosphate hydrolase, putative [Source:UniProtKB/TrEMBL;Acc:G4LZC2]	gi|62543567|ref|NP_001012776.1|	nucleoside diphosphate-linked moiety X motif 17 [Homo sapiens]
Smp_203970	83.3869	73.7166	74.2666	77.509	143.985	109.795	125.882	118.132	0.688504	5e-05	0.000268034	73.5138	79.036	71.5081	81.9857	67.6811	94.8055	69.0339	70.4122	0.489896	4.2669e-08	5.44993e-07	38.9624	42.0532	37.0224	45.0568	31.1387	47.8366	30.8314	31.6438	0.704011	2.32296e-09	2.70707e-08	GO:0016020	transmembrane and coiled coil domain containing protein;note=iprscan%3BInterPro:IPR008559 : Protein of unknown function DUF841%2C eukaryotic%3BPfam:PF05809%3B%3Bscore%3D9.5E-29%3Bquery 1-93%3Bdescription%3DProtein of unknown function DUF841%2C eukaryotic;note=iprscan%3BInterPro:IPR008559 : Protein of unknown function DUF841%2C eukaryotic%3BPANTHER:PTHR20917%3B%3Bscore%3D2.9E-47%3Bquery 1-90%3Bdes…	Putative uncharacterized protein Smp_203970 [Source:UniProtKB/TrEMBL;Acc:G4VSI2]	gi|24308133|ref|NP_061899.1|	transmembrane and coiled-coil domain-containing protein 1 [Homo sapiens]
Smp_130940	115.871	102.357	84.5619	103.136	214.497	154.324	161.535	123.172	0.687033	5e-05	0.000268034	119.875	125.386	93.5826	124.977	107.846	126.063	104.148	82.5545	0.482083	0.000570374	0.00255262	70.6796	74.2829	54.5181	76.636	58.7392	73.6349	55.3078	45.1916	0.61066	0.000212892	0.000727191	GO:0005515,GO:0016020,GO:0016021	bet1;Smp_130940	Golgi snare bet1-related [Source:UniProtKB/TrEMBL;Acc:G4V5F2]	_	_
Smp_105320	541.256	546.245	543.241	616.803	1249.06	887.884	755.228	724.759	0.686416	5e-05	0.000268034	733.096	684.815	691.117	821.876	756.589	700.278	700.932	566.472	0.511092	0.00119034	0.00480861	402.604	376.066	376.966	469.731	376.984	373.709	333.129	275.85	0.68522	2.96029e-05	0.00012727	GO:0003735,GO:0005622,GO:0005840,GO:0006412,GO:0030529,GO:0046872	ribosomal protein smL37a;note=pfam_scan%3BPfam:PF01780.14%3B%3BE()%3D4.0E-39%3Bscore%3D132.2%3Bq uery 10-98%3Bdescription%3DRibosomal_L37ae;note=iprscan%3BInterPro:IPR002674 : Ribosomal protein L37ae%3BPfam:PF01780%3B%3Bscore%3D3.0E-63%3Bquery 10-99%3Bdescription%3DRibosomal protein L37ae;Smp_105320	60S ribosomal protein L37a [Source:UniProtKB/Swiss-Prot;Acc:O17307]	gi|4506643|ref|NP_000989.1|	60S ribosomal protein L37a [Homo sapiens]
Smp_002550	160.401	153.605	127.52	151.827	278.734	240.106	236.56	198.467	0.684897	5e-05	0.000268034	363.119	337.465	318.974	373.209	291.448	349.747	308.179	274.983	0.407248	9.30577e-06	6.87534e-05	209.01	196.481	181.687	226.722	153.368	196.829	155.794	146.125	0.563547	2.87691e-06	1.61066e-05	GO:0000166,GO:0000184,GO:0000381,GO:0003676,GO:0003723,GO:0003729,GO:0005634,GO:0005737,GO:0006396,GO:0006397,GO:0006810,GO:0008380,GO:0016607,GO:0035145,GO:0051028	RNA binding protein 8A;Smp_002550	Putative serine/arginine rich splicing factor [Source:UniProtKB/TrEMBL;Acc:G4VF54]	_	_
Smp_028060	23.835	22.8586	22.6289	24.5112	42.8334	39.2938	36.77	31.9443	0.684856	5e-05	0.000268034	27.0017	26.2567	25.4862	30.2676	23.2817	30.4114	26.3332	22.045	0.448301	2.60429e-08	3.47526e-07	15.0372	14.7036	13.7817	17.3152	11.3085	16.0836	12.3949	10.5902	0.588059	6.63802e-07	4.3329e-06		hypothetical protein;Smp_028060	Putative uncharacterized protein [Source:UniProtKB/TrEMBL;Acc:G4V631]	gi|19557702|ref|NP_006744.2|	surfeit locus protein 6 [Homo sapiens]
Smp_040710	3.69325	3.33626	2.80648	2.58181	5.71986	4.83155	5.50568	3.89024	0.683786	0.0008	0.0031153	5.54039	5.48718	4.78881	4.82621	4.93774	5.95199	5.27957	4.34819	0.45766	5.81627e-05	0.000347462	3.22965	3.23572	2.76932	2.91344	2.56981	3.32613	2.69562	2.26073	0.658313	3.48068e-05	0.000146991	GO:0001055,GO:0003677,GO:0003899,GO:0005665,GO:0006351,GO:0006366,GO:0046983	polymerase (RNA) II (DNA directed) polypeptide;Smp_040710	Putative dna-directed rna polymerase II 13.3 kD polypeptide [Source:UniProtKB/TrEMBL;Acc:G4VFR0]	gi|5453932|ref|NP_006225.1|	DNA-directed RNA polymerase II subunit RPB11-a [Homo sapiens]
Smp_064500	24.7482	23.313	21.9501	25.0844	49.8555	31.097	34.7856	36.9046	0.682706	5e-05	0.000268034	21.3095	21.2728	19.3665	24.0932	21.1185	22.7188	17.7997	20.0831	0.4338	0.00314854	0.0109437	11.9705	12.1583	10.6576	14.0912	10.8426	12.5687	8.85194	10.1428	0.628666	1.02709e-05	5.02528e-05	GO:0000398,GO:0000974,GO:0071010,GO:0071012,GO:0071013,GO:0071014	pre mRNA splicing factor syf2;Smp_064500	Putative uncharacterized protein [Source:UniProtKB/TrEMBL;Acc:G4VKB7]	gi|7661636|ref|NP_056299.1|	pre-mRNA-splicing factor SYF2 isoform 1 [Homo sapiens]
Smp_044260	20.5016	19.6808	18.9796	20.152	34.1465	30.6455	31.611	30.8539	0.682094	5e-05	0.000268034	23.9603	24.9288	22.7177	26.5148	16.6513	23.9859	18.9807	20.6175	0.255545	0.0116174	0.0326586	14.3703	15.073	13.2704	16.4482	9.30112	14.1529	10.1222	11.2204	0.39885	0.000397774	0.00125986	GO:0006497,GO:0006914,GO:0019777,GO:0032446	ubiquitin conjugating enzyme ATG10 like;Smp_044260	Apg10p-like protein [Source:UniProtKB/TrEMBL;Acc:G4VEI3]	gi|18594496|ref|NP_113670.1|	ubiquitin-like-conjugating enzyme ATG10 [Homo sapiens]
Smp_204430	1.09113	1.43997	1.27993	1.52071	1.57076	2.72481	2.06434	2.18973	0.681257	0.0035	0.0110093	2.56188	2.53248	2.84421	3.26925	2.44492	3.88969	4.98296	3.04685	0.748185	3.57463e-07	3.59398e-06	2.01363	2.0972	2.2959	2.92119	2.13255	3.29572	3.88764	2.53798	1.17904	3.72881e-11	6.29566e-10		hypothetical protein;Smp_204430
Smp_024060	37.7506	36.4433	34.8379	34.8211	69.2055	59.4903	57.2843	44.6717	0.681122	5e-05	0.000268034	51.6153	53.1411	52.4789	54.225	45.1747	56.8116	49.1226	42.0397	0.402387	5.89978e-07	5.72514e-06	30.1546	31.2113	30.045	32.4468	23.1253	31.8094	24.6418	21.6598	0.562761	4.4722e-06	2.37217e-05	GO:0001104,GO:0003713,GO:0006355,GO:0006357,GO:0016592,GO:0070847	Mediator of RNA polymerase II transcription;Smp_024060	Putative uncharacterized protein [Source:UniProtKB/TrEMBL;Acc:G4VQ51]	gi|7705592|ref|NP_057144.1|	mediator of RNA polymerase II transcription subunit 31 [Homo sapiens]
Smp_118750	47.2798	39.1842	37.4848	43.5251	82.3697	70.6197	57.8457	57.5525	0.680382	5e-05	0.000268034	78.1392	79.7207	69.773	85.6005	66.5847	75.6602	69.806	63.506	0.407845	0.000193766	0.00100427	48.4286	49.0374	42.4619	54.1013	36.3193	45.6862	37.1465	35.2141	0.559769	1.17493e-05	5.65825e-05		hypothetical protein;Smp_118750	Putative uncharacterized protein [Source:UniProtKB/TrEMBL;Acc:G4VPK2]	gi|14150203|ref|NP_115753.1|	transcription elongation factor 1 homolog [Homo sapiens]
Smp_066630	17.3848	17.2019	18.0222	19.4615	33.2944	26.502	29.2865	26.4027	0.680233	5e-05	0.000268034	21.1174	20.7178	21.7326	25.4791	19.4771	26.4352	22.2531	20.1085	0.4962	1.60231e-09	2.75762e-08	10.3687	10.0952	10.3654	12.7697	8.73354	12.681	9.03773	8.7213	0.684226	8.23764e-10	1.04056e-08	GO:0005737,GO:0006415,GO:0016149	eukaryotic peptide chain release factor subunit;Smp_066630.2	Eukaryotic peptide chain release factor subunit,putative [Source:UniProtKB/TrEMBL;Acc:G4LVG0]	gi|4759034|ref|NP_004721.1|	eukaryotic peptide chain release factor subunit 1 [Homo sapiens]
Smp_129610	3.25721	3.39169	4.5981	4.14146	6.85119	6.6649	6.62072	4.51955	0.680111	0.0026	0.00856298	5.17159	4.74314	6.87102	6.22991	4.81208	7.52279	8.26282	4.78998	0.63363	1.00093e-05	7.34411e-05	3.01194	2.82249	3.89522	3.72393	2.56238	4.36623	4.2772	2.50156	0.816984	9.1952e-05	0.000345757	GO:0008152,GO:0016491,GO:0055114	malate dehydrogenase;Smp_129610	Putative malate dehydrogenase [Source:UniProtKB/TrEMBL;Acc:G4V698]	_	_
Smp_092490	43.3125	43.6941	38.2369	40.9191	96.7351	59.2612	55.5258	54.5251	0.679087	5e-05	0.000268034	35.4689	33.9147	30.2803	35.7651	36.95	33.2615	30.6873	27.4188	0.452474	0.012714	0.0352589	20.3908	19.4905	17.0493	21.1524	18.584	18.3027	15.0347	13.8449	0.634627	0.000240133	0.000808963	GO:0008137,GO:0016491,GO:0016651,GO:0046872,GO:0048038,GO:0051536,GO:0051539,GO:0055114	NADH dehydrogenase (ubiquinone) Fe S protein 7;Smp_092490	Putative nadh-plastoquinone oxidoreductase [Source:UniProtKB/TrEMBL;Acc:G4V5Q1]	_	_
Smp_059930	615.12	605.223	569.702	595.948	1279.74	904.226	772.613	863.672	0.679077	5e-05	0.000268034	485.198	468.671	443.489	495.793	527.874	475.677	447.891	443.324	0.532233	0.00180197	0.00679574	290.709	283.094	260.034	304.658	283.797	277.312	232.987	236.732	0.799101	3.60462e-07	2.50949e-06	GO:0005739,GO:0006122,GO:0008121,GO:1902600	cytochrome b c1 complex subunit 6;Smp_059930	Putative uncharacterized protein [Source:UniProtKB/TrEMBL;Acc:G4VT15]	_	_
Smp_004940	286.796	293.615	290.89	310.167	665.685	457.454	405.436	362.549	0.678664	5e-05	0.000268034	264.412	245.44	250.483	290.458	276.74	262.115	251.85	197.712	0.494852	0.001542	0.00598345	151.17	142.245	142.171	172.705	141.059	143.549	124.049	99.9439	0.64542	0.000174058	0.000605882	GO:0000463,GO:0003729,GO:0003735,GO:0005622,GO:0005840,GO:0006412,GO:0022625	60S ribosomal protein L35;Smp_004940	Putative 60s ribosomal protein L35 [Source:UniProtKB/TrEMBL;Acc:G4V5M1]	gi|6005860|ref|NP_009140.1|	60S ribosomal protein L35 [Homo sapiens]
SmVG_008008:Smp_135460	2.81692	3.51778	3.39127	3.10802	3.70153	5.19512	5.22681	6.41246	0.678179	5e-05	0.000268034	3.4326	2.88278	3.29255	3.33677	1.89813	3.90034	3.21573	3.9273	0.329123	0.0035522	0.0121696	2.01202	1.71469	1.89188	2.05157	1.04277	2.23466	1.71428	2.07391	0.669095	1.3563e-05	6.41998e-05		bifunctional dihydrofolate reductase thymidylate;Smp_135460	Putative thymidylate synthase [Source:UniProtKB/TrEMBL;Acc:G4VC27]	_	_
SmVG_008008:Smp_181140	2.81692	3.51778	3.39127	3.10802	3.70153	5.19512	5.22681	6.41246	0.678179	5e-05	0.000268034	3.4326	2.88278	3.29255	3.33677	1.89813	3.90034	3.21573	3.9273	0.329123	0.0035522	0.0121696	2.01202	1.71469	1.89188	2.05157	1.04277	2.23466	1.71428	2.07391	0.669095	1.3563e-05	6.41998e-05		hypothetical protein;note=predicted by EVM2;Smp_181140	Putative uncharacterized protein [Source:UniProtKB/TrEMBL;Acc:G4VC28]	_	_
Smp_006560	5.37091	4.8305	4.49545	4.95484	9.94993	6.28949	8.67909	6.485	0.676272	0.002	0.00683106	3.81252	4.14106	3.55836	4.28442	3.63785	5.10556	3.26165	3.23885	0.457165	0.00030255	0.00147408	2.21576	2.41509	2.03082	2.60723	1.89579	2.84181	1.65835	1.66166	0.607393	2.70961e-05	0.000117553		heat shock protein 67b2;Smp_006560	Putative uncharacterized protein [Source:UniProtKB/TrEMBL;Acc:G4V9X4]	gi|163965377|ref|NP_001106678.1|	thiosulfate sulfurtransferase/rhodanese-like domain-containing protein 1 isoform 1 [Homo sapiens]
Smp_144170	3.52172	3.53001	4.07903	3.66247	4.85173	5.88119	6.27245	6.62935	0.675969	0.00075	0.00294681	3.20512	3.04757	3.54652	3.53569	2.03586	3.92592	3.36379	3.4177	0.352249	0.0155727	0.0417138	1.93091	1.83658	2.00657	2.16124	1.11237	2.33449	1.74761	1.84258	0.602407	0.000190956	0.00065697	GO:0003677,GO:0003700,GO:0003707,GO:0005634,GO:0006351,GO:0006355,GO:0008270,GO:0043401,GO:0043565,GO:0046872	nuclear receptor subfamily 1;Smp_144170	RAR-like nuclear receptor [Source:UniProtKB/TrEMBL;Acc:G4VB47]	_	_
Smp_136590	45.6332	38.0489	40.9042	42.648	89.7122	65.5325	59.8821	52.0539	0.675944	5e-05	0.000268034	77.0533	82.8388	78.0581	86.2132	77.1703	76.2843	70.8908	59.6076	0.388658	0.00916432	0.0268192	44.2517	48.0168	44.1665	51.1118	39.7437	42.7858	35.5768	30.6576	0.524664	0.000896161	0.00256812	GO:0004129,GO:0016020,GO:0016021,GO:1902600	hypothetical protein;Smp_136590	Putative uncharacterized protein [Source:UniProtKB/TrEMBL;Acc:G4LX46]	_	_
Smp_021870	109.58	108.551	101.982	110.817	186.244	143.957	173.198	184.789	0.67535	5e-05	0.000268034	86.3236	80.2698	78.1892	91.2523	71.3288	100.188	70.0486	89.6228	0.416817	5.46806e-06	4.2605e-05	49.8666	47.6002	44.6044	55.1833	33.6048	53.4597	33.0241	43.2191	0.603969	4.71322e-08	4.01842e-07	GO:0000288,GO:0003676,GO:0004535,GO:0005634,GO:0030014,GO:0090503	CCR4 NOT transcription complex subunit 7;Smp_021870	Putative ccr4-associated factor [Source:UniProtKB/TrEMBL;Acc:G4VDV9]	gi|31542315|ref|NP_004770.4|	CCR4-NOT transcription complex subunit 8 [Homo sapiens]
Smp_172140	2.85296	2.32255	2.72391	2.53064	4.31345	4.20838	4.1918	3.93642	0.67478	0.0041	0.0125275	3.57669	3.92765	3.98693	4.15702	3.00748	4.40221	4.36189	3.22181	0.450875	0.00506265	0.016376	2.09773	2.30236	2.30193	2.52077	1.57412	2.48395	2.26549	1.69284	0.600929	0.000576723	0.00174129		coiled coil domain containing protein 19;note=predicted by EVM2;note=pfam_scan%3BPfam:PF13868.1%3B%3BE()%3D6.0E-72%3Bscore%3D241.8%3Bqu ery 119-466%3Bdescription%3DTrichoplein;Smp_172140	Putative uncharacterized protein [Source:UniProtKB/TrEMBL;Acc:G4V9L6]	gi|81295816|ref|NP_036469.2|	coiled-coil domain-containing protein 19, mitochondrial precursor [Homo sapiens]
SmVG_012420	78.3817	68.5469	67.2497	66.3757	150.925	110.083	100.742	86.0541	0.674593	5e-05	0.000268034	56.3414	60.0102	52.8297	57.6556	57.3564	57.8447	54.6915	41.7723	0.480061	0.000863556	0.0036398	32.7849	35.2543	30.0984	34.7259	27.7219	31.6541	25.7918	20.5857	0.625018	0.000173392	0.000604054
Smp_030280	22.1483	21.6766	22.0614	23.067	47.5158	32.7586	30.8331	30.8046	0.673876	5e-05	0.000268034	61.2173	54.8853	58.0847	68.5016	44.2811	60.7253	51.2097	46.6585	0.340858	5.13131e-05	0.000312282	36.3497	33.0257	34.3532	42.4552	24.2724	35.5838	27.2541	25.1505	0.446563	2.91569e-05	0.000125605	GO:0006508,GO:0008233	OTU domain containing protein 6B;Smp_030280	C64 protease (C64 family) [Source:UniProtKB/TrEMBL;Acc:G4VFN4]	gi|46409282|ref|NP_997203.1|	OTU domain-containing protein 6A [Homo sapiens]
Smp_024590	294.324	286.398	251.279	294.593	632.329	415.1	398.933	350.744	0.673708	5e-05	0.000268034	295.037	284.274	247.644	309.263	308.806	304.408	257.157	228.282	0.529515	0.00153717	0.00596863	173.876	166.722	143.656	189.373	163.193	172.2	130.327	120.442	0.717238	2.16387e-05	9.69166e-05	GO:0006614,GO:0008312,GO:0048500	signal recognition particle 19 kDa protein;Smp_024590	Putative signal recognition particle 19 kD protein [Source:UniProtKB/TrEMBL;Acc:G4VIQ2]	gi|4507213|ref|NP_003126.1|	signal recognition particle 19 kDa protein isoform 1 [Homo sapiens]
SmVG_028761	14.0123	11.7861	12.9106	13.4322	24.3403	24.1805	20.5632	14.0732	0.67342	5e-05	0.000268034	11.1335	12.5651	11.3128	12.9082	11.1032	14.6572	13.9498	7.64151	0.555296	1.94058e-11	4.884e-10	6.43336	7.11852	6.39883	7.75191	5.65854	8.05906	6.94942	3.93181	0.649625	0.000318135	0.00103514
Smp_103560	18.0305	17.7905	14.8478	16.6101	32.3734	18.8392	28.1163	27.9646	0.673337	5e-05	0.000268034	30.1129	29.1846	24.2856	31.56	26.7293	36.6435	20.682	30.5893	0.419663	0.0161929	0.043089	16.9561	16.5256	13.3782	18.3127	13.2328	19.9562	9.95327	14.9927	0.676375	9.95959e-06	4.88972e-05	GO:0000166,GO:0000287,GO:0004422,GO:0005737,GO:0005829,GO:0006166,GO:0006168,GO:0006178,GO:0009116,GO:0016740,GO:0016757,GO:0032263,GO:0032264,GO:0046100,GO:0046872,GO:0052657	hypoxanthine guanine phosphoribosyltransferase;Smp_103560	Hypoxanthine-guanine phosphoribosyltransferase [Source:UniProtKB/Swiss-Prot;Acc:P09383]	gi|9910262|ref|NP_064585.1|	phosphoribosyltransferase domain-containing protein 1 [Homo sapiens]
Smp_167890	7.54931	7.7575	6.3714	6.97256	13.7346	10.6474	11.0246	10.2812	0.673235	0.0001	0.000501375	18.0395	18.3073	15.0764	16.8472	15.0425	16.4788	14.8054	14.6106	0.33563	0.0100639	0.0289809	10.3588	10.7423	8.72978	10.2289	7.73566	9.21983	7.55793	7.45993	0.528656	8.59918e-05	0.000326495	GO:0006979,GO:0016671,GO:0030091,GO:0033743,GO:0055114	methionine R sulfoxide reductase B2;Smp_167890.2	Methionine sulfoxide reductase B2b,putative [Source:UniProtKB/TrEMBL;Acc:C4QJY6]	_	_
Smp_031950	80.0166	78.5916	69.6652	77.4727	159.052	112.098	106.989	109.371	0.673101	5e-05	0.000268034	111.567	108.372	93.4846	114.901	99.5844	103.154	97.2811	90.9049	0.414609	0.00272029	0.0096442	62.3579	61.39	51.3999	66.4211	51.0724	56.5279	47.8406	45.1373	0.590355	1.90331e-05	8.6695e-05		Programmed cell death protein 10;Smp_031950.2	Putative uncharacterized protein [Source:UniProtKB/TrEMBL;Acc:C4Q5Z1]	_	_
Smp_072720	233.37	232.874	234.797	248.589	415.617	288.472	379.271	430.655	0.672941	5e-05	0.000268034	226.037	217.722	219.404	255.45	191.936	262.836	172.854	257.425	0.376584	0.00110613	0.00450871	129.585	126.098	123.409	151.52	100.536	148.249	87.2937	132.756	0.635522	2.85461e-06	1.60131e-05	GO:0003677,GO:0008270,GO:0046872	AN1 type zinc finger protein 6;Smp_072720	Zinc finger protein, putative [Source:UniProtKB/TrEMBL;Acc:G4LXY5]	gi|339276075|ref|NP_001229846.1|	AN1-type zinc finger protein 6 isoform b [Homo sapiens]
Smp_054410	56.9949	58.2603	55.6318	60.0691	111.67	94.9647	72.8648	88.6874	0.672818	5e-05	0.000268034	73.0004	68.7548	69.0726	78.669	61.9969	65.5301	71.3642	63.9655	0.39862	0.000873939	0.00367506	40.9549	38.0011	37.6289	44.81	29.05	34.3389	32.3608	30.1872	0.582792	3.3997e-06	1.86321e-05	GO:0003999,GO:0005737,GO:0006168,GO:0009116,GO:0016740,GO:0016757	Adenine phosphoribosyltransferase%2C catalyzes the;Smp_054410	Putative adenine phosphoribosyltransferase [Source:UniProtKB/TrEMBL;Acc:G4VQJ3]	gi|4502171|ref|NP_000476.1|	adenine phosphoribosyltransferase isoform a [Homo sapiens]
Smp_103710	200.465	188.343	178.025	184.305	398.846	256.743	281.542	260.007	0.672441	5e-05	0.000268034	197.198	197.409	177.967	198.958	198.13	218.593	166.023	168.073	0.485705	0.000998723	0.00412601	108.008	109.446	95.9293	112.691	99.6279	117.612	79.9513	81.1537	0.707729	1.91099e-06	1.11652e-05	GO:0000166,GO:0005524,GO:0005634,GO:0005737,GO:0016874,GO:0016881,GO:0016925,GO:0019789,GO:0031625,GO:0061630	SUMO conjugating enzyme UBC9;Smp_103710	Putative ubiquitin-conjugating enzyme E2 I [Source:UniProtKB/TrEMBL;Acc:G4VRA7]	gi|4507771|ref|NP_003328.1|	ubiquitin-conjugating enzyme E2 B [Homo sapiens]
Smp_035270	684.542	594.762	535.453	633.535	1262.2	922.757	956.497	760.193	0.672308	0.0001	0.000501375	947.121	1000.49	804.561	1032.48	864.55	963.076	816.301	687.053	0.420344	0.00194159	0.0072642	511.802	544.444	425.146	573.552	417.337	503.324	375.455	328.761	0.541737	0.000967115	0.0027358	GO:0000166,GO:0003824,GO:0005975,GO:0006099,GO:0006108,GO:0016491,GO:0016615,GO:0016616,GO:0019752,GO:0030060,GO:0044262,GO:0055114	cytosolic malate dehydrogenase;Smp_035270.2	Malate dehydrogenase [Source:UniProtKB/TrEMBL;Acc:G4V7Z7]	gi|89886456|ref|NP_001034934.1|	putative malate dehydrogenase 1B [Homo sapiens]
Smp_155760	102.025	98.5623	97.4697	102.329	186.064	165.347	143.159	142.707	0.67053	5e-05	0.000268034	102.273	103.169	95.0953	107.689	86.3618	109.832	105.691	91.5075	0.476112	4.01431e-08	5.16257e-07	56.9658	57.4815	51.7883	62.3132	41.5416	58.7597	49.6499	44.4492	0.684011	6.81541e-10	8.81686e-09	GO:0016020,GO:0016021	hypothetical protein;note=pfam_scan%3BPfam:PF07444.6%3B%3BE()%3D2.0E-4%3Bscore%3D20.9%3Bquer y 18-83%3Bdescription%3DYcf66_N;Smp_155760	Putative uncharacterized protein [Source:UniProtKB/TrEMBL;Acc:G4VJA2]	_	_
Smp_017430	2397.72	2279.27	2148.14	2243.3	3984.06	3206.26	3244.89	3985.13	0.669178	0.0045	0.0135232	2160.11	2247.96	1988.85	2328.56	1877.58	2287.2	1972.42	2278.24	0.413566	0.00132052	0.00524648	1161.54	1212.56	1038.1	1281.94	885.015	1181.71	892.392	1061.54	0.658387	6.04308e-07	3.97481e-06	GO:0005887,GO:0007166,GO:0016020,GO:0016021	multivalent antigen sj gapdh%3B multivalent antigen sj fabp;Smp_017430	23 kDa integral membrane protein [Source:UniProtKB/Swiss-Prot;Acc:P19331]	gi|21237748|ref|NP_004348.2|	CD151 antigen [Homo sapiens]
Smp_022330	27.6669	26.3229	25.937	24.8171	53.0248	41.2903	37.4442	34.794	0.669117	5e-05	0.000268034	37.7436	36.8157	35.626	38.3054	32.1655	37.2081	33.7757	28.8972	0.368072	0.000151624	0.000809516	23.382	23.2834	21.7236	25.0991	18.0526	22.7212	18.3869	15.9566	0.531926	3.83489e-05	0.000160136		dnaJ subfamily B;Smp_022330	Putative dnaj homolog subfamily B member 2, 6, 8 [Source:UniProtKB/TrEMBL;Acc:G4VPH9]	gi|21553335|ref|NP_660157.1|	dnaJ homolog subfamily B member 7 [Homo sapiens]
Smp_002080	238.641	268.364	259.004	265.071	503.896	408.277	341.232	385.778	0.668821	5e-05	0.000268034	360.458	295.876	329.542	371.859	317.325	329.875	340.722	307.706	0.465382	0.000369109	0.00174744	197.711	164.305	177.888	211.006	152.282	175.465	161.767	148.504	0.662576	9.62767e-07	6.0718e-06	GO:0000166,GO:0004478,GO:0005524,GO:0005829,GO:0006556,GO:0006730,GO:0016740,GO:0046872	S adenosylmethionine synthetase;Smp_002080	S-adenosylmethionine synthase [Source:UniProtKB/TrEMBL;Acc:G4VLI2]	gi|5174529|ref|NP_005902.1|	S-adenosylmethionine synthase isoform type-2 [Homo sapiens]
Smp_006850	59.992	57.2768	51.8421	57.7776	113.707	79.5014	87.3856	80.0684	0.668664	5e-05	0.000268034	49.0362	48.6156	42.0576	52.2835	44.6884	53.3354	42.6345	40.0582	0.454689	8.55331e-05	0.000491165	27.3807	27.0583	22.8907	29.7673	21.2016	27.9865	19.4658	18.9202	0.619709	3.98643e-06	2.13765e-05	GO:0001054,GO:0001055,GO:0001056,GO:0003899,GO:0005665,GO:0005666,GO:0005736,GO:0006351,GO:0006360,GO:0006366,GO:0006383	dna directed rna polymerases i ii and iii;Smp_006850	Putative DNA-directed rna polymerase subunit rpb8 [Source:UniProtKB/TrEMBL;Acc:G4V892]	gi|14589953|ref|NP_006223.2|	DNA-directed RNA polymerases I, II, and III subunit RPABC3 [Homo sapiens]
Smp_181100	41.0522	35.5038	32.7207	34.7877	71.3676	61.6052	49.7535	46.0619	0.667298	5e-05	0.000268034	58.6364	62.6809	52.083	57.8779	51.0209	55.383	53.3688	43.4352	0.370487	0.00325343	0.0112548	32.1239	34.6237	27.9361	32.8025	24.3609	29.5833	24.766	20.4712	0.516829	0.000363882	0.00116282	GO:0016020,GO:0016021	oligosaccharyltransferase complex subunit ostc;Smp_181100	Predicted membrane protein-like protein [Source:UniProtKB/TrEMBL;Acc:Q15ES2]	gi|310113696|ref|XP_001722188.2|	PREDICTED: oligosaccharyltransferase complex subunit OSTC-like [Homo sapiens]
Smp_036780	138.658	128.03	126.232	131.813	271.354	179.26	200.567	181.757	0.666626	5e-05	0.000268034	108.875	111.165	105.205	118.91	111.843	128.507	93.1028	101.924	0.511045	0.000268935	0.00132743	63.3383	65.1955	60.3566	71.4814	57.8898	80.1286	47.0862	58.0809	0.750558	1.30558e-06	7.95874e-06		hypothetical protein;note=predicted by EVM2;note=pfam_scan%3BPfam:PF09495.5%3B%3BE()%3D2.4E-14%3Bscore%3D53.7%3Bque ry 1-85%3Bdescription%3DDUF2462;note=iprscan%3BInterPro:IPR019034 : Protein of unknown function DUF2462%3BPfam:PF09495%3B%3Bscore%3D6.9E-10%3Bquery 1-85%3Bdescription%3DProtein of unknown function DUF2462;Smp_036780	Putative uncharacterized protein [Source:UniProtKB/TrEMBL;Acc:G4VM46]	_	_
Smp_076040	112.824	105.156	110.635	113.319	194.494	172.107	171.37	162.928	0.665378	5e-05	0.000268034	123.436	121.004	122.986	137.757	97.5365	134.336	110.325	108.815	0.365468	1.40545e-05	9.87868e-05	68.6603	66.8961	66.6792	77.9932	44.9316	69.5297	49.9685	51.692	0.523021	3.17749e-07	2.23755e-06		Transmembrane 9 superfamily protein;Smp_076040.2	DIF_3 [Source:UniProtKB/TrEMBL;Acc:B8Y6H2]	_	_
Smp_158380	40.7764	41.6835	37.7472	48.7597	72.7527	69.1835	62.804	63.1265	0.664776	5e-05	0.000268034	44.7723	41.402	39.0123	55.0186	35.8671	49.2661	45.2087	40.6676	0.472836	4.57879e-09	7.09743e-08	25.5619	23.9507	21.9619	32.6665	18.6352	27.4156	22.7467	20.964	0.605978	8.85882e-08	7.12778e-07	GO:0005743,GO:0005744,GO:0006886,GO:0015450,GO:0030150,GO:0051087	mitochondrial import inner membrane translocase;Smp_158380	Putative mitochondrial import inner membrane translocase subunit tim44 [Source:UniProtKB/TrEMBL;Acc:G4VIK3]	gi|33636719|ref|NP_006342.2|	mitochondrial import inner membrane translocase subunit TIM44 precursor [Homo sapiens]
Smp_037540	147.999	158.764	146.725	156.459	272.842	187.815	261.98	243.893	0.664132	5e-05	0.000268034	166.904	147.888	149.378	175.492	136.884	202.186	123.817	156.317	0.419483	0.000619257	0.00273102	89.7733	80.3528	78.7771	97.6937	66.7181	105.826	57.7623	73.3545	0.634402	1.18733e-06	7.32171e-06	GO:0003824,GO:0005975,GO:0008152,GO:0016020,GO:0016021,GO:0016787,GO:0016798,GO:0033942,GO:0043169	alpha glucosidase;Smp_037540	Putative alpha-amylase [Source:UniProtKB/TrEMBL;Acc:G4VE61]	gi|187423904|ref|NP_000332.2|	neutral and basic amino acid transport protein rBAT [Homo sapiens]
Smp_073570	13.082	12.9513	13.1054	14.0014	28.0623	21.6124	17.5718	16.8545	0.662321	0.00135	0.00487738	18.6416	18.5134	17.8759	20.1316	17.1857	17.4716	17.0425	14.0015	0.374502	0.0047839	0.0155848	10.1044	10.2474	9.53508	11.4292	8.27207	9.18338	7.98235	6.65451	0.502132	0.000634912	0.00189416	GO:0001054,GO:0001055,GO:0001056,GO:0003677,GO:0003899,GO:0005634,GO:0005665,GO:0005666,GO:0005736,GO:0006351,GO:0006360,GO:0006366,GO:0006383,GO:0030880	dna directed rna polymerases i ii and iii;Smp_073570
Smp_094770	5.50624	3.8531	3.60068	4.60323	5.93335	9.86751	7.00001	4.98585	0.661836	0.00025	0.00113276	4.89078	5.99185	4.30998	5.57264	4.33959	6.09992	6.56133	3.98865	0.542315	1.23455e-05	8.82589e-05	2.73059	3.38124	2.36456	3.25417	2.17824	3.34247	3.20355	1.96172	0.696238	0.000175037	0.000608304		hypothetical protein;Smp_094770	Putative uncharacterized protein [Source:UniProtKB/TrEMBL;Acc:G4VTU0]	_	_
SmVG_006209	221.455	192.051	170.927	184.797	396.626	299.359	250.169	270.703	0.661672	5e-05	0.000268034	215.64	236.029	179.385	209.811	218.248	215.295	205.635	198.885	0.504668	0.00220652	0.00810257	124.19	138.307	102.336	126.615	116.728	124.967	108.319	106.185	0.767665	9.43298e-07	5.96217e-06
Smp_169920	64.6493	59.4669	61.7394	57.5854	122.348	92.8628	85.8478	84.0366	0.661641	0.0078	0.0215194	60.0969	55.6245	53.7972	54.5744	61.6247	66.8311	62.841	58.1851	0.583793	5.18231e-07	5.07095e-06	55.5331	52.566	50.956	57.1172	48.1609	52.808	44.3085	43.7714	0.718063	3.02398e-07	2.1453e-06		Translation machinery associated protein;note=predicted by EVM2;note=trans_spliced (SO:0000870);note=pfam_scan%3BPfam:PF09072.5%3B%3BE()%3D9.6E-18%3Bscore%3D64.2%3Bque ry 2-59%3Bdescription%3DTMA7;note=iprscan%3BInterPro:IPR015157 : Translation machinery associated TMA7%3BPfam:PF09072%3B%3Bscore%3D2.9E-20%3Bquery 2-63%3Bdescription%3DTranslation machinery associated TMA7;Smp_169920	Putative translation machinery-associated protein [Source:UniProtKB/TrEMBL;Acc:G4VLQ4]	_	_
Smp_046870	23.6399	21.9871	24.3142	22.3775	43.7335	37.7703	34.6391	29.8653	0.661355	5e-05	0.000268034	36.7368	34.6656	36.5709	39.0358	30.1426	35.8382	33.1281	28.132	0.354827	4.59292e-05	0.000282454	20.8017	19.6899	20.1475	22.7366	15.1594	19.5409	16.168	13.9535	0.480428	7.12677e-05	0.00027634		hypothetical protein;Smp_046870	Putative uncharacterized protein [Source:UniProtKB/TrEMBL;Acc:G4VCL4]	_	_
Smp_164770	1.9974	1.82667	1.81178	1.94941	3.28962	3.06872	2.78984	2.83264	0.659455	5e-05	0.000268034	3.34745	3.1925	3.15273	3.47893	2.46041	3.41193	2.8349	2.80426	0.315574	0.000111019	0.000617514	1.94187	1.86766	1.78585	2.06957	1.23844	1.906	1.4323	1.4162	0.464735	2.10222e-06	1.21747e-05	GO:0000045,GO:0000422,GO:0005737,GO:0006501,GO:0006914,GO:0006995,GO:0016020,GO:0019776,GO:0034045,GO:0034274,GO:0044804	autophagy protein 5;Smp_164770	Apg5-related [Source:UniProtKB/TrEMBL;Acc:C4QII2]	gi|4757798|ref|NP_004840.1|	autophagy protein 5 [Homo sapiens]
Smp_052800	3.28156	2.97829	3.0606	3.25333	4.66034	5.55559	5.23835	4.39116	0.658388	5e-05	0.000268034	5.77233	5.89518	5.59984	6.80345	3.9456	6.51879	5.52904	4.80582	0.335015	4.77821e-05	0.000292925	2.99252	3.0705	2.8196	3.65792	1.71948	3.22271	2.43092	2.21771	0.434442	6.3396e-05	0.000249083	GO:0000126,GO:0001026,GO:0003677,GO:0003682,GO:0006359,GO:0016301,GO:0016310	poly(p):ATP NAD kinase;Smp_052800	Putative poly(P)/ATP NAD kinase [Source:UniProtKB/TrEMBL;Acc:G4VAM7]	gi|109637791|ref|NP_060899.2|	transcription factor TFIIIB component B'' homolog [Homo sapiens]
Smp_140480	807.554	760.977	744.559	797.242	1719.08	1110.06	1059.16	1018.27	0.657643	5e-05	0.000268034	700.578	696.467	663.004	761.568	727.87	698.442	603.895	555.488	0.473128	0.00388264	0.0130985	380.334	382.163	355.716	434.031	344.61	360.491	271.769	255.249	0.664559	4.13772e-05	0.000171032	GO:0016787	mitochondrial hydrogen transporting ATP synthase;Smp_140480	ATP synthase f chain, mitochondrial-related [Source:UniProtKB/TrEMBL;Acc:G4LVE7]	_	_
SmVG_001935:Smp_210830	34.4197	30.7658	30.6143	35.0315	56.8599	53.0158	49.764	46.7444	0.657625	5e-05	0.000268034	35.9268	37.5806	35.5841	43.3979	30.4551	45.478	40.0687	35.7562	0.483953	5.19373e-09	7.99765e-08	19.8258	20.9477	19.1033	24.7211	15.0305	24.0302	19.0357	17.109	0.654376	7.12032e-10	9.15607e-09		U6 snRNA associated Sm protein LSm7;Smp_210830	Family S9 non-peptidase homologue (S09 family) [Source:UniProtKB/TrEMBL;Acc:G4V8R6]	_	_
SmVG_001935:Smp_210840	34.4197	30.7658	30.6143	35.0315	56.8599	53.0158	49.764	46.7444	0.657625	5e-05	0.000268034	35.9268	37.5806	35.5841	43.3979	30.4551	45.478	40.0687	35.7562	0.483953	5.19373e-09	7.99765e-08	19.8258	20.9477	19.1033	24.7211	15.0305	24.0302	19.0357	17.109	0.654376	7.12032e-10	9.15607e-09		family S9 non peptidase ue (S09 family);Smp_210840
Smp_140940	4.81005	5.59698	4.4988	4.0448	8.4794	5.99875	8.00359	7.39729	0.656887	0.0044	0.0132911	6.04158	5.49061	5.26385	5.3203	5.45653	7.5369	5.05137	5.53777	0.491356	9.36345e-06	6.9136e-05	3.39605	3.12589	2.90555	3.11601	2.74838	4.09891	2.46505	2.74399	0.760439	5.74358e-09	6.10442e-08	GO:0005515,GO:0006915,GO:0032947,GO:0035329,GO:0042127	hypothetical protein;Smp_140940	Putative uncharacterized protein [Source:UniProtKB/TrEMBL;Acc:G4V956]	_	_
SmVG_018804	3.2831	2.86894	2.44956	2.35083	4.73464	4.32251	5.46725	2.73997	0.656548	0.0003	0.00132569	9.15265	11.3545	8.83622	9.95455	7.72074	13.5201	12.7102	7.49928	0.557556	1.1287e-07	1.29629e-06	9.83262	12.1435	10.1633	12.2236	6.44497	13.1127	12.8608	6.70333	0.641148	0.00111246	0.00308789
Smp_034120	31.3589	32.6776	28.6379	25.9244	50.4633	43.2281	47.8503	45.3247	0.655918	5e-05	0.000268034	36.5079	31.8826	29.1925	29.2372	26.9413	35.5033	28.0669	29.0613	0.360806	0.000118348	0.000652389	20.6727	18.4884	16.3302	17.3025	13.9661	19.8637	14.147	14.5419	0.5999	1.39574e-06	8.44831e-06	GO:0005484,GO:0005515,GO:0005886,GO:0016082,GO:0019905,GO:0031201,GO:0031629,GO:0043005,GO:0098793	synaptosomal associated protein 23 kDa;Smp_034120	Synaptosomal-associated protein [Source:UniProtKB/TrEMBL;Acc:G4V9U7]	gi|18765729|ref|NP_003816.2|	synaptosomal-associated protein 23 isoform SNAP23A [Homo sapiens]
Smp_122840	437.931	453.82	422.586	413.281	843.452	674.673	576.573	626.55	0.655484	0.0001	0.000501375	681.777	632.084	630.518	665.787	639.507	653.141	649.693	603.143	0.447934	0.000591528	0.0026252	368.385	344.52	333.414	375.462	309.507	342.662	304.894	283.794	0.675861	3.13595e-06	1.73978e-05	GO:0003743,GO:0005488,GO:0005515,GO:0006413,GO:0016070	Eukaryotic translation initiation factor 5;Smp_122840	Putative uncharacterized protein [Source:UniProtKB/TrEMBL;Acc:G4LVM9]	gi|21361337|ref|NP_001960.2|	eukaryotic translation initiation factor 5 [Homo sapiens]
Smp_039650	9.60277	8.12324	6.7793	7.66167	12.5261	12.7525	13.2944	12.0624	0.654568	0.0003	0.00132569	16.5735	15.624	13.7729	15	10.1614	15.8019	13.6643	12.7904	0.282657	0.00771587	0.0232131	9.13602	8.67424	7.35648	8.43337	4.772	8.20103	6.16787	5.89326	0.449801	0.000271386	0.000902902	GO:0004385,GO:0005515,GO:0007268,GO:0007399,GO:0008328,GO:0014069,GO:0016323,GO:0035255,GO:0043113,GO:0045197,GO:0045211,GO:0046037,GO:0046710,GO:0097120	disks large 1;Smp_039650	Cell polarity protein [Source:UniProtKB/TrEMBL;Acc:G4VSR8]	gi|324120936|ref|NP_001191315.1|	disks large homolog 1 isoform 3 [Homo sapiens]
Smp_144560	9.80671	8.9394	11.0125	8.65231	14.1252	15.5285	16.3671	14.4097	0.653762	0.00015	0.000719901	14.6301	15.2231	16.7166	14.9258	10.7254	16.8435	13.947	13.8561	0.313014	0.00199929	0.00745407	8.50202	8.89529	9.57808	8.96205	5.65259	9.60798	7.22492	7.26424	0.520346	1.17254e-05	5.64992e-05	GO:0005509	Nucleobindin 2;Smp_144560	Putative nucleobindin [Source:UniProtKB/TrEMBL;Acc:G4V7S7]	gi|4826870|ref|NP_005004.1|	nucleobindin-2 precursor [Homo sapiens]
Smp_128500	5.00611	4.49102	5.35323	5.70271	10.1467	8.41623	6.48641	7.25951	0.652577	5e-05	0.000268034	4.09601	4.28566	4.35861	4.76821	3.938	3.87971	4.72863	3.75836	0.416587	0.00507836	0.0163996	2.65537	2.84283	2.86987	3.5035	2.40119	2.53084	2.84043	2.20182	0.559034	0.000996414	0.00280388	GO:0005515	lysine specific demethylase 8;note=pfam_scan%3BPfam:PF13621.1%3B%3BE()%3D7.0E-31%3Bscore%3D107.5%3Bqu ery 64-223%3Bdescription%3DCupin_8;Smp_128500	Putative uncharacterized protein [Source:UniProtKB/TrEMBL;Acc:G4VSC7]	gi|223942018|ref|NP_001138820.1|	lysine-specific demethylase 8 isoform 1 [Homo sapiens]
Smp_160560	39.6856	38.2603	44.2221	44.6356	71.4583	65.6537	63.6125	61.4778	0.652529	5e-05	0.000268034	86.7978	85.3306	89.5347	103.844	68.7061	93.318	88.0559	76.538	0.388448	3.27685e-06	2.70254e-05	54.5141	54.2151	55.3188	67.9601	39.977	57.5337	50.1187	42.7385	0.525114	2.93482e-06	1.64094e-05	GO:0004601,GO:0020037,GO:0055114,GO:0098869	Dyp type peroxidase;Smp_160560	Putative uncharacterized protein [Source:UniProtKB/TrEMBL;Acc:G4LZI9]	_	_
SmVG_006671	4.52857	4.523	3.79173	3.69103	6.83903	8.32509	6.60122	4.19177	0.650665	5e-05	0.000268034	4.94518	5.1353	4.91249	4.82162	3.03721	5.6699	6.5113	2.71062	0.397809	0.00485845	0.0157919	3.78046	3.88793	3.20921	3.72503	2.33067	3.87137	3.91656	1.86352	0.547484	0.00682887	0.0150801
Smp_158640	91.1518	93.5342	88.7798	94.7716	188.787	144.711	127.357	117.018	0.650116	5e-05	0.000268034	121.513	110.345	105.513	118.77	99.0492	101.797	95.7503	80.3831	0.334887	0.0131138	0.0361789	68.539	63.068	59.1434	69.8686	51.1051	56.6678	48.0304	41.1136	0.459673	0.00180687	0.0047263	GO:0003735,GO:0005763,GO:0032543	28S ribosomal protein S17%2C mitochondrial;Smp_158640	Pol-related [Source:UniProtKB/TrEMBL;Acc:G4LZ88]	_	_
Smp_075470	277.983	283.659	224.297	290.432	481.529	357.699	429.622	419.922	0.6498	5e-05	0.000268034	352.581	330.754	275.334	380.744	280.379	382.797	279.996	315.49	0.42725	8.70679e-05	0.000498511	193.472	183.568	147.894	215.967	137.327	201.972	130.59	151.007	0.606437	2.94109e-06	1.64337e-05	GO:0003824,GO:0006534,GO:0008152,GO:0030170,GO:0031071,GO:0044571	cysteine desulfurase%2C mitochondrial;Smp_075470	Cysteine desulfurylase, putative [Source:UniProtKB/TrEMBL;Acc:G4LZ70]	gi|323668300|ref|NP_057594.4|	selenocysteine lyase [Homo sapiens]
Smp_124070	45.0916	49.5887	46.3751	50.2794	91.5239	59.8036	71.4264	77.3852	0.649531	5e-05	0.000268034	85.0498	78.6409	72.2099	92.3814	79.473	96.0889	74.1894	80.7873	0.530715	5.36951e-06	4.19769e-05	50.2796	47.065	42.6839	57.2532	43.4242	56.9206	39.9808	43.8472	0.757828	2.48458e-09	2.87587e-08	GO:0005576	venom allergen (val) protein;Smp_124070	Venom allergen-like (VAL) 16 protein [Source:UniProtKB/TrEMBL;Acc:G4V6M9]	gi|11641247|ref|NP_071738.1|	Golgi-associated plant pathogenesis-related protein 1 [Homo sapiens]
SmVG_002250	14.3134	13.0336	12.4423	15.5319	25.3905	20.7137	18.5125	22.1471	0.649263	5e-05	0.000268034	10.618	10.9328	8.97277	11.8569	9.70002	10.7976	8.8125	9.28198	0.403775	0.00356781	0.012191	6.37578	6.74489	5.74285	8.09545	5.3369	6.40266	5.48216	5.62965	0.584267	6.90864e-05	0.000269098
Smp_014400	62.7521	56.8689	61.4016	65.479	105.823	98.69	90.5387	91.426	0.648789	5e-05	0.000268034	76.8903	78.1278	77.0017	87.3006	62.7736	83.7672	74.5938	69.4985	0.384965	4.63454e-06	3.69721e-05	42.0323	42.9907	41.0747	49.2474	30.7427	44.2006	35.1926	33.3752	0.548141	1.51275e-07	1.15127e-06	GO:0005634,GO:0006351,GO:0006355,GO:0006357,GO:0032777,GO:0035267	enhancer of polycomb;Smp_014400.6	Enhancer of polycomb, putative [Source:UniProtKB/TrEMBL;Acc:G4LXP1]	gi|194272186|ref|NP_056445.3|	enhancer of polycomb homolog 2 [Homo sapiens]
Smp_180040	11.4381	10.8322	10.4891	11.4729	19.8072	17.0595	17.7	14.7824	0.648779	0.01895	0.04475	17.446	16.7128	15.5912	18.2186	13.9306	17.7669	14.6131	13.8117	0.36045	1.2724e-05	9.0577e-05	9.86838	9.4706	8.62829	10.6414	7.08192	9.71322	7.16132	6.87683	0.506357	9.98517e-06	4.89948e-05	GO:0003824,GO:0004619,GO:0005829,GO:0008152,GO:0016311,GO:0016791,GO:0016853	fructose 2%2C6 bisphosphatase TIGAR;Smp_180040	Phosphoglycerate mutase [Source:UniProtKB/TrEMBL;Acc:G4VRA6]	gi|9966849|ref|NP_065108.1|	probable fructose-2,6-bisphosphatase TIGAR [Homo sapiens]
Smp_121600	26.2394	24.704	24.8685	20.948	43.4172	41.1743	30.1925	36.8524	0.648135	5e-05	0.000268034	24.1864	25.1168	23.1281	22.6759	20.3892	22.5782	27.1405	22.055	0.413243	0.00083479	0.00353457	13.6844	14.2191	12.82	13.2763	10.3654	12.3498	13.3667	10.9959	0.657279	8.942e-06	4.43327e-05	GO:0016020,GO:0016021	hypothetical protein;note=tmhmm%3B%3Bquery 1-78%3B;note=%3Bquery 33-78%3B;note=%3Bquery 10-32%3B;note=%3Bquery 1-9%3B;Smp_121600	Putative uncharacterized protein [Source:UniProtKB/TrEMBL;Acc:G4VED1]	_	_
Smp_170230	39.21	31.546	34.9802	33.1575	65.269	55.1906	50.8407	46.3284	0.647888	0.0001	0.000501375	34.2973	39.7433	36.6431	38.8414	34.5114	40.0474	36.0267	31.9736	0.45971	4.08285e-05	0.000254428	19.3569	22.3762	20.0756	22.2765	16.9374	21.472	16.8991	15.4943	0.65062	3.03204e-06	1.68869e-05	GO:0000166,GO:0000384,GO:0000398,GO:0003676,GO:0003723,GO:0005686,GO:0006406,GO:0070274,GO:0071011,GO:0071013	rna recognition motif containing protein;Smp_170230	Putative rna recognition motif containing protein [Source:UniProtKB/TrEMBL;Acc:G4VSP8]	gi|118600973|ref|NP_057108.2|	RNA-binding motif protein, X-linked 2 [Homo sapiens]
Smp_171770	15.2196	16.4793	15.075	15.2021	27.4404	21.706	25.1195	22.8243	0.647617	0.02075	0.0484388	18.0651	16.4178	16.7525	17.8605	14.0429	20.3116	15.2514	15.8861	0.396772	1.33214e-05	9.41997e-05	10.3496	9.577	9.38296	10.5975	7.09214	11.2141	7.57982	8.0515	0.591205	2.31381e-08	2.12252e-07		hypothetical protein;Smp_171770	Putative uncharacterized protein [Source:UniProtKB/TrEMBL;Acc:G4VJ76]	_	_
Smp_045040	71.2607	65.5092	73.1987	90.1876	117.507	146.613	103.941	101.97	0.647041	5e-05	0.000268034	79.6132	79.9626	81.4271	108.435	65.3378	89.7431	103.896	71.8515	0.494919	1.73237e-07	1.88245e-06	42.4134	42.9793	42.3948	59.8862	29.9108	45.1048	46.1636	32.3049	0.605468	3.58267e-05	0.000150926	GO:0000453,GO:0000463,GO:0000466,GO:0001510,GO:0005634,GO:0005730,GO:0006364,GO:0008168,GO:0008649,GO:0008650,GO:0016435,GO:0016740,GO:0030687,GO:0031167,GO:0032259,GO:0042254	rrna methyltransferase 3;Smp_045040	Putative ribosomal RNA methyltransferase [Source:UniProtKB/TrEMBL;Acc:G4VQU5]	gi|194097365|ref|NP_060117.3|	putative rRNA methyltransferase 3 [Homo sapiens]
Smp_179710	313.324	283.215	260.223	330.452	533.443	464.416	461.271	399.816	0.646904	5e-05	0.000268034	489.429	511.615	427.447	598.87	391.071	538.641	440.776	396.231	0.400476	7.25326e-05	0.000423366	268.772	283.524	230.236	339.203	192.259	285.593	207.279	189.902	0.495331	0.00022313	0.000757934	GO:0003824,GO:0004372,GO:0006544,GO:0006563,GO:0006730,GO:0008168,GO:0016740,GO:0030170,GO:0032259,GO:0035999	Maternal Effect Lethal family member (mel 32);Smp_179710	Putative serine hydroxymethyltransferase [Source:UniProtKB/TrEMBL;Acc:G4VGW4]	gi|261862346|ref|NP_001159828.1|	serine hydroxymethyltransferase, mitochondrial isoform 2 precursor [Homo sapiens]
Smp_019990	56.0713	58.475	49.4934	56.3877	85.6192	82.1961	91.9434	85.2861	0.646481	5e-05	0.000268034	84.7916	77.8998	69.4633	79.9322	43.901	81.7371	59.0711	71.3955	0.213189	0.0183269	0.047811	48.8022	45.152	39.3695	47.6197	23.2964	46.1975	30.3646	36.9838	0.419571	0.000562667	0.00170349	GO:0006810,GO:0006886,GO:0008565,GO:0015031,GO:0016192,GO:0030117	clathrin coat assembly protein ap19;Smp_019990	Putative clathrin adapter complex protein [Source:UniProtKB/TrEMBL;Acc:G4V8G4]	_	_
Smp_095670	175.931	155.446	140.104	158.775	250.947	289.569	248.832	197.199	0.646449	5e-05	0.000268034	184.595	202.897	166.775	209.412	148.167	215.436	211.71	142.225	0.477003	2.33536e-08	3.13066e-07	104.407	116.321	92.9222	123.771	77.3855	120.327	107.739	72.4842	0.600864	3.12919e-05	0.000133861	GO:0003676,GO:0008270,GO:0046872	Zinc finger CCCH domain containing protein 3;Smp_095670	Putative uncharacterized protein [Source:UniProtKB/TrEMBL;Acc:G4M0Z6]	gi|155722994|ref|NP_055932.2|	zinc finger CCCH domain-containing protein 3 [Homo sapiens]
SmVG_018998	9.75388	8.4157	7.70302	9.278	12.8697	11.5806	14.6662	15.8719	0.645578	0.00065	0.00259941	8.48941	8.34538	7.41114	9.91606	5.72833	9.5838	6.9506	8.99099	0.337424	0.0108646	0.0308389	4.9555	4.86896	4.25488	5.94102	2.97657	5.37421	3.55045	4.56442	0.543516	0.000286172	0.000947681
Smp_170470	2.86726	1.96769	2.6446	3.26158	3.67211	5.126	4.82548	3.17929	0.645563	0.00765	0.021179	4.16004	5.86817	5.67977	5.97019	3.98825	7.63034	6.51173	4.89656	0.560384	0.000112957	0.000627106	3.22355	3.50177	3.55689	4.01846	2.49369	4.26197	3.68567	2.69711	0.708592	1.82387e-05	8.34313e-05	GO:0004222,GO:0006508	family M13 unassigned peptidase (M13 family);Smp_170470	Putative uncharacterized protein [Source:UniProtKB/TrEMBL;Acc:G4VCU9]	_	_
Smp_008470	46.5219	47.3723	45.0996	46.7404	76.8162	60.5342	77.1584	75.8233	0.644465	0.0018	0.00624542	64.18	59.5545	60.7922	67.4952	51.5889	73.775	53.0812	63.4299	0.399938	6.82326e-07	6.52924e-06	34.7163	32.6691	32.1743	37.9975	24.5965	38.4842	24.6724	29.4477	0.623689	2.44245e-09	2.83476e-08		erythroblast macrophage protein EMP;Smp_008470	Putative erythroblast macrophage protein emp [Source:UniProtKB/TrEMBL;Acc:G4V5G9]	_	_
Smp_001610	3.92726	3.8872	3.74472	3.51163	7.61343	5.65506	5.21448	5.0749	0.644452	0.00615	0.0176342	4.05477	4.22701	3.86021	3.87614	3.55152	4.07654	3.78117	3.37258	0.374077	0.00668255	0.0206022	2.35697	2.42064	2.11458	2.35237	1.84222	2.2903	1.96455	1.62185	0.575239	0.000563415	0.00170515	GO:0035082,GO:0044458,GO:0060294	radial spoke head protein 9;note=predicted by EVM2;note=pfam_scan%3BPfam:PF04712.7%3B%3BE()%3D3.5E-6%3Bscore%3D25.9%3Bquer y 11-62%3Bdescription%3DRadial_spoke;Smp_001610	Putative uncharacterized protein [Source:UniProtKB/TrEMBL;Acc:G4VCG5]	gi|32964825|ref|NP_689945.2|	radial spoke head protein 9 homolog isoform 1 [Homo sapiens]
Smp_027850	34.208	33.3126	34.0718	36.7551	61.2419	54.5996	53.8793	46.5351	0.644443	5e-05	0.000268034	34.2218	32.3832	32.8809	38.995	30.5238	40.7756	33.974	29.6186	0.497087	8.29576e-09	1.22893e-07	19.1156	18.3001	18.0207	22.6413	15.3283	21.9349	16.3932	14.62	0.653879	1.60846e-08	1.53287e-07		hypothetical protein;note=predicted by EVM2;note=pfam_scan%3BPfam:PF08243.6%3B%3BE()%3D3.3E-11%3Bscore%3D43.3%3Bque ry 402-506%3Bdescription%3DSPT2;note=iprscan%3BInterPro:IPR013256 : Chromatin SPT2%3BPfam:PF08243%3B%3Bscore%3D2.6E-7%3Bquery 393-508%3Bdescription%3DChromatin SPT2;Smp_027850	Putative uncharacterized protein [Source:UniProtKB/TrEMBL;Acc:C4Q4V8]	_	_
Smp_044160	5.69161	5.05057	5.09925	5.17501	8.79387	8.9507	8.1852	6.91947	0.644342	0.0002	0.000928806	8.86217	9.93136	9.22556	9.99559	7.21846	10.2874	10.1771	7.8549	0.413019	1.21808e-05	8.7241e-05	5.06579	5.69155	5.08982	5.77001	3.79883	5.84673	5.13616	4.00851	0.599199	1.9278e-06	1.12405e-05	GO:0003735,GO:0006412,GO:0006810,GO:0016020,GO:0016021,GO:0055085	S adenosylmethionine mitochondrial carrier;Smp_044160	Putative mitochondrial carrier protein [Source:UniProtKB/TrEMBL;Acc:G4VEJ5]	_	_
Smp_092380	245.238	233.578	229.468	242.546	458.974	361.785	334.841	330.083	0.643867	5e-05	0.000268034	232.133	227.076	214.305	248.157	212.477	235.294	220.193	189.871	0.468436	2.05201e-05	0.000138333	134.791	133.857	123.222	150.041	114.244	135.634	114.632	100.612	0.646313	6.7108e-07	4.37043e-06	GO:0000398,GO:0005634,GO:0005681	protein bud31;Smp_092380	Putative g10 protein homolog [Source:UniProtKB/TrEMBL;Acc:G4VHY6]	gi|32171175|ref|NP_003901.2|	protein BUD31 homolog [Homo sapiens]
Smp_063760	5.77739	5.44666	5.19875	5.98099	9.35706	9.95481	8.94156	6.736	0.643176	5e-05	0.000268034	8.2741	8.32596	7.76205	9.47736	6.53212	9.59998	8.56222	6.16581	0.435073	2.11544e-07	2.24655e-06	4.54871	4.55613	4.18105	5.35286	3.21135	4.86353	3.86208	2.93958	0.515543	5.15954e-05	0.000208153		hypothetical protein;Smp_063760	Putative uncharacterized protein [Source:UniProtKB/TrEMBL;Acc:G4VCA1]	_	_
Smp_053640	27.6732	32.0509	28.6865	38.6781	43.3103	42.3034	52.9284	59.8356	0.642415	5e-05	0.000268034	31.955	26.7968	28.4841	41.1481	20.4879	36.3252	24.8446	36.3274	0.348774	2.32852e-05	0.000154395	18.1712	15.425	15.861	24.3143	10.4945	20.0328	12.213	18.1447	0.547836	0.000252636	0.00084915		hypothetical protein;note=predicted by EVM2;Smp_053640	Putative uncharacterized protein [Source:UniProtKB/TrEMBL;Acc:G4VIZ7]	_	_
Smp_211250	991.734	951.96	992.377	1069.89	2083.9	1563.37	1345.67	1254.56	0.641129	5e-05	0.000268034	1198.77	1175.93	1183.28	1383.79	1235.33	1243.82	1164.1	940.518	0.509274	0.000221075	0.00112635	705.609	693.655	683.498	831.635	641.054	706.958	594.724	493.218	0.669795	2.84528e-05	0.00012288	GO:0003723,GO:0003735,GO:0003831,GO:0003945,GO:0004461,GO:0005622,GO:0005840,GO:0006412,GO:0016740,GO:0016757,GO:0022625,GO:0042254	Ribosomal protein L34a;Smp_211250	Putative beta-1,4-galactosyltransferase [Source:UniProtKB/TrEMBL;Acc:G4VNW9]	gi|16117787|ref|NP_000986.2|	60S ribosomal protein L34 [Homo sapiens]
Smp_205570	380.322	341.945	327.985	316.702	758.669	508.698	387.229	476.818	0.640846	5e-05	0.000268034	328.217	340.234	294.798	337.47	347.638	293.765	310.335	268.928	0.467552	0.0140813	0.0384581	188.515	195.53	167.541	199.656	173.56	161.228	147.504	134.856	0.685074	9.99681e-05	0.000372956	GO:0000387,GO:0000398,GO:0005681,GO:0005682,GO:0005685,GO:0005686,GO:0005687,GO:0046540,GO:0071011	small nuclear ribonucleoprotein e;Smp_205570
Smp_126370	33.587	27.257	27.1029	30.1369	59.4668	46.5767	39.409	38.6298	0.64054	5e-05	0.000268034	34.0786	36.8658	31.3895	37.0397	32.4326	33.6279	32.2502	27.111	0.420279	0.00218415	0.00804953	19.0562	20.5304	17.0424	21.1829	15.7672	17.9091	15.1971	13.1438	0.569891	0.000235786	0.000795568	GO:0001054,GO:0001055,GO:0001056,GO:0003677,GO:0003899,GO:0005634,GO:0005665,GO:0005666,GO:0005736,GO:0006351,GO:0006360,GO:0006366,GO:0006383	DNA directed RNA polymerases I%2C II%2C and III;note=pfam_scan%3BPfam:PF03871.9%3B%3BE()%3D2.1E-27%3Bscore%3D95.1%3Bque ry 2-89%3Bdescription%3DRNA_pol_Rpb5_N;note=pfam_scan%3BPfam:PF01191.14%3B%3BE()%3D2.0E-36%3Bscore%3D123.2%3Bq uery 132-204%3Bdescription%3DRNA_pol_Rpb5_C;note=iprscan%3BInterPro:IPR014381 : DNA-directed RNA polymerase%2C RPB5 subunit%3BPIRSF:PIRSF000747%3B%3Bscore%3D6.7E-103%3B…	Putative dna-directed RNA polymerase II [Source:UniProtKB/TrEMBL;Acc:G4VPW8]	gi|14589951|ref|NP_002686.2|	DNA-directed RNA polymerases I, II, and III subunit RPABC1 [Homo sapiens]
Smp_066620	42.726	42.623	40.3535	40.2753	78.052	64.1257	60.3744	56.1448	0.640272	5e-05	0.000268034	67.5809	64.593	58.0472	62.5046	54.9643	60.3459	54.9099	48.2712	0.338548	0.00476876	0.0155413	37.3776	35.8845	31.2428	35.6376	27.8421	32.5173	26.3752	23.2957	0.499752	0.00030457	0.000997821	GO:0003735,GO:0005739,GO:0005840	ribosomal protein;Smp_066620	Mitochondrial ribosomal protein S25, putative [Source:UniProtKB/TrEMBL;Acc:G4LVF9]	gi|14028877|ref|NP_071942.1|	28S ribosomal protein S25, mitochondrial [Homo sapiens]
Smp_136320	13.3601	13.9242	13.3873	14.5515	25.2493	21.4591	21.1547	18.1094	0.638607	5e-05	0.000268034	19.9389	18.4737	17.9308	21.6596	16.2116	20.685	18.1539	15.4954	0.408429	3.60195e-07	3.61833e-06	11.2807	10.6152	10.0118	12.6582	8.13184	11.2266	9.01994	7.74876	0.535337	3.38206e-06	1.85472e-05		GSK3 beta interaction protein;Smp_136320	Putative uncharacterized protein [Source:UniProtKB/TrEMBL;Acc:G4VJX1]	gi|62000633|ref|NP_057556.2|	GSK3-beta interaction protein [Homo sapiens]
SmVG_030827:Smp_121130	11.0675	10.5435	10.0341	10.3648	19.1699	16.8954	14.0152	15.3079	0.638301	5e-05	0.000268034	12.1295	11.6112	10.9434	12.4277	9.72617	11.6522	10.917	10.6221	0.362338	2.82935e-05	0.000182838	6.78061	6.52963	6.02678	7.2068	4.77663	6.24896	5.22921	5.20989	0.537705	9.76944e-07	6.14765e-06		mitochondrial carrier triple repeat protein;Smp_121130	Mitochondrial carrier protein, putative [Source:UniProtKB/TrEMBL;Acc:G4LZ15]	gi|153792375|ref|NP_001012773.2|	mitochondrial carrier triple repeat protein 6 [Homo sapiens]
SmVG_030827:Smp_121140	11.0675	10.5435	10.0341	10.3648	19.1699	16.8954	14.0152	15.3079	0.638301	5e-05	0.000268034	12.1295	11.6112	10.9434	12.4277	9.72617	11.6522	10.917	10.6221	0.362338	2.82935e-05	0.000182838	6.78061	6.52963	6.02678	7.2068	4.77663	6.24896	5.22921	5.20989	0.537705	9.76944e-07	6.14765e-06		MYND finger family protein;Smp_121140.2	Putative uncharacterized protein [Source:UniProtKB/TrEMBL;Acc:G4LZ16]	gi|209862893|ref|NP_001129518.1|	zinc finger MYND domain-containing protein 15 isoform 1 [Homo sapiens]
SmVG_030827:Smp_121140.2	11.0675	10.5435	10.0341	10.3648	19.1699	16.8954	14.0152	15.3079	0.638301	5e-05	0.000268034	12.1295	11.6112	10.9434	12.4277	9.72617	11.6522	10.917	10.6221	0.362338	2.82935e-05	0.000182838	6.78061	6.52963	6.02678	7.2068	4.77663	6.24896	5.22921	5.20989	0.537705	9.76944e-07	6.14765e-06		MYND finger family protein;Smp_121140.2
Smp_129420	88.8808	80.5625	74.9218	81.2786	170.785	124.356	116.967	94.5894	0.637829	5e-05	0.000268034	154.032	142.411	130.079	150.612	143.937	137.826	132.747	104.616	0.450157	0.00420211	0.0139867	82.4395	77.8564	68.3718	84.2295	68.852	71.9739	60.7558	47.8853	0.612638	0.000299426	0.000983976	GO:0000028,GO:0000462,GO:0003735,GO:0005622,GO:0005763,GO:0005840,GO:0006412,GO:0048027,GO:0070181	28S ribosomal protein S11%2C mitochondrial;Smp_129420	Putative 28s ribosomal protein S11 [Source:UniProtKB/TrEMBL;Acc:G4VH52]	gi|16554609|ref|NP_073750.2|	28S ribosomal protein S11, mitochondrial isoform a [Homo sapiens]
Smp_056440	58.739	54.4896	59.0737	53.1276	115.638	74.6447	78.9251	81.5457	0.637781	5e-05	0.000268034	80.1545	80.5965	80.1509	79.855	68.9419	77.6373	62.1074	67.0539	0.308106	0.0144459	0.0393254	44.7336	46.3462	43.428	44.8603	32.2719	40.5762	27.7011	31.3535	0.481151	0.000282812	0.000937693	GO:0004784,GO:0006801,GO:0016491,GO:0019430,GO:0046872,GO:0055114	manganese superoxide dismutase;Smp_056440	Superoxide dismutase [Source:UniProtKB/TrEMBL;Acc:G4VSQ5]	gi|67782309|ref|NP_001019637.1|	superoxide dismutase [Mn], mitochondrial isoform B precursor [Homo sapiens]
Smp_047060	142.413	140.516	129.252	144.355	307.263	202.338	189.719	166.524	0.637632	5e-05	0.000268034	85.9534	90.671	75.9515	97.8913	114.187	98.0378	93.1585	69.1415	0.672566	0.000610316	0.00269937	53.6301	57.7378	45.9716	64.0044	66.3541	60.882	51.7358	38.1336	0.859917	4.65647e-05	0.000190637	GO:0005747,GO:0006120,GO:0008137	hypothetical protein;Smp_047060	Putative uncharacterized protein [Source:UniProtKB/TrEMBL;Acc:G4VNA0]	gi|6274550|ref|NP_004996.1|	NADH dehydrogenase [ubiquinone] 1 beta subcomplex subunit 9 [Homo sapiens]
Smp_163190	9.68374	8.44458	8.17296	10.2587	14.0582	13.632	14.6688	14.4597	0.636102	5e-05	0.000268034	9.45585	10.1358	9.11309	12.339	7.14959	11.3824	8.60192	9.17944	0.364892	0.000402543	0.00188438	5.32841	5.7068	5.07594	7.10443	3.54059	6.18233	4.15869	4.55917	0.509852	2.39611e-05	0.00010599	GO:0005634,GO:0006281,GO:0007049	cell cycle checkpoint protein rad17;Smp_163190	Cell cycle checkpoint protein rad17, putative [Source:UniProtKB/TrEMBL;Acc:G4LZW8]	gi|19718786|ref|NP_579917.1|	cell cycle checkpoint protein RAD17 isoform 2 [Homo sapiens]
Smp_136640	56.0063	56.7324	57.3088	52.5196	77.2168	92.0192	85.6337	90.9162	0.635638	0.0001	0.000501375	110.793	98.3257	101.668	105.286	84.5635	104.396	94.2107	92.6623	0.355705	1.17928e-05	8.51393e-05	64.2539	57.276	57.6491	62.7463	43.63	58.5795	47.013	47.299	0.554386	2.16487e-07	1.59657e-06	GO:0005509	programmed cell death protein;Smp_136640	Putative programmed cell death protein [Source:UniProtKB/TrEMBL;Acc:G4VKW2]	gi|6912582|ref|NP_036524.1|	peflin [Homo sapiens]
Smp_003990	908.291	834.326	835.455	980.18	1411.15	1374.82	1374.75	1367	0.635517	0.0001	0.000501375	912.09	956.655	882.379	1159.52	707.675	1040.75	925.442	854.877	0.417952	6.61671e-05	0.000390496	526.011	555.85	501.149	690.802	374.492	592.472	473.814	446.321	0.554488	5.01164e-06	2.62743e-05	GO:0003824,GO:0004807,GO:0005737,GO:0005829,GO:0006094,GO:0006096,GO:0006098,GO:0008152,GO:0016853,GO:0019563,GO:0042802,GO:0046166	triosephosphate isomerase 1a;Smp_003990	Triosephosphate isomerase [Source:UniProtKB/Swiss-Prot;Acc:P48501]	gi|226529917|ref|NP_001152759.1|	triosephosphate isomerase isoform 2 [Homo sapiens]
Smp_169440	44.5786	44.066	40.9529	43.0507	85.4908	64.2604	59.5906	58.8393	0.635373	5e-05	0.000268034	38.3519	37.4193	34.9635	39.6295	34.8188	37.2593	34.5146	31.0031	0.397946	0.00111324	0.00453315	21.1382	20.7875	18.7639	22.5809	16.7302	19.5037	15.922	14.5732	0.563703	2.88371e-05	0.000124352	GO:0000166,GO:0000209,GO:0000790,GO:0005524,GO:0005737,GO:0006281,GO:0016574,GO:0016874,GO:0016881,GO:0031625,GO:0033503,GO:0043161,GO:0061630	ubiquitin protein ligase;Smp_169440	Ubiquitin-conjugating enzyme rad6, putative [Source:UniProtKB/TrEMBL;Acc:G4LXU5]	gi|32967276|ref|NP_861427.1|	ubiquitin-conjugating enzyme E2 A isoform 2 [Homo sapiens]
Smp_053390	1520.76	1450.1	1582.22	1574.13	3171.56	2311.38	2116.16	1916.46	0.635059	5e-05	0.000268034	1448.21	1406.82	1484.56	1586.19	1476.89	1488.91	1375.25	1153.01	0.487434	0.000476056	0.00218825	805.33	777.545	805.408	899.502	745.972	808.751	655.437	555.411	0.66812	2.19308e-05	9.79178e-05	GO:0000786,GO:0003677,GO:0005634,GO:0005694,GO:0006334,GO:0046982	histone H4;Smp_053390	Histone H4 [Source:UniProtKB/TrEMBL;Acc:C4QBN1]	gi|4504309|ref|NP_003533.1|	histone H4 [Homo sapiens]
Smp_035410	39.3087	39.1277	37.2446	38.933	75.6571	51.9608	56.9872	55.5063	0.635033	5e-05	0.000268034	49.4849	44.6862	47.8779	53.8962	39.5064	47.7632	38.0372	38.0061	0.312599	0.00258418	0.00923724	27.1482	24.6259	25.7136	30.5093	19.0323	25.1029	17.745	18.1941	0.429595	0.00033976	0.00109553	GO:0003735,GO:0005622,GO:0005739,GO:0005840,GO:0006412	39S ribosomal protein L24;Smp_035410	Putative mitochondrial ribosomal protein L24 [Source:UniProtKB/TrEMBL;Acc:G4V7Y5]	gi|22035590|ref|NP_663781.1|	39S ribosomal protein L24, mitochondrial precursor [Homo sapiens]
Smp_173410	105.016	106.585	110.941	119.957	204.815	174.658	163.511	144.147	0.634909	0.0007	0.00277151	124.146	113.448	121.737	143.117	103.716	133.648	116.669	100.702	0.436735	6.92626e-08	8.41724e-07	65.6309	60.7759	63.1268	78.6599	49.9279	69.0506	53.4705	45.9778	0.56489	1.14335e-06	7.09077e-06		hypothetical protein;Smp_173410	Putative uncharacterized protein [Source:UniProtKB/TrEMBL;Acc:G4VAY5]	_	_
SmVG_023365:Smp_033530	12.3275	10.7861	11.2056	11.4816	16.175	20.5657	18.9269	15.4518	0.634871	5e-05	0.000268034	16.0266	16.7105	15.7383	18.0348	12.0486	19.0607	18.2158	12.8315	0.430855	1.32767e-07	1.48829e-06	9.19276	9.72646	8.87768	10.7245	6.20541	10.5367	9.10915	6.48959	0.554843	1.78254e-05	8.1715e-05		carbonyl reductase 1;Smp_033530.3	Putative carbonyl reductase [Source:UniProtKB/TrEMBL;Acc:G4VQT8]	gi|4502601|ref|NP_001227.1|	carbonyl reductase [NADPH] 3 [Homo sapiens]
SmVG_023365:Smp_033530.3	12.3275	10.7861	11.2056	11.4816	16.175	20.5657	18.9269	15.4518	0.634871	5e-05	0.000268034	16.0266	16.7105	15.7383	18.0348	12.0486	19.0607	18.2158	12.8315	0.430855	1.32767e-07	1.48829e-06	9.19276	9.72646	8.87768	10.7245	6.20541	10.5367	9.10915	6.48959	0.554843	1.78254e-05	8.1715e-05		carbonyl reductase 1;Smp_033530.3
SmVG_023365:Smp_140270	12.3275	10.7861	11.2056	11.4816	16.175	20.5657	18.9269	15.4518	0.634871	5e-05	0.000268034	16.0266	16.7105	15.7383	18.0348	12.0486	19.0607	18.2158	12.8315	0.430855	1.32767e-07	1.48829e-06	9.19276	9.72646	8.87768	10.7245	6.20541	10.5367	9.10915	6.48959	0.554843	1.78254e-05	8.1715e-05		carbonyl reductase 1;Smp_140270	Putative carbonyl reductase [Source:UniProtKB/TrEMBL;Acc:G4VQU0]	gi|4502601|ref|NP_001227.1|	carbonyl reductase [NADPH] 3 [Homo sapiens]
SmVG_012638	24.5698	25.1613	25.2133	27.4837	47.51	41.3312	36.1052	34.0285	0.634188	5e-05	0.000268034	33.7058	32.1561	34.6862	38.7281	28.3244	34.0758	33.5719	27.9166	0.395175	2.71517e-06	2.28767e-05	18.4866	17.6841	18.5387	21.9937	13.5563	18.0014	15.619	13.2738	0.528654	9.4468e-06	4.66198e-05	GO:0005515
Smp_042110	82.5874	74.0616	76.8862	82.9507	147.395	133.686	109.151	100.921	0.634031	5e-05	0.000268034	122.077	116.468	111.364	130.803	88.0388	102.436	103.058	84.1452	0.290563	0.00169115	0.00645939	70.2818	67.4097	62.543	78.0082	47.8755	58.4358	53.3567	43.5071	0.38444	0.00169839	0.00446981	GO:0016020,GO:0016021	hypothetical protein;Smp_042110	Putative uncharacterized protein [Source:UniProtKB/TrEMBL;Acc:G4VJT4]	_	_
Smp_173920	39.891	29.9347	38.506	41.0699	50.198	96.2864	46.268	38.8435	0.632413	5e-05	0.000268034	103.798	116.127	127.249	142.11	79.0021	143.235	209.802	94.4217	0.608642	0.00581124	0.0184007	80.3437	92.4699	95.8401	116.996	54.7928	100.796	137.196	63.6726	0.714519	0.0018127	0.00474011		hypothetical protein;note=predicted by EVM2;Smp_173920
Smp_060270	30.7095	30.5569	29.057	30.3332	58.7961	43.462	43.1702	41.5738	0.632148	5e-05	0.000268034	25.813	25.0739	23.9629	27.453	23.1172	26.5031	23.3978	21.225	0.410485	7.50086e-05	0.000436192	14.8782	14.5489	13.5231	16.3737	12.0159	14.8115	11.8074	10.9278	0.57413	3.53686e-06	1.92975e-05	GO:0005789,GO:0007029,GO:0016020,GO:0016021	protein jagunal;Smp_060270	Putative uncharacterized protein [Source:UniProtKB/TrEMBL;Acc:G4VQM4]	gi|190014601|ref|NP_115881.3|	protein jagunal homolog 1 [Homo sapiens]
Smp_095250	636.828	629.433	640.169	678.022	1309.78	989.903	867.211	837.949	0.631889	5e-05	0.000268034	574.311	544.724	556.482	644.713	541.418	559.735	533.708	447.16	0.455676	0.000377002	0.00177906	334.38	316.66	317.266	390.533	269.062	308.453	261.625	226.658	0.607807	2.91878e-05	0.000125612	GO:0016020,GO:0016021	hypothetical protein;note=predicted by EVM2;Smp_095250	Putative uncharacterized protein [Source:UniProtKB/TrEMBL;Acc:C4QMH7]	_	_
Smp_071640	61.1257	60.7655	62.2427	59.9662	120.581	85.2861	93.1834	79.1379	0.631633	5e-05	0.000268034	86.2215	82.9909	86.5374	92.4197	80.0946	94.2407	74.2621	68.2708	0.406372	0.000337146	0.0016164	47.4589	46.2444	46.678	52.7415	39.1022	50.1983	35.1619	32.8273	0.556308	5.55362e-05	0.000221964	GO:0000166,GO:0003676	arginine:serine rich splicing factor;Smp_071640	Putative arginine/serine-rich splicing factor [Source:UniProtKB/TrEMBL;Acc:G4VRU1]	gi|72534660|ref|NP_001026854.1|	serine/arginine-rich splicing factor 7 isoform 1 [Homo sapiens]
Smp_146600	43.3556	41.1961	42.9768	46.165	79.0312	58.8352	64.8187	66.3693	0.631354	5e-05	0.000268034	64.2246	64.5881	61.1529	75.6545	54.9808	69.0307	52.5941	59.2215	0.372695	0.00025932	0.00128594	37.8921	38.4436	35.4279	46.1843	29.7563	40.2015	27.9016	31.5756	0.5403	4.29176e-06	2.28352e-05	GO:0000166,GO:0005525,GO:0005622,GO:0007264,GO:0016020	ras gene family%2C member A;Smp_146600	Putative rho GTPase [Source:UniProtKB/TrEMBL;Acc:G4VBR2]	gi|4757764|ref|NP_004031.1|	rho-related GTP-binding protein RhoB precursor [Homo sapiens]
Smp_026770	361.595	366.914	380.305	382.53	755.076	561.172	509.486	484.286	0.631292	5e-05	0.000268034	428.78	384.547	415.463	442.813	414.07	421.866	387.755	338.752	0.472974	0.0006363	0.00279633	219.657	202.091	211.475	235.605	197.259	216.746	180.456	160.093	0.661274	7.91984e-06	3.98641e-05	GO:0000398,GO:0003676,GO:0003723,GO:0005634,GO:0005682,GO:0005685,GO:0005686,GO:0005687,GO:0005737,GO:0019013,GO:0030529,GO:0046540,GO:0071004,GO:0071013	small nuclear ribonucleoprotein associated;Smp_026770	Small nuclear ribonucleoprotein-associated protein [Source:UniProtKB/TrEMBL;Acc:G4VKW3]	gi|38150007|ref|NP_937859.1|	small nuclear ribonucleoprotein-associated proteins B and B' isoform B' [Homo sapiens]
Smp_093320	1004.09	993.482	932.226	1015.43	2436.29	1410.53	1174.43	1088.61	0.631031	5e-05	0.000268034	764.684	756.461	721.462	827.824	923.118	761.794	710.944	660.223	0.529858	0.00685369	0.0210577	548.383	543.541	503.517	605.715	587.215	529.94	441.022	420.959	0.757969	2.64698e-05	0.000115303	GO:0001522,GO:0030515,GO:0042254,GO:0072588	H:ACA ribonucleoprotein complex subunit 3;Smp_093320	Ribosome biogenesis protein Nop10, putative [Source:UniProtKB/TrEMBL;Acc:C4QM46]	gi|8923942|ref|NP_061118.1|	H/ACA ribonucleoprotein complex subunit 3 [Homo sapiens]
Smp_024030	8.98738	7.8964	7.75044	9.11191	13.9035	14.1257	13.7034	10.5174	0.63071	0.0058	0.0167458	12.0583	12.559	11.9203	14.5431	9.65875	12.9246	11.1685	8.76968	0.353537	0.000272607	0.00134386	6.37944	6.73029	6.06445	7.99231	4.63906	6.55176	5.09857	3.97087	0.418387	0.0031268	0.00765369	GO:0003735,GO:0005622,GO:0005762,GO:0005840,GO:0006412	39S ribosomal protein L49%2C mitochondrial;Smp_024030	Putative uncharacterized protein [Source:UniProtKB/TrEMBL;Acc:G4VQ50]	gi|4826649|ref|NP_004918.1|	39S ribosomal protein L49, mitochondrial [Homo sapiens]
Smp_185370	109.003	79.0124	92.7122	89.821	134.295	212.834	137.293	88.7011	0.629182	5e-05	0.000268034	148.397	194.775	165.511	171.137	121.174	203.599	247.398	110.188	0.535302	0.000891397	0.00373907	88.4658	116.913	95.1897	107.774	59.4822	111.679	124.402	56.3731	0.671841	0.00292748	0.00722561	GO:0003676,GO:0015074	gag pol polyprotein;note=pfam_scan%3BPfam:PF00665.21%3B%3BE()%3D7.5E-23%3Bscore%3D80.8%3Bqu ery 116-229%3Bdescription%3Drve;note=iprscan%3BInterPro:IPR001584 : Integrase%2C catalytic core%3BPfam:PF00665%3B%3Bscore%3D5.8E-29%3Bquery 115-265%3Bdescription%3DIntegrase%2C catalytic core;Smp_185370
Smp_008120	51.2329	52.0917	49.822	53.244	91.5825	69.1461	79.1405	78.8294	0.626815	5e-05	0.000268034	48.8848	45.1234	45.3227	51.7017	38.6628	52.5384	38.647	44.0493	0.376431	2.25399e-05	0.000149878	27.3224	25.5301	25.0672	29.982	19.5437	28.6236	19.1505	22.3593	0.570917	2.50741e-07	1.81486e-06	GO:0001104,GO:0001128,GO:0006357,GO:0016592,GO:0051123,GO:0070847	Mediator of RNA polymerase II transcription;Smp_008120	Med-6-related [Source:UniProtKB/TrEMBL;Acc:G4V7I9]	gi|42544155|ref|NP_005457.2|	mediator of RNA polymerase II transcription subunit 6 [Homo sapiens]
Smp_011960	5.6648	4.80484	5.19705	6.55551	7.69094	7.4596	9.36858	9.78801	0.626506	5e-05	0.000268034	5.90173	6.64417	6.30497	8.51552	4.73278	8.17763	5.8173	7.39265	0.402041	2.33327e-06	1.99025e-05	3.34969	3.80379	3.53475	4.97008	2.38204	4.48939	2.85745	3.70286	0.587232	6.71698e-06	3.42111e-05	GO:0005524,GO:0016310,GO:0035299	inositol pentakisphosphate 2 kinase;Smp_011960	Putative uncharacterized protein [Source:UniProtKB/TrEMBL;Acc:G4VRZ1]	gi|12232423|ref|NP_073592.1|	inositol-pentakisphosphate 2-kinase [Homo sapiens]
SmVG_035316	4.36311	3.96606	4.72238	4.12928	8.11336	5.52363	6.02917	6.85654	0.626428	0.0012	0.00440638	3.66568	3.631	4.01769	3.89775	3.65673	3.98957	3.33664	3.88672	0.407229	0.0066504	0.0205247	1.75934	1.83152	2.0206	2.03945	1.43974	1.80876	1.46271	1.7054	0.560782	0.000937695	0.00266135
Smp_039400	1430.5	1426.1	1425.24	1485.75	2858.96	2156.1	1959.26	1922.89	0.625383	0.00025	0.00113276	1444.18	1336.69	1359.68	1540.34	1357.61	1411.56	1325.05	1154.95	0.470327	0.000235114	0.00118295	790.513	739.687	728.265	875.063	667.566	751.067	631.502	555.139	0.650915	9.82677e-06	4.83004e-05	GO:0003723,GO:0003743,GO:0003746,GO:0005737,GO:0006412,GO:0006413,GO:0006414,GO:0006452,GO:0008612,GO:0043022,GO:0045901,GO:0045905	eukaryotic translation initiation factor 5A;Smp_039400	Eukaryotic translation initiation factor 5A [Source:UniProtKB/Swiss-Prot;Acc:Q26571]	gi|219555707|ref|NP_001137232.1|	eukaryotic translation initiation factor 5A-1 isoform A [Homo sapiens]
Smp_091300	139.94	137.098	144.995	157.935	305.584	207.684	191.182	189.984	0.625002	5e-05	0.000268034	154.547	146.952	156.272	180.6	167.621	164.223	146.857	134.774	0.508438	0.000972887	0.00403584	87.4449	83.4603	86.5029	104.856	85.2513	90.5824	71.7131	67.4735	0.689241	8.87966e-06	4.41001e-05	GO:0000387,GO:0000398,GO:0005685,GO:0008270,GO:0003676,GO:0005634,GO:0046872	U1 small nuclear ribonucleoprotein C;Smp_091300
Smp_102280	30.425	32.0994	34.8521	36.8006	62.2059	55.1172	45.6938	43.8859	0.624814	5e-05	0.000268034	35.4836	31.8854	38.0069	41.575	31.647	36.7472	38.2893	31.4309	0.464071	9.43731e-06	6.96274e-05	22.2646	20.2208	22.7638	27.1317	17.511	21.6093	19.9983	16.7503	0.576324	6.82948e-06	3.47017e-05	GO:0003735,GO:0005761,GO:0005762,GO:0006412,GO:0032543	39S ribosomal protein L47%2C mitochondrial;Smp_102280	Putative uncharacterized protein [Source:UniProtKB/TrEMBL;Acc:G4VDE9]	_	_
Smp_140680	766.322	754.193	652.991	639.733	1538.86	971.011	888.251	938.177	0.624234	0.0002	0.000928806	1165.11	1082.12	968.014	1030.63	1124.31	1002.47	962.657	877.849	0.433902	0.01684	0.044437	661.353	629.678	541.141	614.98	599.642	566.731	495.374	452.513	0.664101	0.000224007	0.00076031	GO:0003677,GO:0043565	endothelial differentiation factor 1;Smp_140680	Endothelial differentiation-related factor 1 [Source:UniProtKB/TrEMBL;Acc:G4VEG1]	gi|24497601|ref|NP_694880.1|	endothelial differentiation-related factor 1 isoform beta [Homo sapiens]
Smp_085070	9.19583	7.94835	9.42541	10.3272	12.2711	17.0723	16.1189	11.3089	0.621663	5e-05	0.000268034	7.29225	8.04815	8.31989	10.1255	5.1993	10.3264	9.20569	6.10631	0.436488	1.04e-05	7.6022e-05	4.09732	4.61074	4.64252	5.9121	2.63262	5.66105	4.51243	3.0307	0.511785	0.00138144	0.00372363		hypothetical protein;Smp_085070	Putative uncharacterized protein [Source:UniProtKB/TrEMBL;Acc:G4VER8]	_	_
Smp_126460	8.21871	7.98594	7.33672	7.05861	11.8233	13.7991	11.8353	9.61752	0.621438	5e-05	0.000268034	13.7026	13.7137	12.9768	13.0623	9.38697	13.3648	12.6367	10.0253	0.293065	0.000666885	0.00291229	7.69886	7.80991	7.20896	7.62366	4.73759	7.36812	6.24748	5.01775	0.436898	0.000215405	0.000734386	GO:0004672,GO:0004674,GO:0005524,GO:0005737,GO:0006468,GO:0016301,GO:0016310,GO:0016740,GO:0016772	hypothetical protein;Smp_126460	Serine/threonine kinase [Source:UniProtKB/TrEMBL;Acc:G4VJ57]	gi|38787935|ref|NP_942595.1|	BMP-2-inducible protein kinase isoform a [Homo sapiens]
Smp_150800	69.0652	61.5155	57.7735	60.1729	130.487	82.8971	91.1094	77.7114	0.620941	5e-05	0.000268034	67.2534	69.0333	57.9581	65.0672	64.3049	70.1679	55.6622	52.0524	0.450752	0.00237117	0.00859068	38.6009	39.7832	32.3734	38.1699	32.6902	39.1546	27.2662	25.8056	0.646782	5.87932e-05	0.00023335	GO:0016592	mediator complex subunit 28;Smp_150800	Putative mediator of RNA polymerase II transcription subunit 28 (Mediator complex subunit 28) (Tumor angiogenesis marker EG-1) (Endothelial-derived protein 1) (Merlin and Grb2-interacting cytoskeletal protein) (Magicin) [Source:UniProtKB/TrEMBL;Acc:G4VJ13]	_	_
Smp_125890	4.25002	3.88739	4.24083	4.58052	7.17079	6.11679	6.66897	6.10864	0.620095	5e-05	0.000268034	5.6336	5.27112	6.10733	6.82253	4.04048	6.42137	5.21353	5.36218	0.33561	0.000157898	0.000838042	3.16002	2.96618	3.3382	3.93792	2.00066	3.48522	2.53636	2.6461	0.486828	2.81308e-06	1.58319e-05	GO:0000719,GO:0003904,GO:0003913,GO:0006281,GO:0016829	dna photolyase;Smp_125890	Putative DNA photolyase [Source:UniProtKB/TrEMBL;Acc:G4V887]	_	_
Smp_066610	146.027	150.084	149.478	150.428	307.365	199.307	211.979	195.943	0.617779	5e-05	0.000268034	185.626	165.79	175.919	188.699	156.706	168.843	137.417	136.522	0.339695	0.0139641	0.0381828	103.603	92.9665	96.7529	109.262	80.1968	92.1879	68.3784	68.6126	0.491233	0.000408442	0.00128937		protein fam136a;Smp_066610	Putative uncharacterized protein [Source:UniProtKB/TrEMBL;Acc:G4LVF8]	_	_
Smp_087550	489.05	545.924	523.434	538.649	1086.34	739.007	690.823	701.392	0.617605	5e-05	0.000268034	511.356	425.869	468.51	520.203	457.93	453.172	413.588	385.391	0.425081	0.00498482	0.0161599	292.346	247.166	265.21	311.414	242.208	256.221	208.962	199.885	0.600677	4.86859e-05	0.000197717		hypothetical protein;note=predicted by EVM2;Smp_087550	Putative uncharacterized protein [Source:UniProtKB/TrEMBL;Acc:G4VFB1]	_	_
Smp_055190	36.7602	35.0051	36.326	36.75	59.7966	49.3517	55.8563	56.9898	0.616052	5e-05	0.000268034	31.3293	31.0578	31.3857	34.602	25.9513	36.8061	27.3419	31.6141	0.396203	8.30407e-06	6.19787e-05	17.9537	18.1483	17.738	20.6761	13.9085	21.0334	14.2269	16.7294	0.617071	5.44178e-09	5.80525e-08	GO:0003735,GO:0006412,GO:0006810,GO:0016020,GO:0016021	mitoferrin 1;Smp_055190	Mitochondrial solute carrier-related [Source:UniProtKB/TrEMBL;Acc:G4VH67]	gi|14150082|ref|NP_115691.1|	solute carrier family 25 member 33 [Homo sapiens]
Smp_167710	33.8108	27.9093	35.706	34.8031	40.6826	79.837	46.9225	35.2079	0.615951	5e-05	0.000268034	57.0257	59.8548	64.5456	64.8778	44.3735	72.6547	100.779	43.2606	0.58408	0.000990064	0.00409714	47.9568	53.1384	54.5594	59.7629	30.4234	55.446	67.9429	31.1231	0.669126	0.00219778	0.00561524		pol polyprotein;Smp_167710
Smp_090120	899.147	885.272	930.59	937.022	1769.26	1239.32	1374.43	1211.46	0.615302	0.0042	0.0127707	1005.52	945.374	996.473	1079.31	890.936	1049.56	822.813	800.706	0.378062	0.00147192	0.00574771	547.657	516.161	532.838	610.526	428.483	551.011	387.338	385.855	0.526421	0.000255605	0.000857496	GO:0000166,GO:0003924,GO:0005200,GO:0005525,GO:0005737,GO:0005856,GO:0005874,GO:0006184,GO:0007017,GO:0043234,GO:0051258	alpha tubulin;Smp_090120.2	Putative alpha tubulin [Source:UniProtKB/TrEMBL;Acc:G4VHT1]	gi|13376181|ref|NP_079079.1|	tubulin alpha chain-like 3 isoform 1 [Homo sapiens]
Smp_077070	22.0122	21.9624	21.1863	24.7145	38.2153	38.6319	34.0552	26.7538	0.615071	5e-05	0.000268034	24.7468	24.2842	23.5979	29.5523	20.0697	26.3537	26.0727	19.3512	0.433216	4.12575e-07	4.08837e-06	13.8069	13.7304	12.91	17.1016	9.99531	14.2697	12.6521	9.5284	0.533737	2.50184e-05	0.000110042	GO:0003743,GO:0006413	Density regulated protein;Smp_077070	Putative uncharacterized protein [Source:UniProtKB/TrEMBL;Acc:G4VTX9]	gi|27501446|ref|NP_003668.2|	density-regulated protein [Homo sapiens]
Smp_074470	330.54	326.48	307.667	315.557	703.321	459.949	400.341	396.998	0.614883	0.0001	0.000501375	286.442	279.086	260.406	295.403	294.307	259.962	256.976	217.26	0.423173	0.0171896	0.0451965	164.091	161.161	146.689	175.286	151.515	144.199	128.241	109.908	0.591614	0.00100076	0.00281518	GO:0003735,GO:0005622,GO:0005840,GO:0006412,GO:0015935,GO:0022627,GO:0030529	Ribosomal protein%2C Small subunit;Smp_074470	Putative 30s ribosomal protein S12 family member [Source:UniProtKB/TrEMBL;Acc:G4VRC6]	gi|4506701|ref|NP_001016.1|	40S ribosomal protein S23 [Homo sapiens]
Smp_091190	23.6121	24.0682	24.6521	24.5824	40.4739	38.1134	33.0582	36.7071	0.614242	5e-05	0.000268034	28.2875	25.5408	26.4062	28.8417	18.6797	25.1569	23.8129	24.0102	0.263789	0.00175204	0.00665934	15.6413	14.1104	14.3178	16.3795	9.14803	13.3646	11.2188	11.6203	0.429836	1.46775e-05	6.86418e-05		zinc finger with UFM1 specific peptidase domain;Smp_091190	Family C78 non-peptidase homologue (C78 family) [Source:UniProtKB/TrEMBL;Acc:G4VRI6]	gi|292494919|ref|NP_659499.2|	zinc finger with UFM1-specific peptidase domain protein [Homo sapiens]
Smp_061950	16.209	19.3321	16.2208	16.6886	26.6483	27.7688	22.8413	27.5019	0.61396	0.0004	0.00171395	30.2731	26.3337	26.8343	32.7134	21.9709	30.3994	27.3908	25.4752	0.401227	5.12115e-05	0.000311825	16.8971	14.8184	14.746	18.9201	10.8544	16.427	13.2457	12.5022	0.564388	3.08679e-07	2.18444e-06	GO:0003676,GO:0006364,GO:0019013,GO:0030515,GO:0030529,GO:0032040,GO:0034457,GO:0042134	U3 small nucleolar ribonucleoprotein;Smp_061950	Putative u3 small nucleolar ribonucleoprotein [Source:UniProtKB/TrEMBL;Acc:G4VNE3]	gi|15529982|ref|NP_219484.1|	U3 small nucleolar ribonucleoprotein protein IMP4 [Homo sapiens]
Smp_093100	29.6644	29.0482	24.1678	29.9754	53.5493	43.3534	39.8377	35.7632	0.612145	5e-05	0.000268034	65.7139	62.501	60.6098	74.0211	52.8193	60.2656	57.5302	46.3411	0.338514	0.000595271	0.00264081	38.5859	36.8182	34.7349	45.0756	28.4375	34.9834	30.5225	24.3645	0.441403	0.000871987	0.0025047	GO:0000166,GO:0000398,GO:0003676,GO:0003723,GO:0005634,GO:0008270,GO:0046872,GO:0089701	splicing factor u2af 35 kda subunit;Smp_093100	Putative u2 snRNP auxiliary factor, small subunit; U2 snRNP auxiliary factor small subunit-like protein [Source:UniProtKB/TrEMBL;Acc:Q15ES3]	gi|94536809|ref|NP_001035515.1|	splicing factor U2AF 26 kDa subunit isoform 1 [Homo sapiens]
Smp_042390	14.8427	14.6508	13.3883	15.3226	24.752	23.0949	21.6819	19.3985	0.611499	5e-05	0.000268034	12.8436	12.6218	11.4879	14.2746	10.1191	13.9644	13.521	10.3511	0.444499	1.08557e-07	1.25044e-06	7.21208	7.34873	6.37342	8.46547	5.05282	7.81657	6.58515	5.07128	0.583319	1.6646e-06	9.83282e-06	GO:0003850,GO:0008152,GO:0016311,GO:0016787	haloacid dehalogenase hydrolase;Smp_042390	Putative 2-deoxyglucose-6-phosphate phosphatase [Source:UniProtKB/TrEMBL;Acc:G4VJE6]	gi|207113149|ref|NP_001129037.1|	pseudouridine-5'-monophosphatase isoform a [Homo sapiens]
Smp_153890	30.2731	24.2145	23.1901	25.0754	37.4947	42.1562	40.9923	36.2146	0.610278	0.00015	0.000719901	39.6389	44.097	37.3034	43.7613	27.6126	42.9831	39.0216	35.674	0.330749	5.57895e-05	0.000334994	25.5236	28.4808	23.4644	29.6771	15.2774	25.4281	20.9546	20.3122	0.437019	4.91966e-05	0.000199421	GO:0016020,GO:0016021	Post GPI attachment to protein factor 2;Smp_153890	Putative fgf receptor activating protein [Source:UniProtKB/TrEMBL;Acc:G4VJ18]	gi|224177563|ref|NP_001138910.1|	post-GPI attachment to proteins factor 2 isoform 2 [Homo sapiens]
Smp_012070	29.1057	30.5627	28.6815	30.7876	57.5747	38.4834	44.8222	40.9859	0.610252	5e-05	0.000268034	26.3852	24.3748	23.9499	28.4099	21.3979	26.3936	19.7238	20.2755	0.33123	0.00293805	0.01031	14.7562	13.6689	13.1375	16.4041	10.3494	14.0016	9.23763	9.837	0.453609	0.000304872	0.000998047	GO:0000460,GO:0000470,GO:0006364,GO:0030687	hypothetical protein;note=predicted by EVM2;note=pfam_scan%3BPfam:PF07890.7%3B%3BE()%3D1.9E-15%3Bscore%3D56.9%3Bque ry 15-156%3Bdescription%3DRrp15p;note=iprscan%3BInterPro:IPR012459 : Protein of unknown function DUF1665%3BPfam:PF07890%3B%3Bscore%3D8.1E-6%3Bquery 2-158%3Bdescription%3DProtein of unknown function DUF1665;Smp_012070	Putative uncharacterized protein [Source:UniProtKB/TrEMBL;Acc:G4VS07]	_	_
SmVG_024824:Smp_011600	2.5343	2.28135	2.14074	2.58396	3.40752	3.63466	3.96118	3.5598	0.61021	0.00025	0.00113276	3.39044	3.41716	3.07421	3.84461	2.04833	3.82887	3.2841	2.92916	0.324633	0.000771276	0.00330631	2.17008	2.26755	1.95001	2.44848	1.22167	2.40385	1.89451	1.52881	0.500223	6.12703e-05	0.000241727		hypothetical protein;note=predicted by EVM2;Smp_011600	Putative uncharacterized protein [Source:UniProtKB/TrEMBL;Acc:G4VS99]	_	_
SmVG_024824:Smp_128400	2.5343	2.28135	2.14074	2.58396	3.40752	3.63466	3.96118	3.5598	0.61021	0.00025	0.00113276	3.39044	3.41716	3.07421	3.84461	2.04833	3.82887	3.2841	2.92916	0.324633	0.000771276	0.00330631	2.17008	2.26755	1.95001	2.44848	1.22167	2.40385	1.89451	1.52881	0.500223	6.12703e-05	0.000241727		hypothetical protein;Smp_128400	Putative uncharacterized protein [Source:UniProtKB/TrEMBL;Acc:G4VSA1]	_	_
SmVG_024824:Smp_128400.2	2.5343	2.28135	2.14074	2.58396	3.40752	3.63466	3.96118	3.5598	0.61021	0.00025	0.00113276	3.39044	3.41716	3.07421	3.84461	2.04833	3.82887	3.2841	2.92916	0.324633	0.000771276	0.00330631	2.17008	2.26755	1.95001	2.44848	1.22167	2.40385	1.89451	1.52881	0.500223	6.12703e-05	0.000241727		hypothetical protein;Smp_128400.2
SmVG_023860	62.6678	71.7122	64.1581	63.8155	129.007	90.3498	93.5015	87.5597	0.609995	0.0024	0.00802506	91.8175	84.052	87.7428	94.243	84.6809	88.282	77.5085	66.9675	0.398944	0.00321041	0.0111323	47.3244	42.7969	43.9331	49.3141	37.6892	43.3572	34.6736	29.8491	0.562365	8.77445e-05	0.000331389
Smp_074500	85.8862	74.5164	69.939	79.6316	167.489	105.862	98.7612	100.758	0.609302	0.0006	0.00243167	147.224	144.483	133.638	152.199	135.9	133.527	129.394	111.923	0.401804	0.00593221	0.0187223	79.4429	78.6255	70.7115	84.991	64.7358	68.7576	59.1139	51.6448	0.567885	0.000144097	0.00051454	GO:0000502,GO:0004298,GO:0005839,GO:0016787,GO:0051603	proteasome subunit beta 2 (T01 family);Smp_074500	Proteasome subunit beta 2 (T01 family) [Source:UniProtKB/TrEMBL;Acc:G4VRC2]	_	_
Smp_082710	20.3312	19.8599	18.9415	18.3309	35.6698	30.0587	25.973	26.4556	0.609116	5e-05	0.000268034	24.1972	22.7068	23.1018	22.7833	18.1623	20.5488	20.6581	17.721	0.270708	0.00642713	0.0199355	13.5721	12.8518	12.7946	13.2756	9.03572	11.0626	9.98349	8.70828	0.42006	0.000769296	0.00224813	GO:0005975,GO:0016740,GO:0016758,GO:0030246,GO:0030259	UDP N acetylglucosamine transferase subunit;Smp_082710	Glycosyltransferase-related [Source:UniProtKB/TrEMBL;Acc:G4VC87]	_	_
SmVG_002476	17.8308	16.8947	16.1466	17.1345	32.6005	16.8006	28.089	26.1773	0.608215	0.0014	0.00504138	16.077	18.8814	16.2364	20.0631	16.5475	21.1527	13.346	16.5142	0.440834	0.00596805	0.0188158	9.39047	10.9431	9.22377	12.0178	8.43665	11.7418	6.56744	8.23302	0.63404	0.000303479	0.000995057	GO:0003723,GO:0005845,GO:0032259
SmVG_031715:Smp_080670	5.99484	5.69597	5.34364	5.97628	7.51866	8.05812	8.63133	10.8621	0.60794	0.0001	0.000501375	8.78787	9.17358	7.84635	9.98865	6.27525	10.1554	6.73723	11.024	0.306571	0.000852141	0.00360282	5.13905	5.4192	4.47874	6.03776	3.32672	5.7622	3.47663	5.78037	0.587806	9.96827e-05	0.000372053		ethylmalonic encephalopathy 1;Smp_080670	Putative uncharacterized protein [Source:UniProtKB/TrEMBL;Acc:G4LZQ3]	gi|41327741|ref|NP_055112.2|	protein ETHE1, mitochondrial precursor [Homo sapiens]
SmVG_031715:Smp_165640	5.99484	5.69597	5.34364	5.97628	7.51866	8.05812	8.63133	10.8621	0.60794	0.0001	0.000501375	8.78787	9.17358	7.84635	9.98865	6.27525	10.1554	6.73723	11.024	0.306571	0.000852141	0.00360282	5.13905	5.4192	4.47874	6.03776	3.32672	5.7622	3.47663	5.78037	0.587806	9.96827e-05	0.000372053		hydroxyacylglutathione hydrolase 3;Smp_165640	Beta lactamase domain, putative [Source:UniProtKB/TrEMBL;Acc:G4LZQ4]	gi|41327741|ref|NP_055112.2|	protein ETHE1, mitochondrial precursor [Homo sapiens]
SmVG_000869:Smp_068080	20.9252	21.5074	19.7132	19.8594	42.2504	29.2336	28.681	24.7208	0.606825	5e-05	0.000268034	21.776	19.9965	19.5228	21.5234	19.9973	20.6975	18.053	15.1248	0.397311	0.00444252	0.014637	12.5349	11.5591	11.0683	12.8588	10.4207	11.6368	9.22302	7.88345	0.541607	0.000516743	0.00158007		hypothetical protein;Smp_068080	Putative uncharacterized protein [Source:UniProtKB/TrEMBL;Acc:G4V6P8]	gi|16554604|ref|NP_057154.2|	28S ribosomal protein S23, mitochondrial [Homo sapiens]
SmVG_000869:Smp_068090	20.9252	21.5074	19.7132	19.8594	42.2504	29.2336	28.681	24.7208	0.606825	5e-05	0.000268034	21.776	19.9965	19.5228	21.5234	19.9973	20.6975	18.053	15.1248	0.397311	0.00444252	0.014637	12.5349	11.5591	11.0683	12.8588	10.4207	11.6368	9.22302	7.88345	0.541607	0.000516743	0.00158007		zinc phosphodiesterase elac protein 1;Smp_068090	Putative zinc phosphodiesterase [Source:UniProtKB/TrEMBL;Acc:G4V6P9]	gi|8922122|ref|NP_061166.1|	zinc phosphodiesterase ELAC protein 1 [Homo sapiens]
Smp_028980	35.6352	32.7697	31.1337	36.3621	60.1375	54.5151	47.5424	44.6616	0.606078	0.00065	0.00259941	53.6679	56.3062	53.9176	64.7155	39.5555	49.5232	47.5033	42.2725	0.2617	0.00138808	0.00546775	30.3919	32.1682	29.868	37.9431	20.3577	27.3843	23.4485	21.197	0.347854	0.00206339	0.00531622	GO:0016020,GO:0016021	transmembrane protein 111;Smp_028980	Putative uncharacterized protein [Source:UniProtKB/TrEMBL;Acc:G4VGS1]	gi|8923857|ref|NP_060917.1|	transmembrane protein 111 [Homo sapiens]
Smp_166980	12.2617	12.8936	10.9239	11.9937	17.4669	18.2833	22.3015	15.0961	0.605587	0.0004	0.00171395	15.3865	15.4163	13.1944	15.9378	11.211	18.0604	12.2856	10.5889	0.370568	0.000932397	0.00389014	8.40566	8.53866	7.08993	9.11126	5.58172	9.72565	5.86427	5.10171	0.487704	0.00177777	0.00466014	GO:0006352,GO:0046982	Transcription initiation factor TFIID subunit;Smp_166980	Putative uncharacterized protein [Source:UniProtKB/TrEMBL;Acc:G4VC88]	_	_
Smp_168350	44.7267	38.6136	33.1089	41.2565	78.9733	54.9075	51.8718	54.097	0.604896	0.00105	0.0039264	166.932	159.493	150.336	177.823	181.212	197.695	157.299	155.739	0.59806	1.64967e-05	0.000113365	104.634	101.613	94.8953	114.632	89.3497	111.886	77.1696	79.7816	0.796185	1.24306e-08	1.23114e-07		Suppressor of G2 allele of SKP1;note=predicted by EVM2;note=pfam_scan%3BPfam:PF04969.11%3B%3BE()%3D2.3E-16%3Bscore%3D59.9%3Bqu ery 7-82%3Bdescription%3DCS;note=iprscan%3BInterPro:IPR017447 : CS%3BPfam:PF04969%3B%3Bscore%3D3.3E-20%3Bquery 6-82%3Bdescription%3DCS;Smp_168350	Putative chaperone binding protein [Source:UniProtKB/TrEMBL;Acc:G4VES5]	gi|195963398|ref|NP_001124384.1|	suppressor of G2 allele of SKP1 homolog isoform SGT1B [Homo sapiens]
Smp_070810	15.6573	12.2951	14.2952	14.4904	17.3725	32.7562	20.7277	15.4248	0.604731	0.00095	0.00361893	37.543	43.1184	38.5977	42.7372	28.5938	44.7966	53.0765	25.6459	0.481703	0.000100401	0.000565991	21.4382	24.6183	21.7189	25.4101	14.5795	24.6931	26.3836	13.0706	0.595089	0.00232823	0.0059133		hypothetical protein;note=predicted by EVM2;note=tmhmm%3B%3Bquery 1-265%3B;note=%3Bquery 1-139%3B;note=%3Bquery 200-265%3B;note=%3Bquery 140-162%3B;note=%3Bquery 177-199%3B;note=%3Bquery 163-176%3B;Smp_070810	_	_	_
Smp_007900	715.327	746.286	753.769	793.967	1576.71	1100.76	980.036	916.041	0.603864	0.0001	0.000501375	886.231	809.155	863.498	990.978	902.843	852.482	837.647	663.498	0.486554	0.00182071	0.00685357	497.013	460.186	477.126	577.862	462.484	467.126	417.338	333.394	0.636263	0.000224449	0.00076151	GO:0003735,GO:0005840,GO:0006412,GO:0022625,GO:0030529,GO:0070180	large subunit ribosomal protein 23;Smp_007900.2	Putative 60S ribosomal protein L23 [Source:UniProtKB/TrEMBL;Acc:G4V5P4]	gi|4506605|ref|NP_000969.1|	60S ribosomal protein L23 [Homo sapiens]
Smp_121460	10.1424	12.2479	12.2264	14.4302	23.1956	14.4358	20.4753	16.4252	0.603699	0.00045	0.00189572	13.5079	11.0461	12.8725	16.4641	10.9573	16.0381	9.55217	10.4494	0.40164	0.00413751	0.0137992	7.54729	6.26943	7.11083	9.6516	5.55234	8.71094	4.67345	5.19321	0.50113	0.00364144	0.0087462		hypothetical protein;note=predicted by EVM2;Smp_121460	Putative uncharacterized protein [Source:UniProtKB/TrEMBL;Acc:G4LUJ3]	_	_
Smp_211340	11.9732	12.7346	12.5479	14.3943	24.5861	15.879	20.6805	17.3298	0.603473	5e-05	0.000268034	14.8763	14.117	14.5002	17.8035	12.1803	16.6976	10.3299	12.671	0.320606	0.0166564	0.0440917	8.21757	7.85855	7.90459	10.1673	6.05274	8.94692	4.93053	6.18182	0.447953	0.00246083	0.00620052	GO:0004386,GO:0005515	e3 ubiquitin protein ligase RFWD3;Smp_211340	DEAD box ATP-dependent RNA helicase, putative [Source:UniProtKB/TrEMBL;Acc:G4LVJ5]	_	_
Smp_075560	326.521	355.121	308.26	322.602	652.244	488.032	431.467	422.351	0.603412	5e-05	0.000268034	337.395	288.435	281.284	321.015	291.709	295.361	281.872	249.38	0.438614	0.0019312	0.00723227	186.076	158.901	152.235	183.249	141.137	156.707	130.686	117.802	0.62595	1.35373e-05	6.41133e-05	GO:0000387,GO:0003676,GO:0005682,GO:0005685,GO:0005686,GO:0008380,GO:0019013,GO:0030529,GO:0030532,GO:0046540,GO:0071011,GO:0071013	small nuclear ribonucleoprotein Sm D2;Smp_075560	Putative small nuclear ribonucleoprotein Sm D2 [Source:UniProtKB/TrEMBL;Acc:G4VT90]	gi|4759158|ref|NP_004588.1|	small nuclear ribonucleoprotein Sm D2 isoform 1 [Homo sapiens]
Smp_049160	2.30199	2.31651	2.87592	3.07846	3.68473	3.93456	4.59564	3.8288	0.601642	0.00365	0.0114115	2.34613	2.06548	2.71176	3.07624	1.65447	3.19303	2.18572	2.19849	0.392811	0.0129894	0.0358865	1.30335	1.15934	1.47754	1.78002	0.824498	1.72332	1.0469	1.09089	0.516713	0.00438637	0.0102848	GO:0003676,GO:0005622,GO:0008270,GO:0046872	zinc finger protein;Smp_049160	Putative zinc finger protein [Source:UniProtKB/TrEMBL;Acc:G4VC16]	_	_
Smp_101240	17.5697	16.6064	17.9734	19.6456	35.4061	24.1654	25.6103	23.7478	0.60144	0.00505	0.0149098	24.8653	25.7081	26.2341	30.1473	21.2347	27.9263	20.1066	19.5839	0.332748	0.00131603	0.00523149	15.1314	15.8078	15.5418	19.2137	11.8126	16.5509	11.1309	10.69	0.425504	0.00118075	0.0032428	GO:0000049,GO:0000166,GO:0004812,GO:0004826,GO:0005524,GO:0005737,GO:0006418,GO:0006432,GO:0009328,GO:0016874,GO:0043039	phenylalanyl tRNA synthetase alpha chain;Smp_101240
Smp_048260	63.177	54.446	58.7222	62.9219	103.828	97.4395	86.8052	74.6242	0.600144	5e-05	0.000268034	70.7967	71.1261	69.784	82.6984	52.1525	67.3375	63.6388	50.5937	0.294529	0.000264564	0.00130917	42.2146	42.5598	40.9898	50.8352	27.9949	38.9435	33.266	27.0616	0.360127	0.00234084	0.00594005	GO:0008080,GO:0016740	n acetyltransferase;Smp_048260.2	Putative n-acetyltransferase [Source:UniProtKB/TrEMBL;Acc:G4V8W8]	_	_
Smp_044580	673.49	679.059	629.335	664.584	1378.97	951.345	894.39	786.493	0.599965	5e-05	0.000268034	1297.89	1252.64	1264.94	1441.98	1302.15	1192.49	1105.15	900.354	0.425608	0.0121993	0.0339924	657.525	640.29	616.496	749.541	568.007	576.975	453.179	380.474	0.56007	0.00191361	0.00496576	GO:0003723,GO:0003735,GO:0005622,GO:0005840,GO:0006412,GO:0022625	ribosomal protein L30;Smp_044580	Putative 60s ribosomal protein L30 [Source:UniProtKB/TrEMBL;Acc:G4VQR9]	gi|4506631|ref|NP_000980.1|	60S ribosomal protein L30 [Homo sapiens]
Smp_029900	123.804	125.986	127.091	114.034	240.282	170.306	170.746	162.552	0.599606	0.01425	0.0353084	174.536	156.421	163.056	162.823	162.06	170.616	156.709	138.45	0.465185	0.000257421	0.00127707	94.1268	85.0556	86.5461	90.8182	80.1087	89.9916	73.7735	66.4025	0.685107	1.21243e-06	7.43847e-06	GO:0000413,GO:0003755,GO:0006457,GO:0016853	peptidyl prolyl cis trans isomerase 1;Smp_029900	Peptidyl-prolyl cis-trans isomerase [Source:UniProtKB/TrEMBL;Acc:G4VFI9]	gi|7706339|ref|NP_057143.1|	peptidyl-prolyl cis-trans isomerase-like 1 [Homo sapiens]
SmVG_035303	2.04097	1.45785	1.87477	1.69594	2.74261	3.26228	2.98483	1.71525	0.598595	0.021	0.048918	2.57399	3.05018	3.07376	2.92459	2.11778	3.20732	3.40235	1.56805	0.421428	0.00358824	0.0122501	1.75266	1.99746	1.90899	2.00139	1.28402	2.08504	2.17212	0.951906	0.563722	0.0167477	0.0329612
Smp_080610	207.955	187.065	177.307	194.459	362.306	267.995	279.697	250.381	0.5977	5e-05	0.000268034	185.42	192.332	167.256	195.71	167.012	199.498	160.569	149.454	0.446398	8.95148e-05	0.00051102	102.358	106.509	90.3536	110.851	79.8288	104.352	74.5776	71.9899	0.620948	3.35903e-06	1.84446e-05	GO:0016020,GO:0016021	NADH dehydrogenase (ubiquinone) 1 beta;note=predicted by EVM2;note=pfam_scan%3BPfam:PF10183.4%3B%3BE()%3D2.3E-9%3Bscore%3D37.4%3Bquer y 33-136%3Bdescription%3DESSS;note=iprscan%3BInterPro:IPR019329 : NADH:ubiquinone oxidoreductase%2C ESSS subunit%3BPfam:PF10183%3B%3Bscore%3D2.7E-45%3Bquery 6-156%3Bdescription%3DNADH:ubiquinone oxidoreductase%2C ESSS subunit;note=tmhmm%3B%3Bquery 1-167%3B;note=%3B…	Putative uncharacterized protein [Source:UniProtKB/TrEMBL;Acc:G4LZR0]	_	_
Smp_102330	7.1678	7.28031	6.98779	6.94042	12.4928	8.38597	10.9653	11.084	0.597236	5e-05	0.000268034	8.88997	8.50884	7.99773	8.35881	7.049	9.47789	6.22584	8.13768	0.312663	0.0106083	0.030236	4.99954	4.81587	4.38418	4.85832	3.47784	5.12166	3.00056	4.01413	0.550112	6.0677e-05	0.000239607		hypothetical protein;note=trans_spliced (SO:0000870);note=predicted by EVM2;Smp_102330	Putative uncharacterized protein [Source:UniProtKB/TrEMBL;Acc:G4VRM6]	_	_
Smp_065580	80.6172	77.9538	74.2077	73.9465	132.474	117.173	112.66	101.606	0.596907	5e-05	0.000268034	157.619	158.958	148.139	163.176	132.439	163.895	158.895	131.781	0.421081	1.08229e-06	9.94198e-06	80.164	81.772	73.2728	86.0048	58.6382	79.1752	66.6265	55.8587	0.595815	8.51111e-07	5.40339e-06	GO:0003676,GO:0003723,GO:0019013,GO:0030529	heterogeneous nuclear ribonucleoprotein;Smp_065580.5	Putative heterogeneous nuclear ribonucleoprotein k [Source:UniProtKB/TrEMBL;Acc:G4VAG6]	_	_
Smp_015860	197.358	198.427	172.653	208.88	405.549	270.023	260.89	238.939	0.596578	5e-05	0.000268034	182.814	171.416	153.479	200.196	169.189	170.669	148.226	138.078	0.448143	0.00339388	0.0116785	101.53	97.1879	84.1757	117.615	85.6115	91.9743	71.5915	67.4028	0.605401	8.68025e-05	0.000329281	GO:0006633	Phosphopantetheine binding%2Cdomain containing protein;Smp_015860	Putative acyl carrier protein [Source:UniProtKB/TrEMBL;Acc:G4VSN6]	gi|4826852|ref|NP_004994.1|	acyl carrier protein, mitochondrial precursor [Homo sapiens]
Smp_014620	49.2966	50.5921	43.8708	50.1376	84.3765	60.7916	75.1391	72.8594	0.59643	5e-05	0.000268034	49.8457	47.2505	42.5526	52.6708	40.1837	56.7748	39.2037	46.8564	0.412115	4.25472e-05	0.000263734	27.267	25.8673	22.577	29.7189	18.6447	29.4542	17.4679	21.8477	0.620762	1.47408e-07	1.12584e-06	GO:0003743,GO:0005085,GO:0005851,GO:0006413,GO:0006446,GO:0019509,GO:0043547,GO:0044237,GO:0046523	translation initiation factor eIF 2B subunit;Smp_014620	Putative translation initiation factor eif-2b beta subunit [Source:UniProtKB/TrEMBL;Acc:G4VBU8]	gi|7657058|ref|NP_055054.1|	translation initiation factor eIF-2B subunit beta [Homo sapiens]
Smp_141720	32.2408	31.6252	28.2627	27.6583	54.1751	43.2702	44.1256	39.5361	0.59637	5e-05	0.000268034	27.436	27.188	24.4476	25.9634	21.7555	27.5805	24.504	21.181	0.36416	6.8147e-06	5.17873e-05	15.6495	15.6544	13.6812	15.3613	11.0927	15.2876	12.1818	10.7459	0.530391	9.65114e-06	4.75462e-05	GO:0000166,GO:0008152,GO:0016020,GO:0016021,GO:0016491,GO:0047560,GO:0055114	3-keto-dihydrosphingosine reductase;Smp_141720	3-keto-dihydrosphingosine reductase [Source:UniProtKB/TrEMBL;Acc:G4V6G1]	gi|20149619|ref|NP_056325.2|	dehydrogenase/reductase SDR family member 7B [Homo sapiens]
Smp_076990	20.2391	17.5387	15.9933	18.2469	31.0602	28.0906	26.0442	23.6836	0.596291	0.0029	0.00937813	19.6288	20.578	17.0871	21.8209	13.8623	19.1044	17.8054	14.5261	0.31048	0.000182758	0.000953125	11.1068	11.7577	9.40896	12.618	7.06852	10.3205	8.76989	7.1971	0.394209	0.00117102	0.00322082	GO:0005515	protein tssc1;Smp_076990	Putative uncharacterized protein [Source:UniProtKB/TrEMBL;Acc:G4LXG0]	gi|4507703|ref|NP_003301.1|	protein TSSC1 [Homo sapiens]
Smp_013360	11.3873	10.8057	11.2463	12.5678	18.1977	18.8633	16.4167	16.0627	0.595993	0.00065	0.00259941	16.7632	17.2972	16.8092	21.1745	14.7767	18.8423	18.3252	15.1127	0.451411	3.24226e-08	4.24432e-07	9.36351	9.7187	9.1471	12.2108	7.23057	10.0685	8.80189	7.36607	0.575574	1.47234e-06	8.86816e-06	GO:0000166,GO:0000243,GO:0000398,GO:0003676,GO:0003729,GO:0005685,GO:0019013,GO:0030529,GO:0030619,GO:0071004,GO:0071011	u1 small nuclear ribonucleoprotein 70 kDa;Smp_013360	Putative u1 small nuclear ribonucleoprotein 70 kD [Source:UniProtKB/TrEMBL;Acc:G4VEH2]	gi|29568103|ref|NP_003080.2|	U1 small nuclear ribonucleoprotein 70 kDa [Homo sapiens]
Smp_168080	5.28745	4.48506	4.39621	4.43315	8.15627	7.96648	6.80096	5.18616	0.595628	0.0004	0.00171395	6.58326	6.88259	5.74796	6.46237	5.97201	6.37854	6.4494	4.79769	0.412668	0.00128737	0.00513326	4.04286	4.28449	3.53262	4.03497	3.04413	3.63401	3.19399	2.45965	0.468313	0.00172881	0.00453872	GO:0005622,GO:0008270,GO:0046872	cupin 2 barrel domain containing protein;Smp_168080	Putative uncharacterized protein [Source:UniProtKB/TrEMBL;Acc:G4LU88]	_	_
Smp_015980	18.9601	19.2929	18.3788	16.4341	37.0005	26.4215	23.8075	23.1757	0.595538	5e-05	0.000268034	18.5644	16.5495	17.0102	16.9628	16.6538	16.1384	15.6531	13.3602	0.362723	0.0152288	0.0409143	10.6312	9.50382	9.55916	10.0384	8.49041	8.9348	7.75824	6.81184	0.539062	0.000507501	0.00155625	GO:0000276,GO:0015078,GO:0015986,GO:0016020,GO:0016021	ATP synthase E chain;Smp_015980	Putative uncharacterized protein [Source:UniProtKB/TrEMBL;Acc:G4VJN6]	_	_
Smp_199640	24.9631	22.1798	22.3576	23.0704	40.7427	34.2471	34.1387	30.6368	0.594376	0.0005	0.00207048	35.8164	41.6654	35.9228	42.1359	34.7463	42.9326	34.3153	33.1716	0.451276	6.91274e-05	0.000404904	23.48	26.2962	22.3561	28.1326	18.5113	26.351	18.2167	18.6734	0.57431	1.18332e-05	5.68908e-05	GO:0005515	SWI:SNF matrix associated;note=pfam_scan%3BPfam:PF02201.13%3B%3BE()%3D7.1E-21%3Bscore%3D73.5%3Bqu ery 6-77%3Bdescription%3DSWIB;note=iprscan%3BInterPro:IPR003121 : SWIB/MDM2%3BPfam:PF02201%3B%3Bscore%3D3.8E-25%3Bquery 5-80%3Bdescription%3DSWIB/MDM2 domain;note=iprscan%3BInterPro:IPR019835 : SWIB domain%3BSMART:SM00151%3B%3Bscore%3D3.2E-26%3Bquery 5-84%3Bdescription%3DSWIB domain;Smp_199640	Brg-1 associated factor, putative [Source:UniProtKB/TrEMBL;Acc:G4M1Y7]	gi|133908631|ref|NP_620710.2|	SWI/SNF-related matrix-associated actin-dependent regulator of chromatin subfamily D member 1 isoform b [Homo sapiens]
Smp_153750	163.576	165.703	157.27	177.07	342.59	245.292	210.954	202.708	0.5938	0.00015	0.000719901	168.992	151.168	157.984	192.132	160.556	152.864	154.73	127.038	0.46382	0.00200094	0.00745764	98.6311	89.3517	91.7877	117.308	84.8737	87.7445	79.9875	68.5416	0.607637	0.000105535	0.000392189	GO:0016020,GO:0016021	hypothetical protein;note=pfam_scan%3BPfam:PF09769.4%3B%3BE()%3D8.5E-6%3Bscore%3D25.4%3Bquer y 22-110%3Bdescription%3DApoO;Smp_153750	Putative uncharacterized protein [Source:UniProtKB/TrEMBL;Acc:G4VQP3]	_	_
Smp_046980	29.8417	30.2759	28.4277	33.5715	45.7868	47.3733	45.5677	45.3103	0.591742	5e-05	0.000268034	30.9367	29.1385	27.3591	32.8569	19.7673	29.9243	26.0839	23.9128	0.299015	0.00356585	0.012191	18.038	16.9961	15.6884	19.6541	10.288	16.9055	13.2855	12.4662	0.430528	0.000117877	0.000432805	GO:0071011	pre mRNA splicing factor 38A;Smp_046980	Putative uncharacterized protein [Source:UniProtKB/TrEMBL;Acc:G4VNB2]	gi|24762236|ref|NP_116253.2|	pre-mRNA-splicing factor 38A [Homo sapiens]
Smp_038700	14.5888	14.6009	14.8568	14.7736	23.8452	22.7884	20.191	21.7801	0.591075	0.0001	0.000501375	15.4181	14.8424	15.1596	16.6309	13.211	15.9947	14.921	14.7949	0.403617	7.47911e-07	7.09878e-06	8.69208	8.56106	8.50518	9.92808	6.47331	8.75924	7.41727	7.22035	0.581219	2.33476e-08	2.13944e-07	GO:0005515,GO:0008270,GO:0046872	RING finger protein 10;Smp_038700.5	Putative uncharacterized protein [Source:UniProtKB/TrEMBL;Acc:G4VI84]	gi|34452681|ref|NP_055683.3|	RING finger protein 10 [Homo sapiens]
Smp_066940	226.167	235.725	150.226	207.53	450.726	222.402	274.112	285.792	0.589135	0.001	0.00376516	1407.49	1467.98	1295.27	1625.6	1487.96	1321.87	1252.92	1198.81	0.464883	0.00868582	0.0256692	870.122	912.662	777.926	1024.54	820.698	795.669	670.91	659.139	0.657803	5.61882e-05	0.000224256	GO:0002181,GO:0003735,GO:0005622,GO:0005840,GO:0006412,GO:0022625	60S ribosomal protein L29;Smp_066940	Putative 60s ribosomal protein L29 [Source:UniProtKB/TrEMBL;Acc:G4VIK8]	gi|4506629|ref|NP_000983.1|	60S ribosomal protein L29 [Homo sapiens]
SmVG_000244	6.76035	5.23878	6.06407	6.21316	7.7449	12.6108	10.331	5.81238	0.588306	0.0014	0.00504138	7.22206	6.88235	6.984	8.02957	5.67715	8.31095	8.68209	4.81834	0.493897	1.60037e-05	0.000110627	4.45218	4.36572	4.36444	5.2211	3.33065	5.23331	4.66227	2.83602	0.645857	0.000119978	0.000438829
Smp_086590	112.937	109.303	106.548	108.995	194.296	157.67	158.647	147.566	0.588265	5e-05	0.000268034	245.474	240.848	231.934	256.424	173.266	220.565	186.435	182.283	0.249087	0.00237448	0.00859794	137.421	135.606	127.78	149.225	88.1339	120.281	90.7924	90.2988	0.372407	0.000539919	0.00164332	GO:0003779,GO:0005622,GO:0015629,GO:0030042	actin depolymerizing factor protein;Smp_086590	Putative actin-depolymerizing factor [Source:UniProtKB/TrEMBL;Acc:G4VGX1]	gi|5031635|ref|NP_005498.1|	cofilin-1 [Homo sapiens]
Smp_082940	46.9324	48.2788	38.2469	40.0349	85.4314	59.7565	58.8714	56.5348	0.586928	5e-05	0.000268034	43.0805	39.641	33.0016	37.8612	36.5414	38.8931	33.8724	31.8568	0.388642	0.00859796	0.0254417	24.5278	22.839	18.5068	22.3914	18.7031	21.5494	16.9902	16.2541	0.575547	0.000120074	0.00043899	GO:0008137,GO:0009055,GO:0016020,GO:0016491,GO:0055114	NADH dehydrogenase (ubiquinone) 1 alpha;Smp_082940	NADH-ubiquinone oxidoreductase subunit B17.2,putative [Source:UniProtKB/TrEMBL;Acc:G4LYT5]	gi|10092657|ref|NP_061326.1|	NADH dehydrogenase [ubiquinone] 1 alpha subcomplex subunit 12 [Homo sapiens]
Smp_196260	44.2375	41.1033	41.8204	43.7038	76.9641	60.0376	62.9993	56.6426	0.58691	0.00015	0.000719901	48.8977	50.84	47.2983	55.5963	45.6991	59.9795	48.8834	45.137	0.511825	8.96205e-08	1.05729e-06	27.7469	28.8327	26.3484	32.1528	23.0498	32.6412	23.8975	22.3209	0.704555	7.87759e-09	8.21972e-08	GO:0003676,GO:0005615,GO:0016020,GO:0016021,GO:0016788,GO:0043408	hypothetical protein;note=tmhmm%3B%3Bquery 1-213%3B;note=%3Bquery 1-20%3B;note=%3Bquery 21-40%3B;note=%3Bquery 41-213%3B;Smp_196260	Putative uncharacterized protein [Source:UniProtKB/TrEMBL;Acc:G4V990]	_	_
SmVG_002453:Smp_008340	9.64667	10.4236	9.60608	10.9929	15.9009	17.6735	15.3293	12.1651	0.586498	0.0002	0.000928806	10.8941	9.84113	9.87613	12.2664	7.47791	11.4461	11.6491	8.07984	0.411896	6.95974e-07	6.63813e-06	6.17131	5.61425	5.4953	7.1891	3.78577	6.30249	5.76455	4.05994	0.512561	0.000103189	0.000384305		5' nucleotidase domain containing 2;Smp_008340	Putative 5'-nucleotidase domain-containing proteinical protein [Source:UniProtKB/TrEMBL;Acc:G4V7G9]	gi|72534692|ref|NP_001026871.1|	5'-nucleotidase domain-containing protein 3 [Homo sapiens]
SmVG_002453:Smp_008360	9.64667	10.4236	9.60608	10.9929	15.9009	17.6735	15.3293	12.1651	0.586498	0.0002	0.000928806	10.8941	9.84113	9.87613	12.2664	7.47791	11.4461	11.6491	8.07984	0.411896	6.95974e-07	6.63813e-06	6.17131	5.61425	5.4953	7.1891	3.78577	6.30249	5.76455	4.05994	0.512561	0.000103189	0.000384305		adenosine kinase;Smp_008360	Putative adenosine kinase [Source:UniProtKB/TrEMBL;Acc:G4V7G8]	gi|320461537|ref|NP_001189378.1|	adenosine kinase isoform c [Homo sapiens]
Smp_035150	53.2244	50.7826	41.7844	44.1419	84.6464	71.5513	69.1818	59.6756	0.585748	0.0001	0.000501375	59.0354	57.4425	45.9387	53.176	46.6373	58.7436	51.1807	41.8204	0.426365	4.78715e-05	0.000293319	33.0793	32.395	24.9913	30.6871	24.0191	32.1665	24.7675	20.816	0.599158	2.71119e-05	0.000117562		hypothetical protein;note=predicted by EVM2;note=pfam_scan%3BPfam:PF07052.6%3B%3BE()%3D5.6E-26%3Bscore%3D90.8%3Bque ry 111-206%3Bdescription%3DHep_59;note=iprscan%3BInterPro:IPR010756 : Hepatocellular carcinoma-associated antigen 59%3BPfam:PF07052%3B%3Bscore%3D2.6E-20%3Bquery 126-217%3Bdescription%3DHepatocellular carcinoma-associated antigen 59;Smp_035150	Putative uncharacterized protein [Source:UniProtKB/TrEMBL;Acc:G4V812]	gi|7706557|ref|NP_057604.1|	chromosome 9 open reading frame 78 [Homo sapiens]
Smp_052740	13.9717	14.9461	15.0822	13.1335	26.3025	18.1315	22.172	19.131	0.585581	0.0003	0.00132569	17.0198	14.3112	15.775	15.8974	12.4409	17.2822	11.2668	12.321	0.294741	0.0144262	0.0392809	9.67995	8.23279	8.88972	9.35873	6.28655	9.53434	5.57571	6.25706	0.455412	0.00243001	0.00613728	GO:0005483,GO:0005774,GO:0006886,GO:0019905,GO:0031201,GO:0061025	Gamma soluble NSF attachment protein;Smp_052740	Putative gamma-soluble nsf attachment protein (Snap) [Source:UniProtKB/TrEMBL;Acc:G4VM36]	gi|4505331|ref|NP_003817.1|	gamma-soluble NSF attachment protein [Homo sapiens]
Smp_174200	1.73159	1.57286	1.74561	2.19531	2.15256	3.73331	3.14405	1.83898	0.585073	0.00485	0.0144068	8.09199	8.231	8.07203	9.37964	5.20841	9.02328	8.73119	5.82136	0.344707	9.88939e-05	0.0005583	4.44736	4.58897	4.34465	5.39479	2.5309	4.79095	4.11895	2.73747	0.423403	0.00268203	0.00668715		hypothetical protein;note=predicted by EVM2;Smp_174200
Smp_022560	181.387	183.399	192.322	199.287	378.326	291.567	247.376	217.368	0.585021	5e-05	0.000268034	243.526	228.557	246.545	277.117	247.675	244.255	248.651	180.84	0.480093	0.000648423	0.00284107	132.316	124.898	130.947	155.656	116.714	126.806	114.503	85.5769	0.609874	0.000310999	0.00101539	GO:0003735,GO:0005622,GO:0005840,GO:0006412	60S ribosomal protein L21;Smp_022560.2	Putative 60s ribosomal protein L21 [Source:UniProtKB/TrEMBL;Acc:G4VEA9]	gi|18104948|ref|NP_000973.2|	60S ribosomal protein L21 [Homo sapiens]
SmVG_030236	8.02552	7.43872	7.09622	7.21686	11.3589	12.9098	11.0574	9.32383	0.584443	0.001	0.00376516	7.79973	7.5625	6.99701	7.85299	5.10556	8.3375	7.43532	6.14012	0.353817	0.00621815	0.0194263	4.40854	4.3402	3.88453	4.58663	2.56017	4.48996	3.59453	3.03869	0.499997	0.00054245	0.00164927
Smp_027250	17.911	18.2788	15.9315	16.4427	30.239	21.7726	25.9111	24.8771	0.584314	5e-05	0.000268034	23.9733	22.9826	21.1006	23.4036	19.4441	25.7313	19.8505	20.5541	0.386508	6.6864e-06	5.08784e-05	13.6131	13.1521	11.8199	13.8019	9.66338	13.9674	9.66552	10.1567	0.567789	3.57379e-07	2.49004e-06		Small acidic protein;note=predicted by EVM2;Smp_027250	Putative uncharacterized protein [Source:UniProtKB/TrEMBL;Acc:G4VHC2]	gi|7657234|ref|NP_055082.1|	small acidic protein [Homo sapiens]
[truncated: 371 more rows]
