# Supplementary material for: Pharmacological inhibition of lysine-specific demethylase 1 (LSD1) induces global transcriptional deregulation and ultrastructural alterations that impair viability in Schistosoma mansoni
Source: PLoS Negl Trop Dis. 2020 Jul 1;14(7):e0008332. doi: 10.1371/journal.pntd.0008332 (PMC7329083; doi:10.1371/journal.pntd.0008332)
Supplement: S2 Table — (XLSX) [file pntd.0008332.s010.xlsx]

## Sheet: Male_Up
List of upregulated genes_Male
geneID	fpkm-control_1-cuffquant	fpkm-control_0-cuffquant	fpkm-control_2-cuffquant	fpkm-control_3-cuffquant	fpkm-treated_0-cuffquant	fpkm-treated_2-cuffquant	fpkm-treated_1-cuffquant	fpkm-treated_3-cuffquant	log2(fold_change)-cuffdiff	p-value-cuffdiff	q-value-cuffdiff	tpm-control1-kallisto	tpm-control2-kallisto	tpm-control3-kallisto	tpm-control4-kallisto	tpm-treated1-kallisto	tpm-treated2-kallisto	tpm-treated3-kallisto	tpm-treated4-kallisto	b-sleuth	p-value-sleuth	q-value-sleuth	TPM-control1-sailfish	TPM-control2-sailfish	TPM-control3-sailfish	TPM-control4-sailfish	TPM-treated1-sailfish	TPM-treated2-sailfish	TPM-treated3-sailfish	TPM-treated4-sailfish	log2FC-edgeR	p-value-edgeR	q-value-edgeR	GO_terms	product_description	swissProtAnnotationOfSMansoniGene	humanHomologous-hit	humanHomologous-hitDescription
SmVG_016091	0	0	0	0	13.5358	6.6624	11.3633	5.84643	inf	0.0001	0.000349068	9.16344	11.6408	15.0159	7.83776	15.9688	13.8381	44.342	27.6871	1.00203	0.00238291	0.00646122	13.384	18.2935	35.3734	13.0006	22.2134	35.5053	50.6253	54.8491	1.59125	7.31928e-06	2.4615e-05
Smp_133770	0.522859	0.282927	0.163388	0.515273	19.0422	18.5101	20.4436	19.691	5.70967	5e-05	0.000181778	0.364523	0.575501	0.185871	0.512971	12.9514	18.1273	12.4706	16.8957	3.90825	4.38785e-48	4.09566e-46	0.179018	0.342551	0.102286	0.296639	6.5362	10.3584	6.81484	9.24392	5.68386	1.15436e-186	3.74628e-183	GO:0003824,GO:0004356,GO:0006807	lengsin;Smp_133770	Putative glutamine synthetase bacteria [Source:UniProtKB/TrEMBL;Acc:G4VT35]	gi|221307485|ref|NP_057655.2|	lengsin isoform a [Homo sapiens]
Smp_159810	0.168935	0.284425	0.267028	0.371451	7.38765	4.99837	6.64867	8.36088	4.64911	5e-05	0.000181778	2.44445	2.33302	1.6605	1.97138	28.1183	27.8343	13.9529	23.2472	2.63546	9.89436e-44	8.0734e-42	1.59581	1.48409	0.979343	1.18037	14.561	16.4066	7.87878	13.2897	3.86426	2.48378e-56	1.99852e-54	GO:0016020,GO:0016021	MEG-2 (ESP15) family;Smp_159810	MEG-2 (ESP15) family [Source:UniProtKB/TrEMBL;Acc:G4M1V8]	_	_
Smp_025390	1.09089	0.372913	0.404747	0.345388	14.9142	14.5287	12.4451	13.4179	4.64275	5e-05	0.000181778	0.457743	1.40999	1.15255	0.622945	16.5666	16.6594	15.4624	17.058	3.19716	2.3301e-37	1.49527e-35	0.287746	0.842782	0.684203	0.367759	8.48335	9.71471	8.70243	9.55163	4.61348	1.11675e-77	2.17453e-75	GO:0005509	calcium dependent protein kinase;Smp_025390	Putative calcium-binding protein 2 (CaBP2) [Source:UniProtKB/TrEMBL;Acc:G4VPE0]	_	_
Smp_139140	0.654211	0.64699	0.804146	0.165795	7.45891	16.4737	11.6178	11.9336	4.38595	5e-05	0.000181778	0.687615	0.818836	1.00755	0.307405	6.66903	12.0617	13.1804	12.9379	3.03877	6.71365e-32	3.13329e-30	0.466239	0.486526	0.68975	0.189854	3.68045	7.23844	7.55773	7.4332	4.34002	2.96395e-51	2.0466e-49		hypothetical protein;Smp_139140	Putative uncharacterized protein [Source:UniProtKB/TrEMBL;Acc:C4Q5Q6]	_	_
SmVG_000896	0.256384	0.194836	0.172383	0.15712	2.92298	4.22058	3.89252	5.03472	4.36349	5e-05	0.000181778	0.292596	0.173425	0.212552	0.14778	1.66391	3.10736	2.44841	3.84532	2.76301	5.59295e-26	1.79924e-24	0.179753	0.187639	0.194469	0.164191	1.15192	2.0821	1.64183	2.57977	3.86181	8.17128e-49	5.06724e-47
SmVG_008649:Smp_047660	180.757	90.3797	84.5009	79.1912	3286.03	1300.03	1644.48	1806.2	4.20809	5e-05	0.000181778	257.851	289.436	137.281	118.857	3484.88	4254.92	2650.48	2428.43	3.08769	2.71295e-31	1.22441e-29	159.811	171.703	80.949	70.0345	1741.25	2406.72	1448.66	1324.59	4.40945	8.29257e-42	3.97716e-40		ferritin%2C heavy polypeptide 1;Smp_047660
SmVG_008649:Smp_047680	180.757	90.3797	84.5009	79.1912	3286.03	1300.03	1644.48	1806.2	4.20809	5e-05	0.000181778	257.851	289.436	137.281	118.857	3484.88	4254.92	2650.48	2428.43	3.08769	2.71295e-31	1.22441e-29	159.811	171.703	80.949	70.0345	1741.25	2406.72	1448.66	1324.59	4.40945	8.29257e-42	3.97716e-40		ferritin%2C heavy polypeptide 1;Smp_047680
SmVG_025370	0.319864	0.836977	0.845632	1.1791	12.0668	12.1623	17.6098	10.1075	4.02921	5e-05	0.000181778	1.39846	1.23103	1.70719	1.26898	14.9702	24.0263	12.673	15.1657	2.69678	2.08431e-41	1.57551e-39	0.854673	0.718509	0.989775	0.726301	7.30829	13.5785	6.75572	8.2779	3.99904	3.99523e-59	3.66958e-57
SmVG_007844	0	0.556123	0.197219	0.648584	6.06941	1.97969	7.22521	3.33084	3.73022	0.00595	0.0139569	0.564443	0.209267	1.09228	1.08177	6.16321	10.6484	5.83622	4.71341	2.44572	7.06904e-11	6.71759e-10	0.336298	0.122538	0.613446	0.594789	2.81068	5.83635	2.7926	2.33615	3.63426	1.42412e-18	1.87875e-17
SmVG_033249	1.81782	1.28453	1.86144	1.61547	20.0587	20.1	19.6108	25.5901	3.69756	5e-05	0.000181778	1.14494	1.25467	1.19529	1.73754	10.722	14.5558	9.12233	17.2797	2.50849	2.79689e-38	1.87285e-36	0.740477	0.969888	1.2116	0.821182	5.62532	8.05458	5.83085	9.63213	3.49188	1.09442e-97	3.55177e-95
SmVG_022120	1.38888	0	1.05161	0	8.38407	9.80406	4.3275	7.43813	3.6175	0.0058	0.013652	0	1.65039	1.03854	0	7.14386	4.36219	6.9874	7.77004	2.79839	3.19031e-06	1.56605e-05	0.201776	0.985763	0.822425	0	3.9248	2.6757	4.0359	4.65268	3.40412	5.81633e-13	4.72292e-12
SmVG_025364	0.748323	0.450895	0.757672	0.658168	7.6353	6.3603	7.41639	9.48872	3.56273	5e-05	0.000181778	1.38331	1.6335	2.41314	1.75875	8.67922	11.0515	7.58372	13.7598	1.99341	4.36764e-57	5.6646e-55	0.482492	0.649258	0.805319	0.624814	3.29151	4.61361	2.96374	5.43351	3.20447	1.60407e-59	1.51623e-57
Smp_180660	0.856978	0.353452	0.250728	0.431181	5.48256	4.55066	8.01477	3.71724	3.52378	5e-05	0.000181778	0.519307	0.97708	0.353451	0.462533	4.42396	8.25584	3.48221	3.92275	2.40013	4.87019e-19	1.00344e-17	0.315655	0.59286	0.203591	0.263403	2.13309	4.59423	1.80457	2.06624	3.47443	2.30081e-24	4.60919e-23		hypothetical protein;note=predicted by EVM2;Smp_180660	Putative uncharacterized protein [Source:UniProtKB/TrEMBL;Acc:G4VQ28]	_	_
Smp_176110	16.1805	11.7592	10.4277	12.7576	130.969	111.906	216.013	114.339	3.487	5e-05	0.000181778	13.3819	20.4309	13.2325	14.8283	98.2819	216.331	80.7409	102.933	2.28479	2.45351e-28	9.41736e-27	8.29584	12.171	7.94709	8.68981	50.0397	124.035	44.9332	57.1682	3.37198	6.55905e-41	3.01221e-39		hypothetical protein;note=predicted by EVM2;Smp_176110	Putative uncharacterized protein [Source:UniProtKB/TrEMBL;Acc:G4M1R3]	_	_
SmVG_007783:Smp_147730	56.8325	65.2219	55.6203	50.3705	568.194	650.91	581.782	560.969	3.37253	5e-05	0.000181778	151.156	137.899	134.5	123.97	704.198	928.817	831.418	828.91	2.05071	2.30126e-110	2.02527e-107	103.192	90.071	88.1633	79.7682	397.563	590.928	512.042	515.183	3.02245	1.38114e-129	1.22244e-126		single kunitz protease inhibitor%3B serine type protease inhibitor;note=pfam_scan%3BPfam:PF00014.18%3B%3BE()%3D1.5E-18%3Bscore%3D66.6%3Bqu ery 28-79%3Bdescription%3DKunitz_BPTI;note=iprscan%3BInterPro:IPR002223 : Proteinase inhibitor I2%2C Kunitz metazoa%3BPfam:PF00014%3B%3Bscore%3D2.2E-25%3Bquery 27-79%3Bdescription%3DProteinase inhibitor I2%2C Kunitz metazoa;note=iprscan%3BInterPro:IPR002223 : …	Putative kunitz-type protease inhibitor [Source:UniProtKB/TrEMBL;Acc:G4VEE0]	gi|5454114|ref|NP_006278.1|	tissue factor pathway inhibitor isoform a precursor [Homo sapiens]
SmVG_007783:Smp_172960	56.8325	65.2219	55.6203	50.3705	568.194	650.91	581.782	560.969	3.37253	5e-05	0.000181778	151.156	137.899	134.5	123.97	704.198	928.817	831.418	828.91	2.05071	2.30126e-110	2.02527e-107	103.192	90.071	88.1633	79.7682	397.563	590.928	512.042	515.183	3.02245	1.38114e-129	1.22244e-126		serine type protease inhibitor;Smp_172960	Putative kunitz-type protease inhibitor [Source:UniProtKB/TrEMBL;Acc:G4VED9]	_	_
Smp_048050	1.23321	1.07099	0.931773	1.50121	12.8479	9.73249	11.4275	12.7422	3.30287	5e-05	0.000181778	1.823	2.43543	2.11187	2.72997	13.5183	16.1984	9.98065	18.062	2.08882	7.82967e-25	2.37609e-23	1.59601	1.76518	2.25798	2.22231	9.48654	12.5897	6.74792	13.0105	2.95542	8.76371e-38	3.55514e-36		Major egg antigen (p40);Smp_048050
Smp_134870	5.46337	4.5506	4.84253	4.59937	39.1345	54.1991	46.7108	39.7641	3.20818	5e-05	0.000181778	4.18161	5.61711	5.00459	4.27531	25.8586	40.9008	36.2609	32.8106	2.21444	5.04033e-129	8.8717e-126	2.82541	3.51796	3.20831	2.73525	13.2537	23.601	19.9787	18.4226	3.14499	1.68133e-135	1.63694e-132	GO:0003676,GO:0005622,GO:0008270,GO:0046872	early growth response protein;Smp_134870	Putative early growth response protein [Source:UniProtKB/TrEMBL;Acc:G4VFS3]	gi|9845524|ref|NP_000390.2|	early growth response protein 2 isoform a [Homo sapiens]
Smp_128550	0.433813	0.83311	0.891946	0.361101	4.01934	7.34358	4.54333	6.81426	3.17252	0.0001	0.000349068	0.850314	0.670292	1.39551	0.553713	4.62714	5.8585	7.41715	9.10103	2.27892	2.74658e-14	3.6624e-13	0.593232	0.395719	0.815583	0.494498	2.31853	3.92193	4.44709	5.34593	3.3706	6.64566e-24	1.27366e-22	GO:0000166,GO:0004672,GO:0004713,GO:0004715,GO:0005102,GO:0005524,GO:0006468,GO:0007169,GO:0016301,GO:0016310,GO:0016740,GO:0016772,GO:0030154,GO:0031234,GO:0038083,GO:0042127,GO:0045087	src type protein tyrosine kinase;Smp_128550	Src-type protein tyrosine kinase-related [Source:UniProtKB/TrEMBL;Acc:G4VRZ4]	gi|4505055|ref|NP_002341.1|	tyrosine-protein kinase Lyn isoform A [Homo sapiens]
SmVG_000235	0.487117	0.473664	0.37081	0.470729	5.20456	2.74648	3.69862	4.47402	3.16125	5e-05	0.000181778	0.352359	0.431927	0.410474	0.60687	3.59132	3.70058	2.17116	4.18552	2.2093	5.19779e-13	6.1757e-12	0.357274	0.297626	0.268771	0.414779	1.77709	2.06099	1.11846	2.31616	2.99775	8.17616e-23	1.43688e-21
Smp_133830	29.8034	29.5524	26.0075	32.7486	264.444	214.966	287.645	233.313	3.0823	5e-05	0.000181778	27.6338	29.7751	27.6201	30.7261	163.446	238.28	134.922	186.833	2.07529	1.96913e-116	2.42616e-113	17.4886	18.0039	16.5968	18.3815	84.0553	138.797	75.8126	104.743	3.03097	3.58302e-123	2.18027e-120		hypothetical protein;Smp_133830	Putative uncharacterized protein [Source:UniProtKB/TrEMBL;Acc:G4VNH3]	_	_
SmVG_012681	1.12136	0.156663	1.11903	0.64484	6.90819	6.56362	5.69764	6.36185	3.06922	5e-05	0.000181778	0.963391	2.03067	2.0582	1.42307	6.92841	8.54889	7.26315	9.40291	1.89112	7.71822e-30	3.21271e-28	0.732443	1.47716	1.58473	0.781435	3.79464	5.38377	4.42736	5.69247	2.62357	3.56879e-33	1.18183e-31
Smp_049230	2.28733	3.00453	1.64073	4.4461	22.9108	23.5918	26.521	21.6073	3.05598	5e-05	0.000181778	5.39509	4.97841	4.54568	7.47242	26.446	40.0234	27.3042	33.2055	2.00905	2.08539e-48	1.97647e-46	3.91909	3.42961	3.05275	5.11775	14.6862	25.5301	16.2139	20.7524	2.83547	3.71691e-51	2.53061e-49	GO:0006950	Major egg antigen (p40);Smp_049230	Putative heat shock protein hsp16 [Source:UniProtKB/TrEMBL;Acc:G4V8X4]	_	_
Smp_172460	4.35459	3.58766	2.96249	3.09585	29.2838	23.9513	34.2953	22.9159	2.97978	5e-05	0.000181778	3.95338	4.91709	3.59741	3.26321	21.3655	33.7697	18.3838	22.1467	2.04964	4.74946e-57	6.09563e-55	2.61782	3.12653	2.32355	1.99134	11.7276	20.5967	10.543	13.3356	3.00761	1.90279e-70	3.03699e-68	GO:0003676,GO:0005622,GO:0008270,GO:0046872	Krueppel factor 10 like;Smp_172460	Putative uncharacterized protein [Source:UniProtKB/TrEMBL;Acc:G4VM64]	_	_
SmVG_029994	0.518836	0.363054	1.79636	0.325673	4.6486	6.71784	4.66008	7.36853	2.96128	5e-05	0.000181778	6.04182	7.18245	10.4993	2.50699	13.4601	17.6142	13.7922	15.815	1.21172	1.21096e-05	5.36123e-05	3.84439	4.37635	6.35447	1.43675	6.74753	10.2554	7.58319	8.62196	1.62024	9.74842e-08	4.37779e-07
Smp_088090	10.5815	11.2121	10.0252	10.8794	83.9993	83.6564	84.0383	76.3277	2.94155	5e-05	0.000181778	18.5689	18.1971	18.6078	18.5688	98.8396	128.718	100.133	120.813	2.06813	4.77864e-160	2.94388e-156	11.1356	10.5575	10.5953	10.5311	46.8231	70.9988	52.3641	63.6011	3.01545	1.01166e-216	9.84951e-213		hypothetical protein;note=predicted by EVM2;Smp_088090	Putative uncharacterized protein [Source:UniProtKB/TrEMBL;Acc:G4VTT0]	_	_
Smp_022450	3.3122	4.27179	3.46694	3.54637	31.4805	27.0193	24.9838	28.6138	2.94098	5e-05	0.000181778	14.5291	13.5201	12.15	12.8914	73.1322	80.0979	55.065	66.3824	1.89485	9.62632e-77	2.52353e-74	8.68532	7.77284	6.83161	7.35213	35.0719	43.9604	28.7208	34.3589	2.76427	3.19926e-85	7.24371e-83		hypothetical protein;Smp_022450	Putative uncharacterized protein [Source:UniProtKB/TrEMBL;Acc:G4VP98]	_	_
SmVG_024014	0.553521	0.524066	0.185752	0.204068	2.79917	2.17781	2.34873	3.7596	2.91731	0.00955	0.0211737	0.531515	0.58822	0.204601	0.205341	1.92567	2.09806	1.49375	3.43347	1.84293	0.000437648	0.00140497	0.350224	0.49701	0.1282	0.128031	1.03613	1.17121	1.00272	1.99928	2.69257	1.27668e-07	5.63199e-07
Smp_031390	1.015	1.99208	1.82619	1.31774	7.98699	13.3333	12.1182	11.3241	2.8634	5e-05	0.000181778	2.14467	1.59548	2.449	1.98833	5.31375	11.2191	8.70246	10.134	1.69519	4.8687e-20	1.08672e-18	1.43419	0.986267	1.50382	1.21492	2.9377	6.74261	5.06957	5.89585	2.51881	5.60923e-28	1.3756e-26		hypothetical protein;Smp_031390	Putative uncharacterized protein [Source:UniProtKB/TrEMBL;Acc:C4Q5Q7]	_	_
Smp_051400	41.3661	37.1664	38.9505	43.6908	324.105	253.499	298.887	271.38	2.83227	5e-05	0.000181778	76.2148	80.4105	87.7806	83.6804	445.051	521.687	344.446	465.458	1.96524	1.78222e-197	2.19588e-193	48.1983	49.1709	52.7781	49.6812	231.015	305.686	194.086	261.534	2.87496	5.12425e-151	7.12711e-148	GO:0005875,GO:0007017,GO:0030286	dynein light chain;Smp_051400	Cytoplasmic dynein light chain, putative [Source:UniProtKB/TrEMBL;Acc:G4LY04]	gi|83267866|ref|NP_001032583.1|	dynein light chain 1, cytoplasmic [Homo sapiens]
Smp_047650	241.677	212.196	163.117	164.233	1635.36	1220.62	1649.17	1008.35	2.81916	5e-05	0.000181778	236.452	265.055	180.718	177.902	1178.43	1678.92	930.453	870.448	1.95258	8.23851e-28	3.03005e-26	157.763	170.87	115.325	112.481	614.7	998.312	527.932	496.542	2.8284	6.68515e-43	3.32075e-41	GO:0004322,GO:0005623,GO:0006826,GO:0006879,GO:0008199,GO:0016491,GO:0046872,GO:0046914,GO:0055114	ferritin%2C heavy polypeptide 1;Smp_047650	Ferritin-2 heavy chain [Source:UniProtKB/Swiss-Prot;Acc:P25320]	gi|29126241|ref|NP_803431.1|	ferritin, mitochondrial precursor [Homo sapiens]
Smp_094930	1.91895	1.01628	1.61273	1.83922	10.2145	9.67546	11.0258	11.5322	2.73244	5e-05	0.000181778	1.04929	2.02227	1.71782	1.65206	6.65606	9.60854	6.51221	9.46467	1.8748	1.09784e-43	8.84082e-42	0.642046	1.25339	1.05657	1.06205	3.32781	5.53385	3.53026	5.16252	2.67734	2.4723e-45	1.33724e-43	GO:0003676,GO:0005622,GO:0008270,GO:0046872	early growth response protein 1;Smp_094930	Early growth response protein, putative [Source:UniProtKB/TrEMBL;Acc:G4LZV3]	gi|4503493|ref|NP_001955.1|	early growth response protein 1 [Homo sapiens]
SmVG_012311:Smp_013570	10.0641	8.04014	7.23087	8.56457	56.5153	62.0228	54.5397	50.3994	2.72079	5e-05	0.000181778	10.6637	13.4788	10.9645	11.029	47.4635	63.6992	52.9557	53.221	1.81312	4.48435e-128	6.90646e-125	6.41514	7.72273	6.13102	6.21225	23.2462	35.2051	28.0132	28.2692	2.65076	5.6936e-126	4.61941e-123		hypothetical protein;note=predicted by EVM2;Smp_013570	Putative uncharacterized protein [Source:UniProtKB/TrEMBL;Acc:G4VH35]	_	_
SmVG_012311:Smp_129510	10.0641	8.04014	7.23087	8.56457	56.5153	62.0228	54.5397	50.3994	2.72079	5e-05	0.000181778	10.6637	13.4788	10.9645	11.029	47.4635	63.6992	52.9557	53.221	1.81312	4.48435e-128	6.90646e-125	6.41514	7.72273	6.13102	6.21225	23.2462	35.2051	28.0132	28.2692	2.65076	5.6936e-126	4.61941e-123		metallophosphoesterase domain containing protein;Smp_129510	Putative uncharacterized protein [Source:UniProtKB/TrEMBL;Acc:G4VH36]	_	_
Smp_210990	0.418911	0.199724	0.210431	0.465383	1.63102	2.53667	2.93453	1.32822	2.70327	0.0057	0.0134531	0.374318	0.624588	0.869274	0.645972	2.29971	4.08846	2.11246	2.60519	1.62278	0.000446706	0.00143143	0.240686	0.383724	0.52126	0.390226	1.18811	2.99557	1.62547	1.76772	2.83951	1.3323e-10	8.42292e-10	GO:0016787	serine:threonine protein phosphatase PP1 beta;Smp_210990
SmVG_022393	0.689136	0.673676	0.396262	0.86645	4.11673	4.59135	3.50343	4.76507	2.69287	5e-05	0.000181778	1.11088	1.43432	0.532882	1.16164	3.16742	4.4879	3.86361	4.91645	1.6295	1.40193e-10	1.28521e-09	0.661698	0.826947	0.3299	0.711254	1.68897	2.6203	2.25148	2.83094	2.40878	9.79871e-18	1.20913e-16
Smp_186020	1.46564	1.73879	1.86174	1.42644	9.13661	19.9495	10.1955	1.60936	2.65491	5e-05	0.000181778	36.5775	40.3162	32.0105	27.2606	106.871	136.54	112.869	128.857	1.56187	2.17772e-71	5.15993e-69	24.5305	28.4029	20.2809	18.3607	66.0914	98.5725	74.7836	92.4694	2.42609	6.15167e-85	1.33095e-82	GO:0006950	major egg antigen;Smp_186020
Smp_193580	0.266463	0.345794	0.27137	0.392757	2.14504	2.32547	1.97064	1.59709	2.65482	5e-05	0.000181778	0.677037	0.607772	0.66858	0.475118	1.84844	2.25643	2.33065	2.51143	1.53756	2.63339e-10	2.32588e-09	0.658447	0.804688	0.573931	0.544134	1.33572	1.87273	1.76275	1.57306	1.88903	1.86245e-17	2.24694e-16	GO:0005509,GO:0007156,GO:0016020	hypothetical protein;Smp_193580
SmVG_002845	1.09918	2.26969	1.23594	1.34722	10.8999	10.4451	6.94131	9.15937	2.65335	5e-05	0.000181778	2.46316	1.38514	1.54597	1.37477	7.63366	6.58594	7.23241	8.14263	1.75649	8.17133e-25	2.47368e-23	1.54181	0.893094	0.956083	0.783693	4.02402	3.94287	4.01786	4.57056	2.54053	1.27929e-27	3.05274e-26
Smp_075430	1.3043	0.991776	1.52297	1.63875	8.39266	6.70314	9.04267	7.8094	2.54933	5e-05	0.000181778	0.939097	1.29075	1.5437	1.4883	4.96159	7.10702	3.91519	5.88807	1.67296	6.94968e-37	4.30287e-35	0.679042	0.856851	1.11005	1.07433	2.65716	4.22604	2.24728	3.41053	2.26813	4.43194e-30	1.23284e-28		hypothetical protein;note=predicted by EVM2;Smp_075430	Putative uncharacterized protein [Source:UniProtKB/TrEMBL;Acc:G4LX21]	_	_
Smp_130370	4.30941	3.03149	4.16424	3.45498	15.8692	29.7037	19.4768	20.0963	2.50882	5e-05	0.000181778	2.61714	4.25293	4.08452	2.89018	6.06855	12.0776	11.2245	8.85969	1.26666	9.18227e-15	1.28416e-13	1.74012	2.47598	2.49653	1.83103	5.14883	9.08596	9.83019	8.50382	2.46694	8.9796e-32	2.78425e-30	GO:0006629,GO:0006631,GO:0006633,GO:0016020,GO:0016021,GO:0016740	elongation of very long chain fatty acids;Smp_130370	Elongation of fatty acids protein 1 [Source:UniProtKB/TrEMBL;Acc:G4VGB8]	gi|157388947|ref|NP_079206.2|	elongation of very long chain fatty acids protein 7 [Homo sapiens]
Smp_077880	26.6297	34.8834	27.144	34.3792	157.309	171.846	181.92	159.09	2.44543	5e-05	0.000181778	39.5148	31.6864	34.4367	38.7475	129.888	187.457	143.201	164.894	1.72801	1.10107e-103	6.46013e-101	24.8006	19.5751	20.6679	23.2674	63.5776	105.674	75.6688	87.9634	2.44699	4.2393e-103	1.47407e-100	GO:0005509,GO:0005544	annexin;Smp_077880	Putative annexin [Source:UniProtKB/TrEMBL;Acc:G4VL82]	_	_
Smp_204430	0.253071	0.340733	0.269109	0.292376	1.40659	1.83551	1.31458	1.7222	2.44225	5e-05	0.000181778	1.74222	2.21196	3.10719	2.61812	3.74747	4.40499	4.57486	5.65215	0.91071	5.88948e-13	6.97063e-12	1.38307	1.41382	1.83375	1.55286	2.67543	3.3887	3.6403	4.11502	1.71039	3.00761e-27	7.00529e-26		hypothetical protein;Smp_204430
SmVG_007625	1.27399	0.592666	1.55866	0.935346	4.6875	8.32748	3.63541	6.47535	2.40688	5e-05	0.000181778	2.64822	3.17251	4.35711	2.98193	5.35104	5.34191	9.49654	9.2051	1.04344	4.01976e-08	2.67138e-07	3.20727	3.43693	4.20975	3.08893	4.92338	5.20288	7.67543	7.66684	1.43631	2.76025e-12	2.1094e-11
SmVG_011566	3.2097	4.31902	1.7887	3.17138	16.7139	20.0327	12.7613	16.1655	2.39467	0.0001	0.000349068	4.11558	3.35717	2.20782	2.72346	11.1293	10.0691	10.985	11.3281	1.53162	2.68226e-07	1.56136e-06	2.68051	1.93391	1.05818	1.56124	5.34604	6.03205	6.60351	7.10666	2.33701	2.26949e-14	2.09836e-13
Smp_049300	8.93774	8.74686	8.28064	7.17733	42.517	48.1132	35.4128	46.9083	2.38361	5e-05	0.000181778	9.37958	12.0457	11.0495	7.80117	49.6847	52.6099	50.7233	59.6611	1.94184	1.7418e-106	1.12951e-103	6.44312	7.76362	7.85204	5.24751	25.7738	31.6109	28.7907	34.4982	2.72883	2.74409e-94	8.09589e-92	GO:0006950	major egg antigen%2C putative;Smp_049300.2	Major egg antigen [Source:UniProtKB/Swiss-Prot;Acc:P12812]	_	_
Smp_125890	1.29064	1.41693	1.11951	1.53408	7.16666	7.15252	6.3049	7.01712	2.3662	5e-05	0.000181778	2.30823	2.33593	2.26558	2.61874	7.57883	9.2035	7.59152	9.22727	1.51431	2.65033e-85	8.59336e-83	1.38538	1.35407	1.31713	1.47291	3.65348	5.11929	3.96657	4.85669	2.21138	2.39495e-103	8.96818e-101	GO:0000719,GO:0003904,GO:0003913,GO:0006281,GO:0016829	dna photolyase;Smp_125890	Putative DNA photolyase [Source:UniProtKB/TrEMBL;Acc:G4V887]	_	_
Smp_056680.2	0.553824	0.105469	0.566431	0.61399	1.93131	1.78426	2.96446	2.68689	2.34809	0.0012	0.00335375	0.957388	0.660175	0.824671	0.95413	2.07578	4.82339	4.52021	4.30635	1.7022	1.11172e-07	6.897e-07	0.700857	0.513753	0.83286	1.11095	1.28918	3.00374	2.7993	2.74989	2.17616	7.5327e-12	5.53915e-11	GO:0003824,GO:0004252,GO:0006508,GO:0016787	cercarial elastase (S01 family);Smp_056680.2
Smp_161430	2.28763	1.69999	2.07916	1.93879	10.9415	7.58937	12.206	9.6458	2.33466	5e-05	0.000181778	2.82218	4.11524	3.77969	3.1674	11.2729	17.0359	8.34739	12.866	1.50708	1.1596e-32	5.62499e-31	1.67945	2.30872	2.09393	1.75306	5.49843	9.39124	4.37212	6.76734	2.25624	5.19441e-49	3.24184e-47	GO:0008028,GO:0015718,GO:0016020,GO:0016021,GO:0055085	Monocarboxylate transporter 12;Smp_161430	Putative monocarboxylate transporter [Source:UniProtKB/TrEMBL;Acc:G4VA41]	_	_
Smp_201730	20.6048	46.2395	26.1493	29.198	169.99	186.607	112.95	144.877	2.33009	5e-05	0.000181778	124.265	85.8879	89.9695	81.8626	220.295	246.787	274.599	266.802	1.28828	2.29419e-20	5.27364e-19	79.5886	52.29	54.1578	49.2636	114.017	145.374	153.946	149.817	1.87759	3.75639e-22	6.30555e-21	GO:0016020,GO:0016021	hypothetical protein;note=tmhmm%3B%3Bquery 1-96%3B;note=%3Bquery 1-6%3B;note=%3Bquery 7-29%3B;note=%3Bquery 30-96%3B;Smp_201730
SmVG_001063	2.67907	2.26355	2.53568	2.37972	10.1629	12.8886	10.5663	15.596	2.31969	5e-05	0.000181778	18.884	15.6288	16.587	14.8221	64.2554	72.3405	57.5228	71.8112	1.66269	3.83674e-108	2.62625e-105	11.4845	9.08623	9.56959	8.42296	31.426	40.0483	30.2828	38.0067	2.42452	9.55567e-97	2.90731e-94
SmVG_012108	0.678389	0.822835	0.507937	0.373348	3.78463	3.40971	2.31806	2.37906	2.31937	0.0043	0.0104966	2.17907	1.90724	2.2208	1.36741	5.11055	4.12601	3.7984	3.98592	1.06487	9.93265e-13	1.15019e-11	1.18398	1.0473	1.22604	0.764926	2.10159	2.05246	1.9115	1.87172	1.49758	1.86328e-14	1.74768e-13
SmVG_006198	3.42589	3.85313	2.7704	3.57495	18.0657	21.468	12.6089	15.6055	2.31399	5e-05	0.000181778	2.08664	1.89389	1.75968	2.10267	4.84414	4.16834	4.51988	4.63278	1.09846	6.65564e-21	1.60164e-19	2.10835	1.8469	1.52736	1.79627	5.50837	5.30014	6.31797	5.76615	2.23257	2.4758e-33	8.34061e-32
SmVG_002957	0.695438	0.824628	0.799277	1.06558	4.65539	3.4898	4.21455	3.78394	2.25377	5e-05	0.000181778	0.87672	0.820522	0.97671	0.971907	2.42896	3.26309	1.98562	2.93242	1.30646	1.58603e-22	4.17552e-21	0.677667	0.662516	0.792953	0.797545	1.80938	2.60831	1.61631	2.29141	2.04719	1.33433e-37	5.3682e-36
Smp_159710	2.54851	3.42048	2.70068	2.64395	13.7345	13.0113	12.5044	13.4281	2.21915	5e-05	0.000181778	5.75713	4.97195	5.75601	4.7131	15.2769	18.8823	13.272	21.0098	1.4205	1.3322e-61	2.05175e-59	3.99884	3.56204	3.90337	3.20659	8.29897	11.8242	7.75445	12.2947	1.99399	1.44133e-58	1.28742e-56	GO:0004089,GO:0005576,GO:0008270	carbonic anhydrase;Smp_159710	Carbonic anhydrase-related [Source:UniProtKB/TrEMBL;Acc:G4VIP7]	gi|9951923|ref|NP_001208.2|	carbonic anhydrase-related protein 11 precursor [Homo sapiens]
Smp_124060	0.514962	0.795579	0.469565	0.519875	2.32086	2.70337	2.93992	2.48299	2.18341	5e-05	0.000181778	2.03864	1.64802	1.7156	1.57042	3.6412	6.79696	6.14636	6.33173	1.4232	1.06449e-32	5.20458e-31	1.24835	0.984467	1.06768	0.927317	1.76673	3.79615	3.24079	3.4432	2.06635	2.19618e-28	5.49665e-27	GO:0005576	venom allergen-like (VAL) 13 protein;Smp_124060	Venom allergen-like (VAL) 13 protein [Source:UniProtKB/TrEMBL;Acc:G4V6N0]	gi|11641247|ref|NP_071738.1|	Golgi-associated plant pathogenesis-related protein 1 [Homo sapiens]
Smp_203290	5.48774	4.10217	5.29829	4.88905	17.9621	30.1218	18.5821	22.9162	2.17937	5e-05	0.000181778	5.11605	7.10351	7.74293	5.98301	18.6993	23.8813	29.8299	28.6826	1.61461	8.21325e-40	5.68514e-38	3.19804	4.17303	4.57799	3.50965	9.16288	13.4133	15.7776	15.4408	2.35992	5.10254e-47	2.95705e-45		hypothetical protein;Smp_203290
SmVG_025365	0.987933	1.04635	1.33677	0.6057	4.19504	5.10704	4.43904	4.16963	2.17116	5e-05	0.000181778	1.59556	2.15791	2.46661	1.08461	4.88535	6.14816	5.30463	5.53551	1.39609	1.55852e-18	3.06261e-17	1.06639	1.43849	1.66699	0.751465	2.40431	3.99943	3.38778	3.83525	2.02145	9.5547e-23	1.66711e-21
Smp_168130	3.61638	3.24981	3.56228	3.88978	16.7527	14.4682	16.8999	16.0248	2.1635	5e-05	0.000181778	5.61651	6.46242	7.23111	7.11701	18.9872	25.3636	18.5606	23.4858	1.43961	2.68248e-93	1.1017e-90	3.28674	3.70366	4.08666	4.00953	9.14649	13.9598	9.55158	12.3122	2.11924	4.10934e-92	1.1431e-89		phosphatase and actin regulator 1;Smp_168130	Phosphatase and actin regulator, putative [Source:UniProtKB/TrEMBL;Acc:G4LUR4]	gi|154354968|ref|NP_001093634.1|	phosphatase and actin regulator 2 isoform 1 [Homo sapiens]
SmVG_024280	1.03341	0.960944	1.8513	1.03344	4.41159	6.67296	3.99311	6.60225	2.15167	5e-05	0.000181778	1.24471	1.20117	2.19542	1.0198	3.25878	3.69985	5.03616	5.56249	1.40774	2.23888e-14	3.00493e-13	0.779471	0.758057	1.25431	0.719052	1.58925	2.15091	2.65687	3.14964	2.0123	1.0478e-16	1.20016e-15
Smp_132210	40.641	38.6332	38.526	41.7987	212.693	143.489	202.619	148.817	2.14852	5e-05	0.000181778	39.6197	44.9188	45.3249	43.0164	145.437	183.476	100.476	134.507	1.42322	1.66284e-39	1.13821e-37	24.1935	26.3849	26.0626	24.6301	71.5058	103.254	53.0055	71.5751	2.11037	1.03844e-50	6.87773e-49	GO:0004842,GO:0005515,GO:0005634,GO:0006511,GO:0016567,GO:0019005	f box only protein 32;Smp_132210	Putative uncharacterized protein [Source:UniProtKB/TrEMBL;Acc:G4VGQ1]	gi|17158037|ref|NP_478136.1|	F-box only protein 32 isoform 1 [Homo sapiens]
SmVG_015139	0.804062	0.570665	1.3946	0.961635	5.06717	5.34568	3.14633	2.77918	2.13065	5e-05	0.000181778	0.723894	1.26852	2.14778	1.14226	4.23394	3.77091	5.21245	3.63098	1.46883	5.97808e-10	5.05184e-09	0.413707	0.778551	1.17689	0.778047	2.09015	2.18646	2.8309	1.97164	2.12299	1.66748e-11	1.18414e-10
SmVG_023848	0.433411	0.499076	1.57647	0.237629	3.08684	3.36561	2.9849	2.5351	2.12401	5e-05	0.000181778	0.661901	0.578756	2.34682	0.298834	3.32896	4.35517	3.72285	3.32032	1.83678	2.28846e-06	1.14712e-05	0.424471	0.355849	1.47532	0.226076	1.83236	2.82301	2.35509	2.08279	2.42512	4.25832e-08	2.00285e-07
SmVG_023809:Smp_058380	2.70676	2.52367	1.69797	1.97355	10.6442	9.05941	10.8755	8.08875	2.11894	5e-05	0.000181778	2.56456	2.88227	1.89106	1.98451	7.02581	9.44974	6.01355	6.97515	1.4094	2.3761e-26	7.86986e-25	1.60658	1.73234	1.13096	1.16946	3.59898	5.47508	3.35682	3.8858	2.05171	3.81132e-36	1.43826e-34		latrophilin 3%2C CRA g;Smp_058380	Putative long-N-terminal adhesion GPCR [Source:UniProtKB/TrEMBL;Acc:G4VNK8]	_	_
SmVG_023809:Smp_153600	2.70676	2.52367	1.69797	1.97355	10.6442	9.05941	10.8755	8.08875	2.11894	5e-05	0.000181778	2.56456	2.88227	1.89106	1.98451	7.02581	9.44974	6.01355	6.97515	1.4094	2.3761e-26	7.86986e-25	1.60658	1.73234	1.13096	1.16946	3.59898	5.47508	3.35682	3.8858	2.05171	3.81132e-36	1.43826e-34		cadherin EGF LAG seven pass G type receptor 1;note=predicted by EVM2;note=pfam_scan%3BPfam:PF13385.1%3B%3BE()%3D8.1E-7%3Bscore%3D29.2%3Bquer y 179-295%3Bdescription%3DLaminin_G_3;Smp_153600	Putative uncharacterized protein [Source:UniProtKB/TrEMBL;Acc:G4VNK7]	_	_
SmVG_011484	0.374549	0.534191	0.458965	0.654889	2.48802	2.85303	1.39092	2.01711	2.11293	0.01195	0.0257765	0.957519	0.696539	0.697693	0.963352	2.38233	1.81811	2.63137	2.26786	1.26722	2.57526e-12	2.87026e-11	0.658351	0.416638	0.466263	0.578152	1.1947	1.12429	1.42592	1.30369	1.82756	1.10107e-15	1.15642e-14
Smp_004680	138.739	154.81	121.677	141.085	625.185	569.305	592.588	597.577	2.09982	5e-05	0.000181778	169.902	160.718	143.469	151.918	454.018	571.59	419.433	545.753	1.41962	1.05505e-102	5.90873e-100	102.356	93.3897	82.3864	86.0651	217.637	314.484	219.528	284.166	2.07515	1.55672e-83	3.29484e-81	GO:0005488	interferon developmental regulator;Smp_004680	Interferon-related developmental regulator-related [Source:UniProtKB/TrEMBL;Acc:G4VD50]	gi|55953129|ref|NP_001541.2|	interferon-related developmental regulator 1 isoform 1 [Homo sapiens]
SmVG_019973	20.853	25.4019	19.2671	17.276	98.3758	86.7746	69.8097	81.9652	2.02476	5e-05	0.000181778	30.2854	25.9987	23.1337	19.6278	81.4763	74.7982	73.0701	86.6472	1.45479	4.35349e-32	2.05515e-30	18.2439	16.1847	15.2381	11.7529	39.5757	42.1703	41.1337	46.73	2.05347	8.17796e-37	3.15955e-35
Smp_133310	39.041	40.8171	35.448	40.8687	169.068	153.075	138.48	157.291	1.98425	5e-05	0.000181778	45.953	46.8606	44.4442	45.5991	125.494	137.038	112.545	147.712	1.31005	6.76154e-94	2.87272e-91	28.8511	28.3991	27.1219	27.0925	64.7725	80.5191	63.4076	82.3772	1.9332	4.17373e-87	1.01588e-84		hypothetical protein;note=predicted by EVM2;Smp_133310	Putative uncharacterized protein [Source:UniProtKB/TrEMBL;Acc:G4M005]	_	_
Smp_011960	3.62742	3.69609	3.9292	3.67456	13.6658	15.6353	12.6722	16.5081	1.97003	5e-05	0.000181778	5.20361	5.46974	6.0835	5.18414	12.4555	15.5706	14.129	18.7222	1.26951	5.45275e-81	1.63862e-78	3.19543	3.23221	3.5257	2.93517	6.09974	8.72858	7.48374	10.0051	1.86426	7.55142e-76	1.41386e-73	GO:0005524,GO:0016310,GO:0035299	inositol pentakisphosphate 2 kinase;Smp_011960	Putative uncharacterized protein [Source:UniProtKB/TrEMBL;Acc:G4VRZ1]	gi|12232423|ref|NP_073592.1|	inositol-pentakisphosphate 2-kinase [Homo sapiens]
SmVG_019850	9.24851	9.36295	10.1622	9.29935	42.8543	38.6791	31.59	35.3055	1.96293	5e-05	0.000181778	13.1943	13.3997	15.1035	11.9438	31.2685	32.6868	30.621	35.2879	1.16057	6.58614e-32	3.08547e-30	8.16241	7.84037	8.70825	6.77082	15.2946	18.2786	16.3063	18.9443	1.70538	1.17566e-33	4.01622e-32
Smp_106110	40.0207	41.7634	31.7082	38.4588	157.316	133.701	141.678	152.294	1.9448	5e-05	0.000181778	62.9785	68.0411	53.8158	58.6754	151.677	182.209	115.128	169.95	1.19939	1.14458e-37	7.46158e-36	40.0548	41.5246	32.4751	35.2309	79.1208	106.955	64.8647	96.5301	1.76312	1.29448e-47	7.82798e-46	GO:0005509,GO:0046872	Kv channel interacting protein 4;Smp_106110	Putative uncharacterized protein [Source:UniProtKB/TrEMBL;Acc:G4VEN2]	gi|78190486|ref|NP_001030175.1|	Kv channel-interacting protein 4 isoform 5 [Homo sapiens]
SmVG_023346	1.95381	3.54146	3.66969	1.96347	10.0233	13.8343	7.35786	11.3201	1.93442	5e-05	0.000181778	1.42299	0.739939	1.75535	0.580091	2.1142	2.06226	2.14078	3.0747	1.06641	2.43776e-05	0.000101609	1.32698	1.23937	1.40816	0.593827	1.75201	2.06419	2.18062	2.19484	1.39548	8.37957e-09	4.30292e-08
Smp_173630	2.00047	1.82674	1.37538	2.42406	7.13003	7.77513	8.68222	5.56238	1.93436	5e-05	0.000181778	2.0458	2.33874	1.65138	2.77099	4.95212	7.72594	5.19931	5.02142	1.21315	2.06361e-14	2.78182e-13	1.30458	1.40558	1.00821	1.62111	2.50502	4.42759	2.8768	2.77215	1.75481	4.31631e-18	5.4578e-17		hypothetical protein;note=predicted by EVM2;Smp_173630	Putative uncharacterized protein [Source:UniProtKB/TrEMBL;Acc:G4VB36]	_	_
SmVG_011790:Smp_136380	7.97187	6.63986	6.7862	8.15472	28.3131	26.4292	25.6694	31.5961	1.92224	5e-05	0.000181778	8.04646	10.0785	9.24588	9.81734	24.4922	27.3011	22.6891	33.5648	1.31747	2.42603e-66	4.27016e-64	4.87006	5.8597	5.27654	5.52366	11.8222	15.1226	11.7821	17.5082	1.93914	1.7639e-63	2.04444e-61		hypothetical protein;Smp_136380.2	Putative uncharacterized protein [Source:UniProtKB/TrEMBL;Acc:G4VEX9]	_	_
SmVG_011790:Smp_136390	7.97187	6.63986	6.7862	8.15472	28.3131	26.4292	25.6694	31.5961	1.92224	5e-05	0.000181778	8.04646	10.0785	9.24588	9.81734	24.4922	27.3011	22.6891	33.5648	1.31747	2.42603e-66	4.27016e-64	4.87006	5.8597	5.27654	5.52366	11.8222	15.1226	11.7821	17.5082	1.93914	1.7639e-63	2.04444e-61		transmembrane protein 131;note=pfam_scan%3BPfam:PF12371.3%3B%3BE()%3D1.1E-16%3Bscore%3D60.4%3Bque ry 117-187%3Bdescription%3DDUF3651;Smp_136390	Putative uncharacterized protein [Source:UniProtKB/TrEMBL;Acc:G4VEX8]	gi|150456424|ref|NP_056163.1|	transmembrane protein 131 [Homo sapiens]
SmVG_000890	1.74032	1.7411	1.39228	2.06037	5.63287	9.4801	6.64798	4.50861	1.92162	5e-05	0.000181778	10.8508	8.2327	7.89731	9.89052	31.8809	29.6284	37.765	35.1847	1.56742	1.60777e-27	5.72524e-26	6.4933	4.79194	4.54212	5.59925	16.0405	16.8634	21.131	19.4586	2.36139	3.50905e-32	1.12382e-30
SmVG_023304:Smp_133520	1.72289	1.67387	1.97311	1.64341	7.89952	5.0275	6.06162	7.57119	1.92108	5e-05	0.000181778	1.68512	1.94278	2.38576	1.67585	5.52306	5.80386	3.67803	7.0473	1.29465	5.73104e-27	1.96691e-25	1.04096	1.15208	1.38867	0.975591	2.7791	3.30358	2.02628	3.8556	1.92489	4.99882e-25	1.03111e-23		forkhead box protein j1;Smp_133520	FREAC-7-like protein [Source:UniProtKB/TrEMBL;Acc:G4VQD7]	_	_
SmVG_023304:Smp_187740	1.72289	1.67387	1.97311	1.64341	7.89952	5.0275	6.06162	7.57119	1.92108	5e-05	0.000181778	1.68512	1.94278	2.38576	1.67585	5.52306	5.80386	3.67803	7.0473	1.29465	5.73104e-27	1.96691e-25	1.04096	1.15208	1.38867	0.975591	2.7791	3.30358	2.02628	3.8556	1.92489	4.99882e-25	1.03111e-23		forkhead box protein j1 b;Smp_187740	Putative uncharacterized protein [Source:UniProtKB/TrEMBL;Acc:G4VQD6]	gi|50301236|ref|NP_001445.2|	forkhead box protein J1 [Homo sapiens]
SmVG_034350	0.610164	0.787443	0.98762	1.03177	3.20239	4.39358	2.08739	3.19675	1.91434	5e-05	0.000181778	1.69804	1.4266	2.00038	1.82513	2.85612	2.93493	4.36578	4.26134	0.975049	2.93648e-11	2.90372e-10	1.35797	1.13375	1.7095	1.31615	1.77658	1.93915	2.65928	2.87298	1.29186	3.83753e-09	2.05966e-08
SmVG_031469	1.78355	0.483881	0.655891	0.989975	5.90518	3.53175	3.04418	2.24636	1.91205	0.0006	0.00179906	5.97368	7.69597	3.98859	4.76612	36.8641	39.8561	38.7061	33.0839	2.19174	1.35972e-18	2.68911e-17	12.8021	8.78767	6.97387	5.92706	36.6185	42.3235	38.3301	39.4961	2.76642	6.12269e-35	2.241e-33
SmVG_030815	6.32246	6.52139	7.88183	5.68263	25.6132	28.1376	18.2069	27.2642	1.90967	5e-05	0.000181778	14.4449	10.4018	17.8659	10.4868	23.3782	25.4822	29.0076	31.2458	1.02407	5.1877e-13	6.16966e-12	9.9741	10.5691	13.8351	8.08231	16.9908	19.9917	23.0113	25.5209	1.60733	4.25689e-16	4.64631e-15
SmVG_001437	54.0837	59.7059	46.6192	55.2645	201.533	239.804	151.512	216.861	1.90856	5e-05	0.000181778	103.824	101.11	100.298	101.971	208.171	216.517	254.569	269.766	1.13202	7.06869e-32	3.28654e-30	60.1683	55.5095	54.5256	55.544	95.689	114.011	128.277	139.947	1.68093	8.94438e-34	3.07712e-32
SmVG_024710	2.96111	3.41567	3.06158	2.76591	11.6212	13.4813	10.5046	10.2104	1.90851	5e-05	0.000181778	2.36717	2.99985	4.54491	2.79551	4.45732	5.6651	7.55683	8.11619	0.975675	8.55721e-09	6.22393e-08	3.09511	3.42506	4.15032	2.85252	4.53011	6.03514	6.26675	7.08558	1.38456	3.64193e-15	3.64043e-14
Smp_124370	3.04831	3.74799	2.86139	3.51024	13.387	10.8114	12.9468	11.8946	1.89692	5e-05	0.000181778	5.05297	4.11071	3.97227	4.20977	10.1728	13.5889	8.56284	11.9304	1.18583	4.54207e-37	2.85525e-35	3.15902	2.45622	2.35664	2.48773	5.13484	7.7897	4.70867	6.54062	1.73744	1.28403e-34	4.57922e-33	GO:0005515	protein turtle;Smp_124370
SmVG_030605	0.778922	1.18455	1.29612	1.7419	5.17351	3.99015	5.05007	4.39832	1.89581	5e-05	0.000181778	4.0046	4.0561	5.62293	4.95899	7.08668	8.83292	8.37293	11.0503	0.909826	1.01943e-08	7.32388e-08	8.71364	7.60581	9.66567	7.26888	9.99185	12.8771	9.65852	15.3756	1.12248	8.02795e-13	6.44354e-12
SmVG_014957	6.05069	4.74479	9.81794	6.36096	23.1607	32.5486	17.9809	25.8469	1.88364	5e-05	0.000181778	17.5054	24.4232	37.3296	24.8794	47.5876	48.4753	58.582	58.6862	1.03676	4.91089e-11	4.75684e-10	16.9865	19.8222	29.5783	18.7696	31.0031	41.9914	45.8897	49.7579	1.55865	1.63106e-15	1.68578e-14
SmVG_023200	0.915448	1.15657	1.26062	0.907767	3.4932	3.52443	4.48668	4.132	1.88263	5e-05	0.000181778	1.37045	1.33931	2.11154	1.28322	3.10463	4.57684	3.18083	4.51441	1.18412	2.47599e-16	3.9878e-15	1.01006	0.893854	1.47882	0.882993	1.56253	2.68025	1.82882	2.52911	1.56619	3.75444e-17	4.4307e-16
SmVG_024187	1.54142	1.42263	2.35632	1.73181	5.30043	7.87119	4.65193	8.09098	1.87762	5e-05	0.000181778	2.10874	2.2645	3.6273	2.20511	4.20752	5.36881	6.8539	8.3693	1.13923	3.13182e-12	3.45763e-11	1.66389	1.61462	2.59707	1.49607	2.54091	3.49679	4.19929	5.16831	1.60628	3.42657e-13	2.86116e-12
Smp_174810	14.5372	15.6375	11.0235	16.9363	51.4951	58.3943	44.985	54.7825	1.85056	5e-05	0.000181778	27.2419	28.1988	25.2352	30.6	61.5898	74.2515	63.3165	73.3242	1.16539	8.77853e-59	1.18857e-56	17.4131	17.2379	15.5764	18.3841	32.5239	44.0455	36	41.9031	1.71256	7.67491e-60	7.32578e-58	GO:0004784,GO:0005507,GO:0005737,GO:0006801,GO:0008270,GO:0016491,GO:0019430,GO:0046872,GO:0055114	Extracellular superoxide dismutase (Cu Zn);Smp_174810	Superoxide dismutase [Cu-Zn] [Source:UniProtKB/TrEMBL;Acc:G4M0N2]	gi|4826665|ref|NP_005116.1|	copper chaperone for superoxide dismutase [Homo sapiens]
SmVG_034355	2.70891	3.38013	3.75404	2.46998	12.8259	11.7797	9.34084	10.0287	1.8365	5e-05	0.000181778	3.59222	3.12325	3.99864	2.06502	5.94475	6.93476	7.16577	7.36341	1.05664	1.82643e-09	1.44903e-08	2.43349	2.10961	2.7035	1.47212	4.5483	5.32956	5.05698	5.58965	1.79965	2.98734e-19	4.18486e-18
Smp_082580	1.64595	1.59674	1.41569	1.4366	5.23678	6.00642	4.61119	5.86679	1.83341	5e-05	0.000181778	1.79197	1.96754	1.81332	1.59072	2.84126	3.3814	3.5324	4.09152	0.910599	8.9474e-23	2.39654e-21	1.16859	1.24516	1.17788	1.0024	1.80715	2.36149	2.28962	2.79132	1.54076	3.39974e-31	1.00608e-29	GO:0016020,GO:0016021	hypothetical protein;note=tmhmm%3B%3Bquery 1-112%3B;note=%3Bquery 25-112%3B;note=%3Bquery 5-24%3B;note=%3Bquery 1-4%3B;Smp_082580	Putative uncharacterized protein [Source:UniProtKB/TrEMBL;Acc:G4M1D3]	_	_
Smp_076450	3.42168	3.41343	3.12672	2.97602	11.4908	11.431	10.3787	12.6973	1.82997	5e-05	0.000181778	4.72564	4.87451	4.55241	3.89948	10.1921	11.9849	9.57695	13.8961	1.18006	5.92315e-45	4.96457e-43	2.86379	2.8387	2.62336	2.2469	5.03918	6.74082	5.17258	7.51857	1.73777	2.22976e-45	1.2196e-43		hypothetical protein;Smp_076450	Putative uncharacterized protein [Source:UniProtKB/TrEMBL;Acc:G4LZH8]	_	_
SmVG_007097	3.56967	3.9324	2.92455	4.15915	11.7872	17.5556	9.84334	12.5648	1.82702	5e-05	0.000181778	3.31215	3.03635	3.35287	3.26837	5.37133	6.22841	8.70965	7.61356	1.014	2.37426e-15	3.49501e-14	2.86331	2.31621	2.33617	2.08886	3.42888	4.80624	7.02123	5.54068	1.67282	8.6549e-13	6.92392e-12
SmVG_019737	0.715848	0.757329	1.46859	0.754665	2.84471	3.45275	2.43881	4.28492	1.81666	5e-05	0.000181778	3.54462	3.18502	3.65976	2.84297	4.47992	4.57005	4.01316	6.05776	0.621683	5.72586e-08	3.71307e-07	2.32551	2.02094	2.34133	1.68986	2.38404	2.88548	2.33353	3.73021	0.985432	2.95333e-09	1.60009e-08
Smp_042150	12.5099	14.2387	12.8467	19.2886	66.5169	36.9994	65.9616	37.8174	1.81574	5e-05	0.000181778	14.9991	14.5019	14.996	20.6663	47.1084	61.6136	25.8105	34.2253	1.1872	3.47624e-09	2.6636e-08	9.60083	8.81792	9.04229	12.3147	24.8804	36.3261	14.5965	19.2688	1.80755	1.43129e-13	1.23977e-12	GO:0005509,GO:0005875,GO:0007017,GO:0030286	tegument-allergen-like protein;Smp_042150	Putative dynein light chain 1, cytoplasmic; Tegumental antigen [Source:UniProtKB/TrEMBL;Acc:G4VJT8]	_	_
Smp_065240	5.54473	6.98355	5.48871	5.29155	22.9273	22.8762	15.3491	20.8732	1.81522	5e-05	0.000181778	9.03386	8.08143	7.88121	6.93455	18.2591	16.5184	18.4927	20.7314	1.10152	3.35777e-28	1.27689e-26	5.40925	4.72533	4.52406	3.9779	8.67057	9.08658	9.44159	10.6509	1.60986	1.04618e-31	3.21312e-30	GO:0016740,GO:0016757	GDP fucose protein O fucosyltransferase 1;Smp_065240	Putative uncharacterized protein [Source:UniProtKB/TrEMBL;Acc:G4VCS9]	gi|27436889|ref|NP_056167.1|	GDP-fucose protein O-fucosyltransferase 1 isoform 1 precursor [Homo sapiens]
Smp_180620	1.63106	1.77339	2.13088	2.41958	7.31789	5.23601	7.00216	8.43645	1.81512	5e-05	0.000181778	31.0795	20.9264	15.2254	25.1629	78.7879	90.3962	55.6284	74.3536	1.45738	2.72065e-13	3.3255e-12	24.4907	16.7369	11.8324	18.8312	53.5526	67.5349	38.2051	52.5013	2.10879	8.03658e-22	1.32169e-20		hypothetical protein;Smp_180620	Putative uncharacterized protein [Source:UniProtKB/TrEMBL;Acc:G4LVF0]	_	_
Smp_148770	10.2419	11.6863	11.4897	12.9065	38.1534	44.2243	35.3848	44.7891	1.81105	5e-05	0.000181778	17.6012	17.5665	19.9101	19.967	39.1242	53.126	45.3584	56.4741	1.21384	6.81762e-49	6.66666e-47	10.8973	10.36	11.5711	11.5428	19.3516	30.0172	24.5922	30.9324	1.79537	1.76728e-54	1.3876e-52	GO:0004751,GO:0009052,GO:0016853	ribose 5 phosphate isomerase;Smp_148770	Ribose-5-phosphate isomerase, putative [Source:UniProtKB/TrEMBL;Acc:G4LWP8]	_	_
Smp_018790	85.7541	70.4964	68.5971	81.8931	274.119	240.975	330.323	230.079	1.80991	5e-05	0.000181778	76.7775	102.045	82.0962	87.7567	199.832	320.345	173.192	209.28	1.19248	2.33184e-24	6.87335e-23	47.1417	59.7208	47.6388	50.6181	100.111	181.047	94.2992	113.795	1.76464	1.26325e-33	4.30035e-32	GO:0003824,GO:0008152	hypothetical protein;note=predicted by EVM2;note=pfam_scan%3BPfam:PF13672.1%3B%3BE()%3D4.7E-8%3Bscore%3D32.5%3Bquer y 154-407%3Bdescription%3DPP2C_2;Smp_018790	Putative uncharacterized protein [Source:UniProtKB/TrEMBL;Acc:G4M036]	_	_
SmVG_025229	3.90391	3.13133	0.977787	7.60633	17.8823	15.3451	12.6163	8.90569	1.80951	0.00015	0.000507999	3.25184	4.51661	0.856187	6.2382	9.67632	10.6943	9.5591	9.0145	1.40321	0.000754232	0.00230707	2.31011	2.19631	0.511307	3.43526	5.13563	6.16818	5.22412	4.4025	1.89308	2.36805e-07	1.00284e-06
SmVG_002811	10.5041	9.82923	9.33146	8.5762	37.6554	27.0006	39.9596	29.4153	1.80937	5e-05	0.000181778	2.67795	4.541	3.12593	2.91568	8.10183	8.06338	3.40693	5.84271	0.878106	0.0180777	0.0382574	5.87514	7.0374	6.56673	5.10438	12.4001	19.6195	9.25234	13.1394	1.6868	1.80709e-23	3.33848e-22
Smp_166350	1.32456	0.548305	0.951977	0.625938	3.7717	3.51379	2.04495	2.70522	1.80232	0.0046	0.0111434	1.34034	1.48681	1.94097	0.769281	3.42501	3.14966	3.31176	2.7937	1.10955	0.00143911	0.0041159	0.908795	1.07864	1.46956	0.491196	2.22276	2.27971	2.89947	2.53913	1.85493	6.93356e-08	3.1842e-07	GO:0016020,GO:0016021	hypothetical protein;note=tmhmm%3B%3Bquery 1-115%3B;note=%3Bquery 112-115%3B;note=%3Bquery 94-111%3B;note=%3Bquery 1-93%3B;Smp_166350	Putative uncharacterized protein [Source:UniProtKB/TrEMBL;Acc:G4VAS4]	_	_
SmVG_035883	7.65976	10.5486	7.81538	9.28616	35.6763	29.9882	29.4214	26.9203	1.78881	5e-05	0.000181778	8.66837	6.01342	6.85548	7.59719	18.1432	20.6058	18.9727	18.2889	1.22741	4.02091e-27	1.40345e-25	9.44715	7.07584	7.80671	7.9732	16.4628	21.2099	17.3945	18.2269	1.76919	8.6387e-47	4.94744e-45	GO:0008270
SmVG_024915	3.45578	4.78611	4.24974	5.23173	16.0311	16.4315	14.3253	13.6999	1.77099	5e-05	0.000181778	74.7836	59.1855	60.8269	64.1683	122.519	151.242	130.884	123.695	0.974869	4.94922e-25	1.50566e-23	56.3837	44.6098	45.0793	47.8233	75.5229	106.824	84.1123	83.8218	1.40918	9.77278e-31	2.80672e-29	GO:0008270
Smp_035560	190.28	287.177	187.808	209.479	501.975	1009.79	703.292	757.481	1.76476	5e-05	0.000181778	542.514	389.005	406.394	408.016	698.1	1239.44	1322.28	1373.42	1.22884	1.0667e-14	1.48004e-13	327.922	226.532	232.432	231.6	335.764	685.397	683.986	719.302	1.82066	1.95912e-20	2.9618e-19		hypothetical protein;Smp_035560.2	Putative uncharacterized protein [Source:UniProtKB/TrEMBL;Acc:G4V7P2]	_	_
Smp_123260	2.25085	1.82401	2.02704	2.15111	7.07525	6.6689	7.7818	6.50896	1.76423	5e-05	0.000181778	2.51361	3.11134	2.99277	2.97365	5.88943	8.99427	6.02862	6.95258	1.12298	3.56205e-56	4.3888e-54	2.00116	2.20134	2.259	2.07868	3.01641	5.13267	3.34429	3.88708	1.3875	6.62427e-47	3.81621e-45	GO:0005515,GO:0008270,GO:0046872	AN1 type zinc finger and ubiquitin;Smp_123260	Putative ubiquitin 1 [Source:UniProtKB/TrEMBL;Acc:G4VLL5]	_	_
SmVG_014816	3.19725	3.9889	2.791	2.7279	11.3123	11.8807	8.4589	11.4376	1.76193	5e-05	0.000181778	6.12607	3.86499	4.31893	3.78663	9.47414	9.64614	12.0339	12.2539	1.15102	1.99696e-14	2.69786e-13	2.20823	1.53527	1.61882	1.21909	2.99056	3.73111	4.03821	4.16281	1.74695	1.04702e-17	1.29035e-16
Smp_041700	3.56101	4.65348	3.52735	3.65603	14.6124	8.93528	17.8886	10.5662	1.75585	5e-05	0.000181778	4.16391	3.37902	3.568	3.21738	8.8576	14.1598	5.14784	8.2282	1.13468	9.9366e-10	8.14563e-09	2.78524	2.22006	2.59438	2.11228	4.85685	8.56694	3.31289	4.97879	1.66074	8.01452e-14	7.11947e-13	GO:0004930,GO:0007186,GO:0016020,GO:0016021	G protein coupled receptor fragment;Smp_041700	Rhodopsin-like orphan GPCR,putative [Source:UniProtKB/TrEMBL;Acc:G4M0H4]	_	_
Smp_162380	2.65499	2.90953	2.98343	3.01258	9.68487	10.5075	7.28718	11.1621	1.74095	5e-05	0.000181778	9.55007	9.24748	10.1601	9.18344	18.9875	19.4581	18.7352	22.0315	0.989466	5.70413e-46	5.02005e-44	5.85654	5.5119	6.13646	5.42316	9.47493	10.9547	10.0536	12.0411	1.45258	8.49489e-43	4.17708e-41	GO:0006629,GO:0016787,GO:0016788	isoamyl acetate hydrolyzing esterase 1;Smp_162380	Isoamyl acetate-hydrolyzing esterase 1 [Source:UniProtKB/TrEMBL;Acc:G4LZC1]	gi|88853865|ref|NP_001034702.1|	isoamyl acetate-hydrolyzing esterase 1 homolog [Homo sapiens]
Smp_118940	2.72332	2.35072	2.48167	1.43742	7.61829	7.88205	6.00476	8.45271	1.73604	0.00045	0.00138362	4.56436	4.09465	4.26142	2.92044	5.95654	6.52953	5.65475	7.99852	0.773569	7.21503e-07	3.92825e-06	6.42869	5.72213	7.16429	5.07025	5.77741	8.32502	7.33669	11.2563	0.96423	3.25828e-08	1.55351e-07	GO:0005515	maguk p55 subfamily 6;Smp_118940
Smp_027340	62.3782	53.7892	50.1506	63.4508	182.958	210.794	191.668	179.79	1.73567	5e-05	0.000181778	54.9211	66.9599	55.5937	63.6758	123.068	173.949	142.903	153.131	1.17022	2.53026e-61	3.8488e-59	32.7067	38.3741	31.4436	35.6447	58.4212	94.8548	73.7909	79.3429	1.71907	6.72725e-62	7.27739e-60	GO:0016020,GO:0016021	Insulin induced gene 1 protein;Smp_027340	Putative insulin-inducedprotein [Source:UniProtKB/TrEMBL;Acc:G4VHB2]	gi|38327533|ref|NP_057217.2|	insulin-induced gene 2 protein [Homo sapiens]
SmVG_023519	5.09376	4.05587	4.96858	4.18118	16.0168	16.5726	13.5757	14.6015	1.73148	5e-05	0.000181778	1.24799	1.07395	1.32722	1.57589	3.19316	3.19829	3.53335	4.02143	1.22508	5.29865e-05	0.000206597	2.91261	2.4209	3.15814	2.76207	4.30785	6.2358	6.50667	6.09229	1.58666	9.01935e-14	7.96846e-13
SmVG_018599	0.526024	0.567217	0.141135	0.122085	1.48064	0.751392	1.44543	0.809939	1.72603	5e-05	0.000181778	1.23394	1.06551	0.841002	0.687615	2.2478	2.59069	1.96988	2.54711	1.16229	1.6236e-10	1.4829e-09	0.958623	0.876643	1.213	0.694873	1.22247	2.16349	1.6794	2.48988	1.52957	3.35099e-14	3.04056e-13	GO:0003676,GO:0008270
Smp_054120	20.0696	22.0198	17.1958	20.5649	77.9496	67.0747	53.353	63.7186	1.71473	5e-05	0.000181778	33.9574	33.2394	28.3834	31.9755	78.8959	73.4769	68.807	84.888	1.13739	7.61155e-33	3.73633e-31	20.8981	19.6581	16.6315	18.5995	39.2376	41.5887	37.3901	46.3898	1.67705	1.79977e-39	7.75334e-38	GO:0000460,GO:0000470,GO:0005730,GO:0030687	ribosome biogenesis protein NSA2;Smp_054120	Ribosome biogenesis protein NSA2 homologue [Source:UniProtKB/TrEMBL;Acc:G4LZX8]	gi|7662677|ref|NP_055701.1|	ribosome biogenesis protein NSA2 homolog [Homo sapiens]
SmVG_000295	5.2584	5.15229	5.66331	4.03395	15.7536	17.9194	14.5023	17.6741	1.7114	5e-05	0.000181778	5.41368	6.21514	7.12522	4.26887	10.5148	13.4128	11.868	15.0726	1.06623	2.44906e-22	6.42018e-21	3.49014	3.83873	4.31105	2.58454	5.56682	7.96793	6.85921	8.70652	1.55483	2.88925e-22	4.89212e-21
SmVG_023010	1.95827	1.4549	1.34912	1.51892	5.60345	5.49456	4.22228	5.23027	1.71006	5e-05	0.000181778	0.934514	1.75917	1.19943	1.03989	2.96459	2.46342	2.66454	2.85006	1.07519	7.30398e-06	3.36924e-05	0.941014	1.3605	1.0735	1.05014	1.97301	2.30575	2.1033	2.46297	1.58268	1.23843e-14	1.18675e-13
SmVG_000782	2.27465	8.80646	5.99844	3.69255	18.2982	18.6582	14.8298	15.9449	1.70517	5e-05	0.000181778	21.7092	16.5947	19.7766	20.8466	35.8848	37.3334	37.8887	36.9949	0.903955	6.8987e-19	1.40031e-17	13.0356	9.67234	11.2821	11.833	17.2093	20.5927	19.5339	19.3026	1.32676	3.61427e-20	5.3723e-19
Smp_049240	6.48177	8.16394	9.4968	10.15	31.5613	28.8072	22.3137	29.0005	1.70344	5e-05	0.000181778	381.487	261.776	342.164	331.222	366.493	351.147	437.343	456.967	0.497483	0.000325576	0.00108037	243.533	163.705	210.97	201.039	219.543	228.525	262.73	289.695	0.870335	8.98812e-08	4.06071e-07	GO:0006950	major egg antigen;note=pfam_scan%3BPfam:PF00011.16%3B%3BE()%3D7.0E-11%3Bscore%3D41.7%3Bqu ery 70-141%3Bdescription%3DHSP20;note=iprscan%3BInterPro:IPR002068 : Heat shock protein Hsp20%3BPfam:PF00011%3B%3Bscore%3D1.0E-6%3Bquery 72-125%3Bdescription%3DHeat shock protein Hsp20;Smp_049240	Putative heat-shock protein beta-1 (HspB1) (Heat shock 27 kDa protein) (HSP 27) [Source:UniProtKB/TrEMBL;Acc:G4V8X3]	_	_
SmVG_001137	2.95192	3.12746	4.15066	2.90219	10.6393	11.0828	8.601	12.3378	1.6998	0.0019	0.00507535	2.99548	2.8767	4.5614	2.84108	6.69643	7.52835	6.84709	9.64242	1.11207	2.14229e-15	3.18015e-14	1.88972	1.75293	2.77937	1.69485	3.44874	4.42475	3.8163	5.37904	1.61873	3.631e-17	4.29544e-16
SmVG_029024	0.120005	0.117322	0.437727	0.48135	0.316478	1.57298	0.560325	1.27148	1.68615	0.00165	0.00447516	2.23984	1.23248	1.90361	1.68637	3.67874	2.48495	3.58058	3.94385	0.927626	2.6615e-06	1.31961e-05	2.00231	1.31244	1.65062	1.34943	2.68565	2.78428	3.11447	3.62585	1.49077	2.73876e-13	2.31062e-12
SmVG_011219	6.991	19.918	7.22754	12.9492	11.8361	49.4606	20.3585	68.7729	1.67571	0.0045	0.0109178	6.84488	2.04891	0	7.65583	7.86591	12.4829	9.93579	26.2706	1.62786	0.00812299	0.0190526	22.3918	5.86743	14.0608	15.5256	26.9833	37.118	27.2636	46.0964	1.77592	1.31553e-08	6.57833e-08
SmVG_008707	2.35731	2.12532	3.47814	0.841293	9.39675	6.16917	5.81877	6.69149	1.67343	5e-05	0.000181778	2.30871	2.69796	4.55769	0.984296	5.96137	5.45438	4.39938	5.89732	1.1112	0.000178701	0.000623956	1.43859	1.57313	2.61957	0.521216	3.0565	3.24788	2.34992	3.37671	1.53249	8.4149e-06	2.80573e-05
Smp_203090	5.77244	6.77295	19.6809	12.9265	34.1791	54.7112	25.0769	29.0368	1.66317	0.0047	0.0113568	3.60229	3.0394	8.50017	6.05503	11.8542	10.6781	23.0152	11.3525	1.22074	0.00234365	0.00636038	7.73555	10.9126	15.2682	19.3284	14.337	21.7031	47.8161	29.6187	1.66931	5.01849e-05	0.000146069		hypothetical protein;note=tmhmm%3B%3Bquery 1-71%3B;Smp_203090
Smp_094500	21.4191	26.0945	21.8446	25.3091	75.1283	80.5693	72.7789	70.2356	1.65782	5e-05	0.000181778	31.1263	28.8059	28.5745	30.4408	61.8414	77.7151	65.0011	71.5098	1.09953	1.67615e-67	3.22686e-65	18.3115	16.23	15.9251	16.828	29.1758	41.8967	33.0446	36.9648	1.61732	1.40681e-61	1.47276e-59	GO:0008812,GO:0016491,GO:0016614,GO:0050660,GO:0055114	choline dehydrogenase%2C mitochondrial;Smp_094500	Putative choline dehydrogenase [Source:UniProtKB/TrEMBL;Acc:G4VTR2]	gi|217272839|ref|NP_060867.2|	choline dehydrogenase, mitochondrial precursor [Homo sapiens]
Smp_104070	1.79692	2.15058	1.77127	1.80594	5.29554	6.65404	5.31768	6.41636	1.65418	5e-05	0.000181778	2.24433	2.04401	2.05365	1.89515	3.73998	5.11572	4.64119	5.61977	1.09132	3.52205e-14	4.66109e-13	1.60908	1.31472	1.33222	1.26393	1.99288	3.15228	2.76844	3.33511	1.54279	1.51561e-19	2.15101e-18		SmHox8 (fragment);Smp_104070	SmHox8 [Source:UniProtKB/TrEMBL;Acc:G4LZW2]	_	_
Smp_142040	1.83984	1.54952	1.56553	2.05391	5.92795	5.76456	5.61469	4.67811	1.6493	5e-05	0.000181778	1.70411	2.13493	1.71719	1.90074	3.40569	4.87238	2.96283	3.1317	0.898155	8.44544e-15	1.18515e-13	1.0694	1.26866	1.05421	1.15212	1.9002	2.87461	1.87443	2.00908	1.45256	7.21702e-20	1.04251e-18	GO:0003677,GO:0003682	Myb DNA binding domain containing protein;Smp_142040	Serine-rich repeat protein , putative [Source:UniProtKB/TrEMBL;Acc:G4M1B0]	_	_
SmVG_001147	3.44636	3.81069	3.34341	3.55722	8.59591	13.2603	6.9778	15.4484	1.64515	5e-05	0.000181778	7.91974	8.06205	7.706	7.96762	12.1321	11.7593	15.0673	24.5961	0.923632	1.48015e-08	1.03973e-07	5.1215	4.95333	5.39654	4.93652	6.62521	7.07297	9.68158	14.0846	1.46412	5.05042e-10	3.00189e-09
SmVG_001093	5.38035	5.89761	5.9855	4.9217	19.5595	21.6478	13.7643	14.0689	1.63785	5e-05	0.000181778	7.36844	6.82207	9.51872	6.14273	13.2472	12.5796	15.9631	16.0476	0.942589	3.63263e-13	4.40528e-12	6.04004	5.56859	6.61475	5.24042	9.69506	10.4218	12.2645	12.6245	1.50485	7.91656e-18	9.84363e-17
SmVG_001391:Smp_081900	55.1715	63.3303	49.6973	50.7621	174.403	184.931	173.814	147.624	1.6365	5e-05	0.000181778	125.127	125.885	113.881	107.975	220.064	308.305	215.399	221.86	0.964943	3.45126e-32	1.6355e-30	77.1244	74.5984	66.4783	62.4939	108.737	174.096	115.193	119.051	1.42897	2.64204e-33	8.86998e-32		hypothetical protein;Smp_081900.2	Putative uncharacterized protein [Source:UniProtKB/TrEMBL;Acc:G4VAS6]	_	_
SmVG_001391:Smp_081900.2	55.1715	63.3303	49.6973	50.7621	174.403	184.931	173.814	147.624	1.6365	5e-05	0.000181778	125.127	125.885	113.881	107.975	220.064	308.305	215.399	221.86	0.964943	3.45126e-32	1.6355e-30	77.1244	74.5984	66.4783	62.4939	108.737	174.096	115.193	119.051	1.42897	2.64204e-33	8.86998e-32		hypothetical protein;Smp_081900.2
SmVG_001391:Smp_166340	55.1715	63.3303	49.6973	50.7621	174.403	184.931	173.814	147.624	1.6365	5e-05	0.000181778	125.127	125.885	113.881	107.975	220.064	308.305	215.399	221.86	0.964943	3.45126e-32	1.6355e-30	77.1244	74.5984	66.4783	62.4939	108.737	174.096	115.193	119.051	1.42897	2.64204e-33	8.86998e-32		hypothetical protein;Smp_166340	Putative uncharacterized protein [Source:UniProtKB/TrEMBL;Acc:G4VAS5]	_	_
Smp_033140	5.70215	5.50617	6.36457	5.76959	15.9112	19.0659	16.1477	20.9809	1.62716	5e-05	0.000181778	6.80454	7.49488	8.31775	7.13821	12.6059	16.8416	14.5484	20.1482	1.0138	6.58878e-56	8.03766e-54	4.30356	4.48277	4.94465	4.20603	6.3238	9.77533	7.91472	11.0565	1.49716	9.02421e-48	5.49123e-46	GO:0000213,GO:0000214,GO:0000379,GO:0003676,GO:0004518,GO:0006388,GO:0090305,GO:0090501,GO:0090502	tRNA splicing endonuclease subunit Sen2;Smp_033140	Putative uncharacterized protein [Source:UniProtKB/TrEMBL;Acc:G4VMY0]	_	_
Smp_144240	2.59705	2.88262	2.96864	3.29713	8.71424	9.94905	7.85062	9.63055	1.62167	5e-05	0.000181778	3.97215	3.89295	4.64156	4.42855	7.88845	9.93797	8.1487	10.5089	1.0259	3.70872e-18	7.10654e-17	2.48169	2.37687	2.7216	2.61956	4.06237	5.70131	4.55926	5.78716	1.51404	1.21097e-26	2.75468e-25		hypothetical protein;Smp_144240	Putative uncharacterized protein [Source:UniProtKB/TrEMBL;Acc:G4VB56]	_	_
Smp_158280	5.06277	5.60862	5.14146	6.24443	19.1796	16.3991	15.2275	16.2448	1.60401	5e-05	0.000181778	11.0851	10.8881	10.6987	10.9477	22.0468	25.2444	20.4963	25.1202	1.01755	2.36807e-33	1.1909e-31	9.69878	9.43288	8.97046	8.73522	15.6601	20.405	15.506	19.0444	1.49031	3.79074e-49	2.4122e-47	GO:0005622,GO:0008270,GO:0046872	zinc finger protein;Smp_158280	Zinc finger protein, putative [Source:UniProtKB/TrEMBL;Acc:G4LVH1]	gi|55769537|ref|NP_149350.3|	zinc finger protein 658 [Homo sapiens]
Smp_079960	1.16527	1.34125	1.74804	2.12643	4.15126	5.41561	4.40554	5.39066	1.60145	5e-05	0.000181778	2.8457	2.67153	3.02359	3.42439	5.30224	7.26077	7.32478	9.53596	1.14572	1.61446e-14	2.20042e-13	1.70707	1.50417	1.69713	1.88998	2.51409	3.99546	3.79237	4.94061	1.71141	2.37848e-18	3.08759e-17	GO:0000166,GO:0003924,GO:0005200,GO:0005525,GO:0005737,GO:0005856,GO:0005874,GO:0006184,GO:0007017,GO:0043234,GO:0051258	Tubulin beta 2C chain;Smp_079960	Putative tubulin beta chain [Source:UniProtKB/TrEMBL;Acc:G4VTA4]	gi|4507729|ref|NP_001060.1|	tubulin beta-2A chain [Homo sapiens]
SmVG_023750	4.38955	5.4802	3.40146	5.02524	14.3515	14.6349	14.97	11.5401	1.60083	5e-05	0.000181778	6.29462	4.93314	4.08138	5.28313	10.8777	14.9974	11.2773	10.4489	1.11627	2.57442e-10	2.28034e-09	3.85583	2.96697	2.3204	3.10268	5.36061	8.91453	5.78044	5.66355	1.65647	1.05539e-13	9.24865e-13
Smp_169340	19.5555	19.8868	19.1085	20.7511	68.2653	62.9659	46.7476	62.1855	1.59859	5e-05	0.000181778	45.6999	50.8828	45.4906	46.5901	89.9558	82.15	82.3862	94.2015	0.904396	3.47666e-22	9.03713e-21	28.1106	29.6019	26.6125	26.9162	43.7918	45.6288	44.8578	51.2124	1.34148	3.04463e-19	4.25898e-18		coiled coil domain containing protein 58;note=pfam_scan%3BPfam:PF09774.4%3B%3BE()%3D3.7E-15%3Bscore%3D56.2%3Bque ry 8-138%3Bdescription%3DCid2;note=iprscan%3BInterPro:IPR019171 : Caffeine-induced death protein 2%3BPfam:PF09774%3B%3Bscore%3D1.3E-7%3Bquery 8-142%3Bdescription%3DCaffeine-induced death protein 2;Smp_169340	Putative uncharacterized protein [Source:UniProtKB/TrEMBL;Acc:G4VKL7]	gi|62988355|ref|NP_001017928.1|	coiled-coil domain-containing protein 58 [Homo sapiens]
Smp_076630	17.8683	17.3965	16.7175	20.5875	54.864	54.9918	54.8616	54.86	1.59729	5e-05	0.000181778	32.9942	35.2084	33.6948	36.307	66.9586	84.8459	60.569	80.5847	1.00987	1.13199e-51	1.23427e-49	19.7887	20.4316	19.2114	20.4112	32.1569	46.7552	31.3828	41.5835	1.48506	5.74072e-57	4.86015e-55		nonsense mediated mrna decay protein;Smp_076630.2	Putative nonsense-mediated mRNA decay protein [Source:UniProtKB/TrEMBL;Acc:G4V7L6]	gi|19923796|ref|NP_057022.2|	60S ribosomal export protein NMD3 [Homo sapiens]
Smp_034500	4.10209	3.93474	3.58623	3.92268	10.8232	12.3594	12.743	10.7474	1.58607	5e-05	0.000181778	4.60662	5.10924	4.57617	4.59085	8.68554	13.1478	9.30808	10.6968	1.04253	8.19993e-43	6.43511e-41	2.80855	2.98594	2.64614	2.6256	4.19495	7.33236	4.89398	5.64462	1.52886	5.08928e-49	3.19672e-47	GO:0004721,GO:0004725,GO:0006470,GO:0008138,GO:0016311,GO:0016787,GO:0016791,GO:0035335	Dual specificity protein phosphatase 10;Smp_034500	Putative dual specificity protein phosphatase [Source:UniProtKB/TrEMBL;Acc:G4V927]	gi|238231453|ref|NP_001938.2|	dual specificity protein phosphatase 7 [Homo sapiens]
Smp_146760	1.27446	1.08424	1.10467	0.928807	4.06246	2.82514	3.22886	3.02976	1.58164	0.00515	0.0123349	3.3673	3.80762	3.39122	3.02261	5.40619	6.40804	3.28697	4.88826	0.619463	2.52194e-06	1.25547e-05	2.45486	2.7009	2.72615	2.17459	3.14414	4.03046	2.01983	3.01037	0.829808	8.1135e-07	3.15215e-06		hypothetical protein;Smp_146760	_	_	_
SmVG_023802	1.92216	2.21926	2.20355	2.13339	6.11921	6.00572	5.93612	7.24797	1.5778	5e-05	0.000181778	4.41646	4.40206	4.84398	4.33455	7.28322	8.98823	6.55258	9.34579	0.831487	3.74792e-18	7.1594e-17	2.7304	2.59482	2.81523	2.54405	3.60526	5.10208	3.52878	5.08986	1.23204	2.57692e-22	4.38617e-21
Smp_202870	8326.79	11441.5	5817.3	7104.02	41275.9	19787.9	19527	16755.6	1.57429	5e-05	0.000181778	1278.77	828.113	579.952	554.541	2542.15	1645.92	1389.16	1344.93	1.07065	0.000230651	0.000787871	28980.9	21742.4	15526.3	17425.7	55638.4	39780	33154.5	32762.3	1.58348	3.64822e-08	1.7301e-07		hypothetical protein;Smp_202870	Putative uncharacterized protein Smp_202870 [Source:UniProtKB/TrEMBL;Acc:G4VK48]	_	_
Smp_099150	159.043	190.503	164.59	180.672	555.09	536.551	489.884	482.355	1.57067	5e-05	0.000181778	289.659	272.065	275.174	274.125	570.66	655.857	535.924	588.389	1.02696	7.29653e-57	9.2681e-55	173.769	156.837	157.372	154.011	277.878	362.413	282.938	309.943	1.51608	2.53682e-49	1.63566e-47	GO:0005515,GO:0005543	Pleckstrin protein domain containing family;Smp_099150	Putative uncharacterized protein [Source:UniProtKB/TrEMBL;Acc:G4LUX4]	gi|154800478|ref|NP_001094093.1|	pleckstrin homology domain-containing family B member 2 isoform 3 [Homo sapiens]
SmVG_019168	2.06454	1.96252	1.57151	1.70415	5.0269	7.01437	4.52627	5.02384	1.56395	5e-05	0.000181778	3.3292	3.32693	3.18984	2.50505	5.69576	5.50352	8.17495	6.23116	0.98308	8.08887e-12	8.50366e-11	2.00436	1.90258	1.81173	1.39638	2.73498	3.0758	4.2343	3.2891	1.48567	1.58127e-12	1.23856e-11
Smp_199050	32.6775	28.2189	24.0751	26.533	86.5291	65.4905	104.464	71.759	1.55766	5e-05	0.000181778	28.564	35.6409	26.7884	27.188	60.3381	95.3044	47.6799	66.9235	1.06594	9.42929e-18	1.7366e-16	20.1687	23.7468	17.8633	18.0526	34.3142	61.5677	29.6355	41.4654	1.61196	6.32684e-30	1.75493e-28		hypothetical protein;Smp_199050	Putative uncharacterized protein [Source:UniProtKB/TrEMBL;Acc:G4M0Q6]	_	_
SmVG_012551	3.22275	5.04365	3.38666	3.43863	10.5744	14.5817	8.11015	11.0563	1.55429	5e-05	0.000181778	5.78483	3.62232	4.51124	3.84551	8.23729	9.02831	11.9904	12.2454	1.11596	6.52781e-13	7.69657e-12	3.87589	2.54029	3.18187	2.60776	4.57612	5.84039	7.245	7.38562	1.59093	2.38545e-14	2.19516e-13
Smp_144700	6.56192	5.87236	6.26146	6.87885	18.2829	16.9003	20.5382	19.1566	1.54983	5e-05	0.000181778	7.59141	9.47772	8.76207	8.63782	14.8345	23.1206	13.7029	19.7253	0.966872	1.91702e-35	1.07852e-33	4.65167	5.57867	5.10225	4.98942	7.38902	13.0693	7.34635	10.684	1.43563	4.4705e-38	1.83649e-36	GO:0016301,GO:0016310	5' AMP activated protein kinase subunit gamma;Smp_144700	AMP-activated protein kinase, gamma regulatory subunit, putative [Source:UniProtKB/TrEMBL;Acc:G4LWV0]	_	_
Smp_028990	5.97366	6.40108	6.28819	6.24368	17.6964	19.2752	17.2855	18.283	1.54225	5e-05	0.000181778	7.37271	7.35191	8.21279	7.09473	14.3449	18.071	15.278	18.2539	1.03998	6.69013e-59	9.26169e-57	4.54037	4.37397	4.79106	4.108	7.07945	10.2023	8.22457	9.86373	1.53168	7.66444e-70	1.18446e-67	GO:0004721,GO:0006470,GO:0016787,GO:0046872	protein phosphatase 1;Smp_028990.2	Serine/threonine-protein phosphatase [Source:UniProtKB/TrEMBL;Acc:G4VGS2]	gi|56790945|ref|NP_001008709.1|	serine/threonine-protein phosphatase PP1-alpha catalytic subunit isoform 3 [Homo sapiens]
SmVG_011745	3.36073	4.54547	4.90712	4.84332	13.8143	14.1107	10.4232	13.0746	1.5422	5e-05	0.000181778	8.1156	8.38501	12.8326	9.83043	10.5306	11.4934	11.8014	16.5052	0.521612	8.99882e-06	4.09131e-05	6.26605	7.00635	10.1196	7.5102	7.71119	8.87226	8.98318	12.0107	0.831239	4.67334e-06	1.62209e-05
Smp_161080	19.3508	16.2452	16.0917	20.0356	55.1212	44.5821	59.3494	49.3534	1.53888	5e-05	0.000181778	17.7919	22.6476	19.3075	21.5356	41.0266	56.4514	32.6631	45.6476	1.01539	1.98097e-24	5.89553e-23	10.8783	13.3542	11.2235	12.4303	20.2784	31.7624	17.4273	24.4267	1.49645	9.77732e-32	3.02197e-30	GO:0005515	ran binding protein 9;note=predicted by EVM2;note=pfam_scan%3BPfam:PF10607.4%3B%3BE()%3D8.1E-17%3Bscore%3D61.1%3Bque ry 412-865%3Bdescription%3DCLTH;note=pfam_scan%3BPfam:PF00622.23%3B%3BE()%3D1.3E-17%3Bscore%3D63.8%3Bqu ery 82-201%3Bdescription%3DSPRY;note=iprscan%3BInterPro:IPR019589 : Ran binding protein%2C CRA domain%3BPfam:PF10607%3B%3Bscore%3D9.4E-11%3Bquery 776-882%3Bdescription%3DRan bind…	Ran binding protein 9-related [Source:UniProtKB/TrEMBL;Acc:G4VRU3]	gi|39812378|ref|NP_005484.2|	ran-binding protein 9 [Homo sapiens]
Smp_201950	1.80681	1.59477	1.43415	1.62545	4.31787	4.21651	5.16592	5.06826	1.53845	5e-05	0.000181778	1.72113	2.00521	1.62461	1.58023	3.0397	4.75401	3.07688	4.35933	1.02835	4.42405e-21	1.0709e-19	1.07877	1.19653	1.01184	0.923891	1.47045	2.63868	1.61178	2.28583	1.46961	1.71939e-24	3.47302e-23		hypothetical protein;Smp_201950
Smp_072720	292.451	308.438	296.15	342.246	929.192	886.288	860.752	921.98	1.53777	5e-05	0.000181778	361.447	372.834	379.767	397.842	735.932	911.405	702.127	880.825	1.02187	1.0613e-45	9.20869e-44	222.329	218.307	221.128	227.728	369.141	512.82	379.075	475.269	1.5068	1.57519e-53	1.18884e-51	GO:0003677,GO:0008270,GO:0046872	AN1 type zinc finger protein 6;Smp_072720	Zinc finger protein, putative [Source:UniProtKB/TrEMBL;Acc:G4LXY5]	gi|339276075|ref|NP_001229846.1|	AN1-type zinc finger protein 6 isoform b [Homo sapiens]
Smp_139580	0.95994	0.800029	1.22262	0.529984	3.56739	1.64545	3.44503	1.51513	1.53414	0.0024	0.00624497	70.4332	53.9875	66.3498	64.1532	78.5108	83.9968	101.628	94.5291	0.627893	6.2773e-08	4.03878e-07	54.5853	39.5718	47.7714	47.2928	48.0112	60.7339	67.8887	64.0679	0.945734	5.08628e-10	3.02136e-09	GO:0016020,GO:0016021	hypothetical protein;Smp_139580
SmVG_035362	2.57067	2.75233	3.51712	3.66532	11.7706	9.84495	7.0407	7.50684	1.53196	5e-05	0.000181778	5.6938	6.37508	9.90933	8.27131	14.8464	12.1521	14.4705	13.4047	0.888988	1.81779e-08	1.26109e-07	4.58772	4.63814	6.04683	4.81987	7.06344	6.55881	8.41607	7.8952	1.16745	7.55011e-09	3.90791e-08
Smp_201810	1.1803	1.28115	1.26041	1.14256	3.53494	3.92724	2.72813	3.8114	1.52526	5e-05	0.000181778	2.8205	2.89919	4.14275	2.90812	4.02411	4.09132	4.79846	5.66543	0.637345	3.12512e-09	2.40804e-08	2.17595	2.27126	3.09826	2.0882	2.59122	3.12609	3.28142	3.82548	0.985373	8.42522e-10	4.88262e-09		hypothetical protein;Smp_201810	Putative uncharacterized protein Smp_201810 [Source:UniProtKB/TrEMBL;Acc:G4VD12]	_	_
Smp_124030	7.02867	6.09032	5.00638	6.15767	18.6719	17.0683	16.5279	17.3999	1.52055	5e-05	0.000181778	7.36728	9.49402	7.00894	7.71243	15.0872	17.5613	13.7195	17.3665	0.965892	2.39469e-30	1.01392e-28	4.42903	5.45277	4.00644	4.36199	7.29011	9.72698	7.11657	9.13496	1.42014	8.07889e-29	2.1031e-27		hypothetical protein;Smp_124030	Putative uncharacterized protein [Source:UniProtKB/TrEMBL;Acc:G4V6N6]	_	_
SmVG_002729	9.48297	8.22716	8.78703	9.56698	22.6259	26.5732	21.1647	32.6356	1.514	5e-05	0.000181778	10.2329	12.6115	11.1658	11.3486	19.9112	24.4441	23.2913	35.3083	1.08381	4.27677e-14	5.6237e-13	6.80504	7.6694	6.68711	6.91145	9.88209	14.0805	13.1243	19.4103	1.57139	2.3616e-16	2.64587e-15
Smp_146360	1.30034	1.76644	1.07588	1.70151	4.65861	3.36905	3.6765	4.97247	1.51276	5e-05	0.000181778	3.45837	3.18874	3.50735	3.12722	6.10605	7.85991	5.89507	8.56552	1.00952	2.18354e-20	5.03808e-19	2.77937	2.40592	2.52551	2.23202	3.74576	5.20211	3.78851	5.17846	1.39411	8.25645e-26	1.79031e-24	GO:0003678,GO:0003697,GO:0005524,GO:0006260,GO:0032508,GO:0043139	twinkle protein mitochondrial;Smp_146360
Smp_067480	99.8126	107.028	87.208	93.2649	267.541	303.969	282.593	250.889	1.51246	5e-05	0.000181778	140.689	147.683	134.766	125.758	250.589	340.229	262.484	286.337	0.995063	2.48852e-54	2.89255e-52	83.7891	84.5545	76.2222	70.0672	116.436	183.983	131.548	146.345	1.46824	6.6606e-54	5.10611e-52	GO:0005509	programmed cell death protein;Smp_067480	Programmed cell death protein, putative [Source:UniProtKB/TrEMBL;Acc:G4LZ73]	gi|7019485|ref|NP_037364.1|	programmed cell death protein 6 [Homo sapiens]
SmVG_020450:Smp_036760	9.87851	9.19597	9.39049	10.2421	30.7568	23.6969	27.4091	28.5002	1.51159	5e-05	0.000181778	6.61724	8.27249	6.57566	7.00276	13.2055	14.8813	7.88402	14.8846	0.811564	4.93266e-09	3.71715e-08	5.42961	6.11694	5.7843	5.64473	9.53371	12.9291	7.87277	12.3151	1.42512	9.34069e-37	3.58035e-35		hypothetical protein;Smp_036760	Putative uncharacterized protein [Source:UniProtKB/TrEMBL;Acc:G4VM50]	_	_
SmVG_020450:Smp_179350	9.87851	9.19597	9.39049	10.2421	30.7568	23.6969	27.4091	28.5002	1.51159	5e-05	0.000181778	6.61724	8.27249	6.57566	7.00276	13.2055	14.8813	7.88402	14.8846	0.811564	4.93266e-09	3.71715e-08	5.42961	6.11694	5.7843	5.64473	9.53371	12.9291	7.87277	12.3151	1.42512	9.34069e-37	3.58035e-35		hypothetical protein;note=predicted by EVM2;Smp_179350	Putative uncharacterized protein [Source:UniProtKB/TrEMBL;Acc:G4VM49]	_	_
Smp_160170	1.80635	1.84626	2.2582	1.35886	4.92927	5.41427	4.10933	6.09847	1.49927	5e-05	0.000181778	2.49783	2.67849	3.48798	2.07201	4.81238	5.2572	4.64654	6.41853	0.946409	2.0933e-15	3.11117e-14	1.6201	1.57173	1.84617	1.13805	2.34865	2.95576	2.49644	3.48632	1.41069	1.67062e-17	2.02554e-16		hypothetical protein;Smp_160170	Putative uncharacterized protein [Source:UniProtKB/TrEMBL;Acc:G4VJC5]	gi|300797344|ref|NP_001180211.1|	hypothetical protein LOC402160 [Homo sapiens]
SmVG_023314:Smp_036470	3.29833	3.13818	2.60866	2.83686	7.6505	7.74305	10.4963	7.66432	1.49771	5e-05	0.000181778	3.84035	4.50803	3.85079	4.0032	6.63468	11.5958	6.16063	8.35954	0.935137	1.53768e-19	3.31219e-18	2.35471	2.6603	2.25978	2.28233	3.2459	6.50403	3.29716	4.47141	1.40111	5.55947e-18	6.99315e-17		oxalate:formate antiporter;Smp_036470	Putative oxalate:formate antiporter [Source:UniProtKB/TrEMBL;Acc:G4VQE8]	_	_
SmVG_023314:Smp_141800	3.29833	3.13818	2.60866	2.83686	7.6505	7.74305	10.4963	7.66432	1.49771	5e-05	0.000181778	3.84035	4.50803	3.85079	4.0032	6.63468	11.5958	6.16063	8.35954	0.935137	1.53768e-19	3.31219e-18	2.35471	2.6603	2.25978	2.28233	3.2459	6.50403	3.29716	4.47141	1.40111	5.55947e-18	6.99315e-17		oxalate:formate antiporter;Smp_141800	Putative oxalate:formate antiporter [Source:UniProtKB/TrEMBL;Acc:G4VQE7]	_	_
Smp_021340	166.819	175.747	172.346	203.859	522.486	484.775	472.953	537.907	1.48941	5e-05	0.000181778	221.303	228.266	235.947	252.682	417.698	520.033	387.666	531.673	0.940241	1.37799e-41	1.05455e-39	132.751	131.529	134.007	141.919	200.293	286.324	200.808	276.097	1.385	8.36532e-42	3.99239e-40	GO:0046983	max dimerization protein 3;Smp_021340.3	Mxi neural development protein [Source:UniProtKB/TrEMBL;Acc:G4VF65]	_	_
Smp_134790	9.8529	11.1869	10.0674	9.2071	31.7975	24.8012	26.891	29.5005	1.48683	5e-05	0.000181778	20.7777	19.6099	18.9411	19.3929	33.1601	40.6059	27.0582	37.0763	0.819796	8.2012e-24	2.34993e-22	13.1774	11.9291	11.4341	11.5354	17.2459	23.8342	15.4149	20.8151	1.21692	2.33646e-24	4.671e-23	GO:0003713,GO:0003743,GO:0005634,GO:0005669,GO:0006367,GO:0006413,GO:0008134,GO:0046982,GO:0051123,GO:1903506	Transcription initiation factor TFIID subunit;Smp_134790	Transcription initiation factor iid, 28 kD subunit-related [Source:UniProtKB/TrEMBL;Acc:G4VFR3]	gi|5032151|ref|NP_005634.1|	transcription initiation factor TFIID subunit 11 [Homo sapiens]
SmVG_024951	2.58142	2.78897	4.99529	4.11772	8.47822	12.4471	6.26086	13.2313	1.48058	0.02045	0.0412413	0.909767	0.410266	1.2641	2.29347	3.55115	2.03037	4.32213	6.00732	1.5097	0.00130441	0.00377527	1.6447	1.51272	2.68536	2.19408	2.65492	2.90962	3.74041	5.55798	1.46405	5.09749e-07	2.0491e-06
SmVG_022195	9.5338	10.9841	15.0226	8.17449	25.965	39.9622	24.8053	31.2358	1.4803	5e-05	0.000181778	72.6102	55.3775	74.4358	53.7522	156.257	149.757	192.234	198.364	1.29555	7.21302e-22	1.86314e-20	62.5879	52.2218	65.1956	47.2759	111.993	125.276	150.3	155.68	1.88556	7.47524e-31	2.15322e-29
SmVG_023615:Smp_011690	12.7825	10.198	10.7265	11.8834	30.3075	26.4795	39.1375	31.0984	1.47829	5e-05	0.000181778	12.7513	17.2763	14.249	14.7716	24.582	42.978	20.9073	30.5772	0.928273	6.3279e-14	8.18111e-13	7.85858	10.2525	8.40231	8.63093	12.3912	24.4906	11.3849	16.6999	1.38758	1.77591e-20	2.69739e-19		proto oncogene tyrosine protein kinase ROS;Smp_011690	Putative uncharacterized protein [Source:UniProtKB/TrEMBL;Acc:G4VSZ4]	_	_
SmVG_023615:Smp_011700	12.7825	10.198	10.7265	11.8834	30.3075	26.4795	39.1375	31.0984	1.47829	5e-05	0.000181778	12.7513	17.2763	14.249	14.7716	24.582	42.978	20.9073	30.5772	0.928273	6.3279e-14	8.18111e-13	7.85858	10.2525	8.40231	8.63093	12.3912	24.4906	11.3849	16.6999	1.38758	1.77591e-20	2.69739e-19		proto oncogene tyrosine protein kinase ROS;Smp_011700	Tyrosine-protein kinase receptor [Source:UniProtKB/TrEMBL;Acc:G4VSZ5]	gi|47524177|ref|NP_075252.2|	fibroblast growth factor receptor 4 isoform 2 precursor [Homo sapiens]
Smp_034610	2.22863	1.98536	2.44684	2.22296	6.18698	6.37119	6.3313	5.80986	1.47523	5e-05	0.000181778	2.49151	2.86767	3.20464	2.56446	5.29146	6.69598	5.23556	5.9231	0.992136	3.06615e-16	4.89353e-15	1.5023	1.67349	1.88613	1.48793	2.58524	3.79097	2.77573	3.15814	1.44745	6.2389e-24	1.20281e-22	GO:0005921,GO:0006810,GO:0006811,GO:0016020,GO:0016021,GO:0030054	innexin;Smp_034610	Putative innexin [Source:UniProtKB/TrEMBL;Acc:G4V941]	_	_
Smp_050380	1.21226	1.07657	1.04664	1.08255	3.88836	2.56627	2.53162	3.2431	1.46888	5e-05	0.000181778	424.929	450.344	225.607	361.359	728.695	754.336	507.686	543.401	0.827204	0.000117412	0.000424481	260.391	261.538	130.179	206	363.578	429.706	277.687	295.584	1.22367	1.37527e-07	6.03135e-07	GO:0000165,GO:0000166,GO:0000186,GO:0004672,GO:0004674,GO:0004702,GO:0004709,GO:0005524,GO:0005737,GO:0006468,GO:0006915,GO:0008270,GO:0016301,GO:0016310,GO:0016740,GO:0016772,GO:0023014	mitogen activated protein kinase kinase kinase;Smp_050380	Protein kinase [Source:UniProtKB/TrEMBL;Acc:G4LWI4]	_	_
Smp_008140	1.85496	2.47006	2.77178	2.6628	6.63555	7.12067	6.38492	6.83145	1.4666	5e-05	0.000181778	10.6716	8.8859	11.2826	9.40802	13.9155	14.9406	14.1477	16.9906	0.662805	9.7587e-17	1.64483e-15	6.47383	5.1939	6.56079	5.31348	6.73549	8.34671	7.48479	8.98967	0.982814	2.0943e-15	2.14407e-14	GO:0000166	translation initiation factor 3 subunit E;Smp_008140	Putative uncharacterized protein [Source:UniProtKB/TrEMBL;Acc:G4V7I6]	_	_
SmVG_008483	3.3957	4.38961	4.13213	3.7814	10.0027	13.1224	7.57559	12.5795	1.46305	5e-05	0.000181778	5.23929	4.20606	5.09912	4.10793	7.19153	7.3979	9.8262	12.1773	0.919067	1.29893e-11	1.33256e-10	3.23589	2.59265	2.95085	2.45406	3.62026	4.17284	5.4205	6.63578	1.37357	2.12313e-11	1.48604e-10
Smp_008660	185.871	201.227	178.055	181.628	499.936	541.895	530.275	477.345	1.45648	5e-05	0.000181778	515.998	556.006	497.31	460.273	874.711	1175.63	921.296	981.093	0.930469	4.52695e-35	2.51246e-33	318.866	328.51	293.046	269.219	446.106	670.581	513.536	543.162	1.37447	5.13148e-40	2.27091e-38		gelsolin;Smp_008660.2	Putative gelsolin [Source:UniProtKB/TrEMBL;Acc:G4VIJ0]	gi|194394237|ref|NP_009058.2|	villin-1 [Homo sapiens]
Smp_039620	0.993471	0.902185	1.15747	0.984566	2.77412	2.86898	2.23029	3.19761	1.45518	0.0003	0.000957893	1.40682	2.06682	2.25088	1.68584	2.86809	3.27888	2.7923	3.70134	0.80116	1.06443e-17	1.95048e-16	0.899495	1.13497	1.28632	0.990043	1.33948	1.74402	1.46669	2.07791	1.1607	4.95739e-15	4.90998e-14	GO:0016020,GO:0016021	lysosome associated membrane glycoprotein;Smp_039620	Putative uncharacterized protein [Source:UniProtKB/TrEMBL;Acc:G4VSS3]	_	_
Smp_080370	297.979	376.146	268.971	320.195	1002.37	900.657	689.693	862.698	1.45167	5e-05	0.000181778	462.203	385.303	349.695	381.911	813.221	740.072	766.211	863.191	0.988914	4.74372e-18	9.00576e-17	276.538	219.96	198.851	214.2	394.334	405.235	409.209	457.273	1.45777	9.2009e-23	1.61115e-21	GO:0003700,GO:0006355,GO:0043565	hypothetical protein;Smp_080370	Putative uncharacterized protein [Source:UniProtKB/TrEMBL;Acc:G4VTP3]	_	_
SmVG_022281	4.28189	5.77013	5.65514	6.0795	14.5161	18.155	11.2389	15.5795	1.44919	5e-05	0.000181778	7.16368	5.62728	6.42956	7.42963	11.47	10.9579	14.0406	16.8573	0.948675	4.15377e-12	4.53711e-11	3.35798	2.4211	3.37336	3.27568	4.79597	5.48083	6.61255	7.72757	1.54245	6.95276e-15	6.80322e-14
SmVG_001114	3.56849	3.82253	4.57612	4.03258	10.7123	12.762	8.95311	11.2276	1.4481	0.0008	0.00232996	9.90994	10.8958	10.7848	7.67971	19.6348	21.9749	14.2582	22.2349	0.950536	2.80117e-21	6.86148e-20	10.2314	11.9815	10.6293	8.59464	19.9068	22.9323	13.2613	21.2157	1.4433	5.32218e-19	7.25725e-18
Smp_150030	1.57035	1.67139	1.27569	1.72041	4.03388	3.52883	6.10988	3.28559	1.44286	5e-05	0.000181778	1.68132	1.69425	1.3898	1.67323	2.75057	5.26987	2.40594	2.60118	0.911281	6.39757e-08	4.10544e-07	1.09433	1.06938	0.890314	1.02588	1.46578	3.16368	1.37748	1.60019	1.40835	3.46153e-11	2.36335e-10		hypothetical protein;Smp_150030	Putative uncharacterized protein [Source:UniProtKB/TrEMBL;Acc:G4VI22]	_	_
Smp_205030	1.22754	7.68499	6.32715	9.55992	17.8939	20.8092	15.7622	12.9477	1.44271	0.01055	0.0230641	5.82322	2.45729	3.54978	4.99655	10.0889	13.309	12.5053	7.18482	1.17242	0.00494311	0.0123789	8.23293	8.09643	9.22934	7.9594	14.6192	17.0947	15.885	9.53468	1.36617	4.44752e-06	1.54979e-05		hypothetical protein;Smp_205030
Smp_075770	68.9436	70.0187	55.1441	57.6908	154.035	160.273	210.445	159.099	1.44142	5e-05	0.000181778	88.2203	94.4244	82.3745	75.0991	145.946	239.774	145.991	190.334	0.997613	1.95905e-36	1.18321e-34	54.7633	56.2737	48.4017	43.6877	72.5236	135.807	78.4516	102.362	1.47297	1.96389e-37	7.80428e-36	GO:0005515	hypothetical protein;Smp_075770	Putative uncharacterized protein [Source:UniProtKB/TrEMBL;Acc:G4LW75]	_	_
Smp_062080	3.18253	3.1924	2.55988	3.05026	9.17212	7.95578	8.12124	7.05789	1.43061	5e-05	0.000181778	4.65492	4.49121	4.02352	4.38784	8.29467	9.91482	7.10127	8.84757	0.922362	3.21476e-16	5.11746e-15	2.86261	2.6348	2.38546	2.53505	4.144	5.62618	3.90077	4.80867	1.36107	7.27323e-21	1.12938e-19	GO:0004867,GO:0005615,GO:0010951	serine protease inhibitors serpins;Smp_062080	Serpin, putative [Source:UniProtKB/TrEMBL;Acc:G4LZN6]	gi|156071456|ref|NP_536723.2|	serpin B11 [Homo sapiens]
SmVG_020025	1.13496	1.1113	1.0574	0.830456	3.16144	2.63086	2.84139	2.49919	1.42917	0.0003	0.000957893	1.52921	1.65585	2.14812	1.61002	1.79336	3.0929	2.20842	2.63002	0.585821	0.000668987	0.00206944	1.1378	1.21025	1.30622	1.06863	1.11885	1.88062	1.23912	1.29884	0.767991	3.20351e-05	9.66213e-05
SmVG_016582	1.72724	3.55126	3.04854	2.43666	6.52157	10.7159	5.39403	6.34708	1.42881	5e-05	0.000181778	7.45589	5.39705	8.17956	5.08715	8.11231	8.58821	12.4445	10.7955	0.709111	1.86412e-05	7.94183e-05	4.49783	3.07179	4.46841	2.73028	3.71469	4.66525	6.04393	5.31827	1.0383	1.94808e-05	6.08681e-05
Smp_001780	12.4433	11.0502	10.3493	12.1874	29.5519	25.9779	43.8682	24.3669	1.42695	5e-05	0.000181778	10.8203	13.2604	11.4506	12.1119	19.9338	37.7075	16.714	20.5245	0.901692	1.79928e-09	1.43026e-08	6.71714	7.91613	6.7196	7.06978	9.96267	21.6214	9.01031	11.1542	1.3775	1.18295e-14	1.1347e-13	GO:0016020,GO:0016021	hypothetical protein;Smp_001780	Putative uncharacterized protein [Source:UniProtKB/TrEMBL;Acc:G4VCI1]	_	_
Smp_181470	2.73406	2.28464	1.82275	2.13594	6.33813	5.83485	6.81422	4.96041	1.41551	5e-05	0.000181778	6.02487	6.59429	5.01763	5.14202	10.6138	13.9577	9.23988	10.1684	0.909801	1.57548e-17	2.83379e-16	3.96672	4.05899	3.14448	3.11051	5.47509	8.05688	5.12174	5.62541	1.30374	5.83777e-24	1.12995e-22	GO:0016020,GO:0016021	NMDA receptor glutamate binding chain;Smp_181470	Putative recs1 protein (Responsive to centrifugal force and shear stressprotein 1 protein) [Source:UniProtKB/TrEMBL;Acc:G4VEN1]	gi|50593008|ref|NP_071435.2|	transmembrane BAX inhibitor motif-containing protein 1 [Homo sapiens]
Smp_090520	18.2282	16.1768	16.5915	20.4036	48.866	53.2029	44.2473	43.9108	1.41372	5e-05	0.000181778	28.2332	34.8396	28.3672	33.6889	55.8653	67.6655	58.7013	58.9799	0.926093	1.72606e-27	6.12875e-26	16.5948	19.5334	15.8088	18.4746	25.674	36.246	29.2038	29.8529	1.36464	8.09368e-33	2.6532e-31	GO:0003824,GO:0004731,GO:0005737,GO:0006139,GO:0009116,GO:0016740,GO:0016757,GO:0043101	purine nucleoside phosphorylase;Smp_090520	Purine nucleoside phosphorylase [Source:UniProtKB/TrEMBL;Acc:G4VP82]	gi|157168362|ref|NP_000261.2|	purine nucleoside phosphorylase [Homo sapiens]
Smp_193150	15.3232	19.7024	23.6559	17.2287	52.427	58.7409	41.8176	49.2265	1.4135	5e-05	0.000181778	44.9008	48.0802	54.0744	47.8019	77.8091	77.4079	86.6892	92.6282	0.830155	3.97671e-20	9.0068e-19	27.7524	28.0365	31.3922	27.9761	39.5055	43.5042	48.0423	52.3429	1.2444	1.05598e-16	1.20811e-15		hypothetical protein;Smp_193150	Putative uncharacterized protein [Source:UniProtKB/TrEMBL;Acc:G4VB29]	_	_
Smp_151110	3.26648	2.77528	3.12482	3.05281	8.10779	7.707	7.37237	9.28059	1.40984	5e-05	0.000181778	5.76675	6.45544	6.84581	5.94223	9.75864	11.6835	9.69243	14.0503	0.841984	6.76515e-26	2.17066e-24	3.49501	3.77416	3.98191	3.38923	4.68867	6.49961	5.08834	7.43775	1.2477	1.15059e-27	2.76596e-26		hypothetical protein;Smp_151110	Putative uncharacterized protein [Source:UniProtKB/TrEMBL;Acc:G4M1M3]	_	_
Smp_123240	34.8031	45.3903	36.8643	42.8933	105.515	131.33	83.8336	103.96	1.40861	5e-05	0.000181778	52.6932	44.2442	47.4447	49.7898	84.728	91.1234	108.021	105.166	0.982058	7.59865e-20	1.67505e-18	33.0255	26.5082	27.8506	29.2716	43.0351	52.4099	59.0542	58.0049	1.45921	1.35227e-19	1.92763e-18	GO:0005739,GO:0005743,GO:0006810,GO:0008565,GO:0015031,GO:0016020,GO:0042719,GO:0042721,GO:0045039,GO:0046872,GO:0072321	hypothetical protein;note=pfam_scan%3BPfam:PF02953.10%3B%3BE()%3D1.0E-13%3Bscore%3D50.1%3Bqu ery 11-68%3Bdescription%3Dzf-Tim10_DDP;note=iprscan%3BInterPro:IPR004217 : Zinc finger%2C Tim10/DDP-type%3BPfam:PF02953%3B%3Bscore%3D9.7E-8%3Bquery 14-71%3Bdescription%3DMitochondrial inner membrane translocase complex%2C Tim8/9/10/13-zinc finger-like;Smp_123240	Putative uncharacterized protein [Source:UniProtKB/TrEMBL;Acc:G4VLK9]	_	_
Smp_065160	1.87996	2.0604	2.44313	2.48706	5.06789	6.57984	5.1704	6.721	1.40796	5e-05	0.000181778	4.22716	4.26235	4.52886	4.74073	6.48569	7.81532	6.88538	9.20498	0.78794	3.68422e-23	1.00874e-21	2.55828	2.50534	2.65775	2.73687	3.18705	4.40495	3.66542	4.97792	1.16942	6.31151e-24	1.2144e-22	GO:0006644,GO:0007007,GO:0008152,GO:0008374,GO:0016746,GO:0031224,GO:0031966,GO:0035965	taz protein (tafazzin);Smp_065160	Putative taz protein (Tafazzin) [Source:UniProtKB/TrEMBL;Acc:G4VCR7]	gi|31317261|ref|NP_851829.1|	tafazzin isoform 3 [Homo sapiens]
Smp_092150	2.24302	2.08551	3.38975	1.80165	6.33531	6.43942	5.43523	6.8434	1.39598	5e-05	0.000181778	3.79516	3.89574	5.63708	3.67417	6.56564	7.33409	7.97827	8.69264	0.859193	1.10624e-14	1.52974e-13	2.5045	2.45177	3.42779	2.20357	3.49581	4.3743	4.68721	4.96012	1.26099	2.73374e-13	2.30839e-12	GO:0016020,GO:0016021	hypothetical protein;Smp_092150	Putative uncharacterized protein [Source:UniProtKB/TrEMBL;Acc:G4V5V4]	_	_
SmVG_032581	21.9298	22.5806	22.245	24.2017	60.5011	56.3062	69.0998	52.1699	1.38817	5e-05	0.000181778	24.015	23.889	24.8416	24.6152	31.7652	52.9218	31.6188	38.0818	0.713617	2.21126e-16	3.58015e-15	21.4073	21.2404	22.047	22.2147	30.0888	52.994	27.9242	33.7566	1.2469	5.08274e-20	7.45264e-19
SmVG_020596	1.27476	1.06375	1.2221	1.46277	3.35158	2.96983	2.51362	4.29594	1.38624	0.0002	0.000662986	1.31893	1.73033	1.70687	1.78467	2.9352	3.08717	2.69825	4.96194	0.971797	2.08235e-14	2.80401e-13	0.824494	1.01836	1.01573	1.04215	1.46423	1.76491	1.39905	2.65815	1.43738	3.3451e-13	2.80034e-12
Smp_200900	14.3413	16.3726	17.3298	16.8169	43.1848	48.6705	31.7145	45.8308	1.38502	5e-05	0.000181778	30.2541	29.1928	33.2969	32.5854	68.0539	62.5626	76.8352	89.8036	1.11801	5.57703e-27	1.9194e-25	17.6801	16.4436	18.4325	17.7919	31.2322	33.4301	37.5749	44.6431	1.66335	8.79956e-32	2.73714e-30		hypothetical protein;Smp_200900
SmVG_008232	0.380139	0.478676	0.369506	0.340404	0.651447	0.990837	1.16834	1.2813	1.38319	0.02285	0.0453249	1.66878	1.65884	1.7651	1.22876	1.55056	2.61467	1.25994	2.51047	0.448679	0.00164867	0.00464387	1.30404	1.4077	1.49947	1.20376	1.03813	1.46691	1.22217	1.86534	0.583021	0.000281305	0.000718464
Smp_032950	34.4709	43.5721	33.9498	35.0491	101.532	115.611	70.9505	95.1475	1.38202	5e-05	0.000181778	45.6505	37.8244	39.1865	36.3325	69.8297	64.8778	81.5923	82.9595	0.891003	1.54053e-15	2.32608e-14	27.0189	21.7229	22.1446	20.1554	33.8327	35.7423	42.4744	43.3209	1.34861	1.1348e-19	1.62622e-18	GO:0005509	Calcium binding EF hand%2Cdomain containing protein;Smp_032950	Putative calmodulin (CaM) [Source:UniProtKB/TrEMBL;Acc:G4VR84]	_	_
Smp_061570	11.1976	10.6843	10.2843	12.6349	30.8267	32.3961	25.1361	28.4079	1.38202	5e-05	0.000181778	12.2334	14.035	13.4194	14.7066	22.9274	25.712	24.2698	26.6984	0.870795	8.9317e-28	3.25584e-26	7.07249	7.86242	7.41437	7.98343	10.5105	13.7053	11.8695	13.2329	1.28578	9.80923e-28	2.36393e-26	GO:0001104,GO:0006357,GO:0016592	Mediator of RNA polymerase II transcription;Smp_061570	Lung cancer metastasis-related (Lcmr1) protein [Source:UniProtKB/TrEMBL;Acc:G4VKK2]	_	_
SmVG_024776	5.72372	10.4582	5.47689	11.5201	23.0154	23.7776	18.6032	21.0375	1.38133	0.00055	0.00166377	14.4772	11.445	13.7491	13.7322	22.5476	21.7931	17.4343	30.061	0.817099	8.66669e-07	4.64473e-06	7.87164	3.8544	4.78905	6.54407	8.99935	9.59037	11.3101	10.7088	1.40019	1.53919e-07	6.69597e-07
Smp_180550	9.83367	13.7788	12.1642	14.2257	29.0106	36.5243	25.332	38.9941	1.3769	5e-05	0.000181778	7.03182	5.02784	7.33965	7.00977	8.47918	11.8304	11.7771	16.4172	0.851595	1.24863e-10	1.15498e-09	7.88184	5.84364	7.70432	7.4096	9.01825	11.8165	12.6067	17.0851	1.34469	5.28848e-17	6.1737e-16		hypothetical protein;Smp_180550	Putative uncharacterized protein [Source:UniProtKB/TrEMBL;Acc:C4QPV0]	_	_
Smp_006730	6.84996	7.73644	6.58369	7.18862	17.7582	20.4419	17.9675	17.2013	1.37138	5e-05	0.000181778	25.1929	24.9165	24.8286	24.5519	34.8289	50.2126	37.8806	40.5695	0.746124	2.80608e-31	1.26182e-29	14.0276	13.1972	13.0107	12.7257	15.4763	25.7697	18.4471	19.798	1.13212	3.29728e-33	1.0994e-31	GO:0005764,GO:0016020,GO:0016021	DNA damage regulated autophagy modulator protein;Smp_006730	Fasting-inducible integral membrane protein tm6p1-related [Source:UniProtKB/TrEMBL;Acc:G4V9V1]	gi|110825978|ref|NP_060840.2|	DNA damage-regulated autophagy modulator protein 1 [Homo sapiens]
Smp_178920	2.21118	2.42536	2.39227	2.237	5.74483	6.14083	5.31996	6.72487	1.36886	0.00395	0.00974687	3.9072	4.08631	4.20132	3.55009	7.04315	7.65397	6.79055	8.50568	0.901521	3.14312e-26	1.02996e-24	2.46417	2.36543	2.45179	2.06874	3.39887	4.27404	3.59053	4.52122	1.3056	7.06639e-30	1.94896e-28	GO:0002143,GO:0004808,GO:0005737,GO:0005739,GO:0008033,GO:0008168,GO:0016740,GO:0016783,GO:0030488,GO:0032259,GO:0070903	mitochondrial tRNA specific 2 thiouridylase;Smp_178920	Putative trna(5-methylaminomethyl-2-thiouridylate)-methy lt ransferase [Source:UniProtKB/TrEMBL;Acc:G4VHA8]	gi|31542641|ref|NP_060476.2|	mitochondrial tRNA-specific 2-thiouridylase 1 [Homo sapiens]
SmVG_024457	1.99041	1.26373	2.05313	1.71334	3.93329	4.98095	4.08583	5.12926	1.36866	5e-05	0.000181778	1.84386	2.93683	3.35332	2.28756	3.37205	5.01015	3.97557	5.31567	0.796479	6.80657e-12	7.21719e-11	2.32623	3.51444	3.51834	2.64376	3.58243	5.05326	4.38189	5.50831	1.15525	9.83754e-15	9.483e-14
SmVG_011554	15.8207	17.7282	15.8806	16.9253	46.8585	47.6836	32.3617	43.5875	1.36143	0.0089	0.0199409	36.3762	34.4212	39.2704	31.7462	60.6705	54.8849	62.2417	74.0829	0.853677	1.80781e-19	3.84697e-18	22.1631	20.2762	22.5985	18.2541	29.0958	30.3666	32.2238	38.5767	1.26854	2.49742e-17	2.97611e-16
Smp_174300	5.98083	4.68264	4.15903	4.42889	13.3177	9.93526	15.8994	10.3077	1.3613	5e-05	0.000181778	4.96457	6.9505	4.81732	4.6934	8.57055	14.2743	6.31926	8.56343	0.79491	1.02478e-06	5.43303e-06	3.1606	4.27563	3.01643	2.94955	4.7561	8.80804	3.94691	5.42569	1.28689	5.72948e-12	4.25494e-11	GO:0005622,GO:0008270,GO:0046872	zinc finger protein;note=pfam_scan%3BPfam:PF13465.1%3B%3BE()%3D0.0069%3Bscore%3D16.4%3Bquer y 361-390%3Bdescription%3Dzf-H2C2_2;Smp_174300	Putative uncharacterized protein [Source:UniProtKB/TrEMBL;Acc:G4M0U7]	_	_
SmVG_020039	1.59022	1.3189	2.2704	1.67731	3.87257	4.67111	3.13452	5.87716	1.3563	5e-05	0.000181778	1.54916	1.9321	2.76473	2.02678	2.73706	3.01806	3.46038	5.02094	0.794274	1.09731e-07	6.81104e-07	0.967348	1.13917	1.6663	1.15106	1.41861	1.72122	1.8839	2.83864	1.22062	2.1742e-08	1.0584e-07
Smp_042390	7.46816	9.24596	8.09758	9.23661	22.0921	23.2284	18.7988	23.0462	1.35617	5e-05	0.000181778	10.3879	8.80556	10.0023	9.8816	16.2359	17.8705	17.1807	21.4642	0.877751	7.73711e-37	4.74274e-35	6.43286	5.42516	6.40853	6.04613	7.9723	10.1894	9.14133	11.6537	1.24324	4.45286e-29	1.17807e-27	GO:0003850,GO:0008152,GO:0016311,GO:0016787	haloacid dehalogenase hydrolase;Smp_042390	Putative 2-deoxyglucose-6-phosphate phosphatase [Source:UniProtKB/TrEMBL;Acc:G4VJE6]	gi|207113149|ref|NP_001129037.1|	pseudouridine-5'-monophosphatase isoform a [Homo sapiens]
SmVG_012183	0.663599	0.870997	0.913561	0.691953	2.22155	2.18355	2.21334	1.41858	1.35585	5e-05	0.000181778	1.4678	0.985213	1.41054	0.952856	2.83185	2.99709	2.74543	2.70607	1.12334	5.48562e-12	5.87725e-11	0.955252	0.714298	0.877639	0.608982	1.4874	1.81911	1.50631	1.51757	1.55488	9.05489e-16	9.60332e-15
SmVG_023139	2.36716	2.82896	2.22433	2.14473	6.68487	5.90817	5.82589	5.99238	1.35169	5e-05	0.000181778	4.29912	3.92225	3.75146	3.20293	6.44267	6.93641	6.09801	7.89791	0.857629	4.55632e-09	3.44197e-08	3.38891	3.10573	3.29646	2.60182	3.84818	4.92393	4.09386	5.79225	1.13848	1.94572e-12	1.5167e-11
SmVG_008634	1.23798	1.13612	2.14353	1.18101	3.03341	3.86947	3.56287	4.07484	1.3514	5e-05	0.000181778	1.18927	1.36173	2.43882	1.29801	2.04197	3.09504	2.83356	3.65067	0.893155	7.34018e-09	5.38966e-08	0.749373	0.769177	1.43066	0.704805	1.03383	1.68268	1.40229	1.91428	1.28428	1.91993e-08	9.38845e-08
Smp_030500	118.908	130.439	104.947	122.886	329.609	302.182	285.165	299.648	1.35025	5e-05	0.000181778	169.333	161.954	149.744	154.337	288.863	332.871	265.936	327.143	0.914234	2.127e-45	1.81991e-43	104.215	95.5936	87.5245	89.4204	144.344	188.7	144.187	177.614	1.34806	1.67042e-40	7.59964e-39	GO:0000166,GO:0004367,GO:0005737,GO:0005975,GO:0006072,GO:0009331,GO:0016491,GO:0016614,GO:0016616,GO:0042803,GO:0046168,GO:0050662,GO:0051287,GO:0055114	glycerol 3 phosphate dehydrogenase;Smp_030500.2	Glycerol-3-phosphate dehydrogenase, putative [Source:UniProtKB/TrEMBL;Acc:C4Q5J8]	gi|33695088|ref|NP_005267.2|	glycerol-3-phosphate dehydrogenase [NAD+], cytoplasmic [Homo sapiens]
SmVG_015350	0.876376	1.31086	1.54317	0.559417	2.92676	2.76858	2.57889	2.62414	1.34512	0.00315	0.00796848	2.4752	1.75936	1.40493	1.57208	4.74812	2.59162	3.34747	3.63604	0.943726	0.00340731	0.0088831	2.17076	1.39177	0.832318	1.28716	3.35379	2.01205	3.11616	3.98108	1.72784	2.46104e-06	8.87762e-06
Smp_068920	16.0006	16.2355	16.3828	15.6307	40.8706	41.8327	39.2625	40.9159	1.34207	5e-05	0.000181778	86.7518	90.1913	95.4345	84.0393	144.877	160.14	149.145	168.726	0.822305	9.11521e-38	6.0058e-36	51.6487	51.2406	53.8771	46.9544	69.0924	86.8945	76.6012	87.5577	1.2194	2.84414e-38	1.17333e-36		centromere:microtubule binding protein cbf5;Smp_068920	Putative centromere/microtubule binding protein cbf5 [Source:UniProtKB/TrEMBL;Acc:G4VQ99]	gi|4503337|ref|NP_001354.1|	H/ACA ribonucleoprotein complex subunit 4 isoform 1 [Homo sapiens]
SmVG_030694	2.59124	4.16416	3.31755	3.76069	7.46423	7.09475	10.618	9.86741	1.341	5e-05	0.000181778	4.19797	3.18156	2.86242	3.43674	6.80061	10.3123	6.27654	10.0518	1.14921	3.51314e-09	2.69021e-08	2.46846	2.17712	2.30008	2.30301	3.25444	6.00233	3.16309	5.08296	1.58756	1.56396e-14	1.48408e-13
SmVG_020588	0.816805	1.28412	1.65474	0.986154	3.29441	4.10281	2.51248	1.99788	1.32837	5e-05	0.000181778	2.02975	1.26187	2.35072	1.38064	2.83785	2.8598	3.26595	2.35636	0.762926	2.66985e-05	0.000110461	1.45344	0.80644	1.53216	0.805601	1.47031	1.72877	1.92348	1.20733	1.02172	0.000283678	0.000723956
SmVG_016026	2.32352	2.34499	0.877688	0.851588	4.9372	4.82746	3.47125	2.76469	1.32248	0.00035	0.00110242	2.9444	3.34095	1.58866	1.77406	3.77239	3.71161	3.68782	3.32687	0.722207	0.000568618	0.00178769	2.07967	2.10771	1.00658	0.926167	2.03327	2.13881	2.12752	1.7741	0.963803	0.00170595	0.00374163
Smp_119110	16.1024	14.8218	18.5081	16.4007	35.9472	44.5876	38.8962	44.9347	1.32003	5e-05	0.000181778	14.7364	17.1802	20.2522	15.9075	23.3452	34.0042	28.9006	37.6375	0.850553	1.11647e-38	7.55823e-37	9.05298	10.0948	11.766	9.16304	11.7867	19.313	15.9462	20.5196	1.27059	4.20968e-31	1.2345e-29	GO:0016020,GO:0016021	hypothetical protein;Smp_119110	Putative uncharacterized protein [Source:UniProtKB/TrEMBL;Acc:G4VRV3]	_	_
Smp_073680	37.1375	39.717	48.7606	46.4925	96.7379	126.198	88.8382	117.372	1.31816	5e-05	0.000181778	82.0288	83.6122	106.329	91.765	130.01	158.48	147.682	183.869	0.803925	5.62427e-36	3.25337e-34	47.9179	46.789	59.0396	49.9871	59.0159	84.1939	72.2407	91.3268	1.19088	2.08959e-28	5.24337e-27	GO:0003677,GO:0006352	tata box binding protein;Smp_073680	Putative tata-box binding protein [Source:UniProtKB/TrEMBL;Acc:G4V701]	gi|39930602|ref|NP_950248.1|	TATA box-binding protein-like protein 2 [Homo sapiens]
Smp_180930	1.61086	2.42743	1.91067	1.83501	4.85139	4.81886	4.58036	5.14009	1.31679	5e-05	0.000181778	2.98369	2.25989	2.67074	2.4335	3.66077	4.50581	4.70831	5.38855	0.824146	4.9107e-11	4.75684e-10	2.00578	1.54485	1.95707	1.56045	2.10776	3.00127	2.90341	3.45849	1.20966	1.26521e-13	1.10081e-12		hypothetical protein;note=trans_spliced (SO:0000870);Smp_180930	Putative uncharacterized protein [Source:UniProtKB/TrEMBL;Acc:G4VCZ1]	_	_
Smp_129310	8.14386	9.224	8.48661	8.62243	22.0562	24.686	19.0335	19.9371	1.31388	5e-05	0.000181778	14.6462	14.3212	14.2501	13.5256	21.4792	26.127	22.2431	23.056	0.752085	4.73635e-27	1.63923e-25	8.88977	8.48661	8.11713	7.71767	10.7091	14.6121	11.5613	12.172	1.11163	2.49548e-30	7.0628e-29	GO:0000823,GO:0008440,GO:0016301,GO:0016310,GO:0016740	inositol polyphosphate multikinase;Smp_129310	Inositol polyphosphate multikinase, putative [Source:UniProtKB/TrEMBL;Acc:G4LWT5]	_	_
Smp_121230	2.23308	1.45219	1.31649	0.9604	2.43482	4.04975	3.75922	4.50452	1.30664	5e-05	0.000181778	2.07758	3.51786	2.01327	1.56498	2.60811	4.12835	4.13553	5.16073	0.836506	1.05042e-05	4.7114e-05	1.29228	2.13436	1.29965	1.09021	1.43987	2.57523	2.49543	3.02569	1.24536	3.5913e-07	1.47905e-06		hypothetical protein;note=predicted by EVM2;Smp_121230	Putative uncharacterized protein [Source:UniProtKB/TrEMBL;Acc:G4VN36]	_	_
Smp_151810	2.74702	2.34646	2.54748	2.63704	6.2777	5.63888	7.70552	5.75452	1.30394	5e-05	0.000181778	2.37709	2.72032	2.74485	2.52614	4.26409	6.98232	3.9221	5.10125	0.904947	3.41259e-20	7.75765e-19	1.58331	1.8602	1.79539	1.6281	2.34596	4.24146	2.35636	2.94603	1.30385	3.4314e-18	4.4016e-17	GO:0003735,GO:0005216,GO:0005249,GO:0005622,GO:0005840,GO:0005887,GO:0006355,GO:0006412,GO:0006810,GO:0006811,GO:0006813,GO:0007165,GO:0016020,GO:0016021,GO:0034220,GO:0042391,GO:0055085,GO:0071805,GO:0004871	potassium voltage gated channel subfamily H;Smp_151810	Putative voltage-gated potassium channel [Source:UniProtKB/TrEMBL;Acc:G4VHI7]	gi|27886667|ref|NP_653234.2|	potassium voltage-gated channel subfamily H member 8 [Homo sapiens]
SmVG_007642	4.63718	8.39511	7.98329	7.00365	18.4595	20.624	12.0006	17.8258	1.2983	5e-05	0.000181778	7.66657	4.5339	8.06578	7.01547	9.98977	7.80573	10.9895	11.1468	0.667974	0.000325523	0.00108037	6.31554	3.8455	6.95156	5.53162	7.16315	7.25317	8.85572	9.11352	1.09471	5.91118e-07	2.3452e-06
SmVG_035424	0.680536	0.944319	0.861532	0.437363	1.34754	2.22655	1.96202	1.65276	1.29795	0.0008	0.00232996	7.26533	6.067	7.16189	5.17158	6.61189	9.17815	6.49961	8.82759	0.459335	0.00079376	0.0024136	4.33353	3.41635	4.14794	3.16787	3.3633	5.31583	3.54487	4.79537	0.749903	1.32969e-06	5.01972e-06	GO:0003723,GO:0004809,GO:0008033
SmVG_020356	6.22733	7.67415	11.1772	10.102	27.8307	25.7452	17.1374	15.7454	1.29723	5e-05	0.000181778	63.8756	36.9893	48.9509	52.7368	92.438	102.193	117.308	131.699	1.09624	7.94008e-12	8.36152e-11	44.9988	30.8411	39.662	36.8934	55.3023	70.5355	70.1449	86.998	1.48361	4.07557e-18	5.17337e-17
Smp_002150	546.259	447.775	360.097	383.709	902.251	1080.42	1366.02	919.087	1.29619	5e-05	0.000181778	438.45	572.9	391.487	375.146	585.675	1179.12	683.774	772.558	0.841283	1.22192e-09	9.87877e-09	274.804	341.754	231.602	220.102	302.314	680.585	384.262	429.98	1.24911	1.24657e-13	1.08848e-12	GO:0003824,GO:0004252,GO:0006508	Mastin;Smp_002150	Subfamily S1A unassigned peptidase (S01 family) [Source:UniProtKB/TrEMBL;Acc:G4VLL0]	gi|116256363|ref|NP_001070731.1|	transmembrane protease serine 13 isoform 1 [Homo sapiens]
SmVG_023439	178.17	238.417	145.875	173.764	412.719	518.182	409.997	459.455	1.29006	5e-05	0.000181778	185.979	146.831	128.132	130.454	208.216	284.81	283.812	296.891	0.906197	1.6563e-12	1.87912e-11	143.512	103.637	92.6165	94.8556	130.906	193.495	194.075	197.642	1.32785	4.88678e-14	4.38908e-13
Smp_178100	8.06219	11.5089	10.5619	9.59366	25.9079	26.8832	19.5404	24.6911	1.28821	5e-05	0.000181778	28.3908	23.8479	28.6811	25.8279	47.6769	42.0276	40.8993	50.4663	0.804885	1.17239e-17	2.13684e-16	18.1498	14.7702	17.5764	15.6932	25.0552	25.0692	23.4157	28.5784	1.1938	6.40302e-16	6.88837e-15	GO:0005509,GO:0046872	EF hand calcium binding domain containing protein;Smp_178100	Calcineurin B-related [Source:UniProtKB/TrEMBL;Acc:G4V737]	gi|13375787|ref|NP_078869.1|	EF-hand calcium-binding domain-containing protein 1 isoform a [Homo sapiens]
SmVG_000939	13.3989	17.3085	14.6358	19.5094	36.8817	44.1092	38.3828	38.8605	1.28682	5e-05	0.000181778	28.198	22.9972	23.9061	31.9874	47.3374	57.5579	56.2342	58.9317	1.01418	9.68953e-19	1.94755e-17	17.8246	14.0276	15.0792	18.431	22.189	31.9098	28.9323	29.8612	1.39431	6.46053e-17	7.48806e-16
Smp_010370	71.2797	73.2557	64.5569	65.2977	147.378	202.025	169.258	149.738	1.28448	5e-05	0.000181778	76.4102	78.0469	73.8781	67.8154	104.201	156.546	143.828	131.663	0.858748	6.74519e-28	2.50324e-26	46.0814	45.7756	42.4984	38.0929	49.931	86.5689	72.9078	67.5296	1.27704	1.85897e-28	4.70101e-27	GO:0016020,GO:0016021	Receptor expression enhancing protein 6;Smp_010370
Smp_161820	3.97586	3.94857	3.94243	4.07209	10.4907	8.1949	8.06249	12.0709	1.28421	5e-05	0.000181778	5.43768	6.15516	5.73808	5.7729	11.4947	13.9844	9.60341	16.5318	1.0572	4.39217e-14	5.76314e-13	3.24053	3.56169	3.2969	3.26146	5.65909	7.74657	5.04167	8.56469	1.58144	2.46875e-20	3.7035e-19		hypothetical protein;note=pfam_scan%3BPfam:PF03980.9%3B%3BE()%3D3.8E-6%3Bscore%3D26.8%3Bquer y 45-139%3Bdescription%3DNnf1;Smp_161820	Putative uncharacterized protein [Source:UniProtKB/TrEMBL;Acc:G4VA83]	_	_
Smp_050470	4.36836	3.71093	4.63393	4.13177	9.14184	10.7073	10.0885	10.9782	1.28034	5e-05	0.000181778	5.02642	6.2941	7.22775	5.65521	8.65103	12.4737	9.48221	12.2832	0.827514	1.40262e-29	5.76057e-28	3.10794	3.7426	4.22052	3.30493	4.26969	7.00265	5.02523	6.65097	1.21545	1.42093e-29	3.84283e-28	GO:0000462,GO:0005515,GO:0006364,GO:0030515,GO:0032040,GO:0034388	transducin beta protein 3 like;Smp_050470	Putative uncharacterized protein [Source:UniProtKB/TrEMBL;Acc:G4VH94]	gi|19913369|ref|NP_006444.2|	transducin beta-like protein 3 [Homo sapiens]
SmVG_024638	1.85636	1.44712	2.22105	2.00476	5.68101	3.57452	4.41174	4.61585	1.27993	5e-05	0.000181778	3.9882	3.74627	4.51933	3.42577	7.4399	7.13413	7.27459	8.75886	0.933327	1.44682e-14	1.9829e-13	2.79281	2.91856	3.45797	2.63737	3.99934	4.71499	4.41341	5.9701	1.23838	6.64237e-15	6.50604e-14
SmVG_000603	1.3993	1.09007	1.81569	1.31523	4.41283	3.23741	2.17491	3.78463	1.27593	5e-05	0.000181778	1.5691	2.19091	2.99509	1.94098	3.8387	2.56539	3.00358	4.31227	0.725799	6.22976e-05	0.000238895	0.964359	1.19624	1.81655	1.12835	1.80293	1.40541	1.48321	2.20516	1.00692	0.000212683	0.00055559
Smp_134980	1.74236	1.55189	2.71324	2.39913	5.03436	4.79521	5.24387	5.28127	1.27577	5e-05	0.000181778	3.68681	4.02488	6.21725	4.59236	6.75748	9.43166	6.28796	7.93806	0.762453	4.89901e-13	5.87738e-12	2.24417	2.34492	3.54351	2.62757	3.24592	5.1604	3.29618	4.19406	1.09925	2.02171e-14	1.889e-13	GO:0005215,GO:0016020,GO:0016021,GO:0034220,GO:0055085	oxalate:formate antiporter;Smp_134980	Putative oxalate:formate antiporter [Source:UniProtKB/TrEMBL;Acc:G4VQE6]	_	_
SmVG_016302:Smp_008920	1.64576	1.67589	1.81206	2.15632	4.67806	3.37273	4.8231	4.72125	1.27118	5e-05	0.000181778	2.27966	2.71306	2.63043	2.91437	4.79365	6.04153	3.70539	5.8726	0.905362	6.12256e-18	1.14819e-16	1.41951	1.61066	1.55286	1.69693	2.39341	3.46646	1.99962	3.19172	1.34451	7.77016e-18	9.67395e-17		voltage gated hydrogen channel 1;Smp_008920	Putative uncharacterized protein [Source:UniProtKB/TrEMBL;Acc:G4VIF2]	_	_
SmVG_016302:Smp_126900	1.64576	1.67589	1.81206	2.15632	4.67806	3.37273	4.8231	4.72125	1.27118	5e-05	0.000181778	2.27966	2.71306	2.63043	2.91437	4.79365	6.04153	3.70539	5.8726	0.905362	6.12256e-18	1.14819e-16	1.41951	1.61066	1.55286	1.69693	2.39341	3.46646	1.99962	3.19172	1.34451	7.77016e-18	9.67395e-17		voltage gated hydrogen channel 1;Smp_126900	Putative uncharacterized protein [Source:UniProtKB/TrEMBL;Acc:G4VIF3]	_	_
SmVG_016302:Smp_177310	1.64576	1.67589	1.81206	2.15632	4.67806	3.37273	4.8231	4.72125	1.27118	5e-05	0.000181778	2.27966	2.71306	2.63043	2.91437	4.79365	6.04153	3.70539	5.8726	0.905362	6.12256e-18	1.14819e-16	1.41951	1.61066	1.55286	1.69693	2.39341	3.46646	1.99962	3.19172	1.34451	7.77016e-18	9.67395e-17		hypothetical protein;Smp_177310	Putative uncharacterized protein [Source:UniProtKB/TrEMBL;Acc:G4VIF1]	_	_
SmVG_024763	0.47725	0.711514	0.862598	0.568104	2.15906	1.17202	1.18656	1.77469	1.26432	0.0002	0.000662986	1.09814	1.37228	2.68648	1.4461	3.0008	2.36175	1.81822	3.78949	0.788089	0.000383098	0.0012474	4.01363	3.6836	4.77414	3.47979	7.53762	7.79548	8.99822	10.3946	1.69809	9.5056e-22	1.55279e-20
Smp_202690	195.673	211.585	158.894	210.562	524.929	403.331	467.718	467.895	1.26285	5e-05	0.000181778	305.577	301.516	267.746	306.218	511.736	592.322	399.058	585.541	0.844025	9.8998e-25	2.98959e-23	194.597	182.877	161.047	184.066	266.321	347.986	227.095	330.51	1.24757	1.6938e-27	4.00264e-26	GO:0006950	universal stress protein;note=iprscan%3BInterPro:IPR006016 : UspA%3BPfam:PF00582%3B%3Bscore%3D4.4E-7%3Bquery 7-138%3Bdescription%3DUspA;note=iprscan%3BInterPro:IPR006015 : Universal stress protein (Usp)%3BPRINTS:PR01438%3B%3Bscore%3D1.6E-10%3Bquery 133-138%3Bdescription%3DUniversal stress protein A;note=iprscan%3BInterPro:IPR006015 : Universal stress protein (Usp)%3BPRINTS:PR01438%3B%3Bscore%3D1.…
Smp_043580	11.6697	10.1857	14.4752	13.1191	26.5579	31.7611	25.8917	34.2057	1.25984	5e-05	0.000181778	12.4331	15.1098	19.8073	15.4594	22.1594	27.1705	25.4347	34.172	0.817668	4.90918e-19	1.00978e-17	7.43177	8.73071	11.2417	8.64166	10.5988	14.9066	13.127	17.7404	1.20879	4.16956e-17	4.89095e-16	GO:0005515,GO:0005634,GO:0005694,GO:0008168,GO:0008270,GO:0016740,GO:0018024,GO:0032259,GO:0034968	histone lysine N methyltransferase SETMAR;Smp_043580	Putative histone-lysine n-methyltransferase, setb1 [Source:UniProtKB/TrEMBL;Acc:G4VK98]	gi|4507321|ref|NP_003164.1|	histone-lysine N-methyltransferase SUV39H1 [Homo sapiens]
SmVG_016018:Smp_027290	2.91894	3.07	3.16905	3.37077	9.15894	8.64007	5.16666	7.01425	1.25875	5e-05	0.000181778	12.9834	13.0507	13.7188	12.1048	15.7413	14.6932	16.6155	18.4281	0.492201	9.90167e-10	8.12241e-09	8.16275	7.67376	8.06164	7.07058	8.09141	8.57278	9.31102	10.2956	0.779688	4.39063e-10	2.62252e-09		hypothetical protein;note=predicted by EVM2;Smp_027290	Putative uncharacterized protein [Source:UniProtKB/TrEMBL;Acc:G4VHB8]	_	_
SmVG_016018:Smp_136950	2.91894	3.07	3.16905	3.37077	9.15894	8.64007	5.16666	7.01425	1.25875	5e-05	0.000181778	12.9834	13.0507	13.7188	12.1048	15.7413	14.6932	16.6155	18.4281	0.492201	9.90167e-10	8.12241e-09	8.16275	7.67376	8.06164	7.07058	8.09141	8.57278	9.31102	10.2956	0.779688	4.39063e-10	2.62252e-09		hypothetical protein;note=pfam_scan%3BPfam:PF13917.1%3B%3BE()%3D1.3E-7%3Bscore%3D31.0%3Bquer y 13-31%3Bdescription%3Dzf-CCHC_3;Smp_136950	Putative uncharacterized protein [Source:UniProtKB/TrEMBL;Acc:G4VHB7]	_	_
SmVG_016018:Smp_194950	2.91894	3.07	3.16905	3.37077	9.15894	8.64007	5.16666	7.01425	1.25875	5e-05	0.000181778	12.9834	13.0507	13.7188	12.1048	15.7413	14.6932	16.6155	18.4281	0.492201	9.90167e-10	8.12241e-09	8.16275	7.67376	8.06164	7.07058	8.09141	8.57278	9.31102	10.2956	0.779688	4.39063e-10	2.62252e-09		ELAV protein 2;Smp_194950	Elav (Embryonic lethal, abnormal vision,drosophila)-like protein [Source:UniProtKB/TrEMBL;Acc:G4VHB9]	gi|221316769|ref|NP_001138247.1|	ELAV-like protein 4 isoform 3 [Homo sapiens]
Smp_024490	30.5441	27.0594	27.4066	27.8585	65.4873	73.4502	67.4817	62.7926	1.2541	5e-05	0.000181778	32.6478	39.8106	36.5701	34.0249	53.3308	74.5201	59.7523	63.5385	0.822581	5.03573e-37	3.1495e-35	23.2583	27.1007	24.6612	22.9786	32.308	49.7534	37.7914	42.8195	1.26589	1.02905e-48	6.34103e-47	GO:0016787	hypothetical protein;note=trans_spliced (SO:0000870);note=predicted by EVM2;note=pfam_scan%3BPfam:PF03690.8%3B%3BE()%3D1.8E-115%3Bscore%3D385.6%3Bq uery 9-344%3Bdescription%3DUPF0160;note=iprscan%3BInterPro:IPR003226 : Metal-dependent protein hydrolase%3BPfam:PF03690%3B%3Bscore%3D1.3E-117%3Bquery 7-346%3Bdescription%3DMetal-dependent protein hydrolase;Smp_024490	Metal dependent hydrolase-related [Source:UniProtKB/TrEMBL;Acc:G4V8R4]	gi|145275185|ref|NP_067653.3|	MYG1 protein precursor [Homo sapiens]
Smp_023270	33.6237	33.5144	39.5478	37.7747	80.598	98.0965	72.9201	92.5046	1.25223	5e-05	0.000181778	45.9463	48.7351	58.064	50.4055	70.9297	87.7969	88.848	101.022	0.800848	3.25817e-36	1.92076e-34	27.8889	28.2851	33.1909	28.6563	34.8949	48.9933	46.859	53.9813	1.19265	6.04084e-28	1.47773e-26	GO:0000166,GO:0003676	RNA binding protein 40;Smp_023270.2	Putative uncharacterized protein [Source:UniProtKB/TrEMBL;Acc:G4VCA6]	gi|40538732|ref|NP_060089.1|	RNA-binding protein 40 [Homo sapiens]
Smp_178770	9.13541	6.51001	6.82116	7.71166	17.5716	17.7493	18.8555	17.6094	1.25019	5e-05	0.000181778	7.81673	10.8923	8.13347	8.36431	11.635	18.1403	12.9861	16.3123	0.781786	5.96001e-12	6.35786e-11	5.1295	7.09227	5.20462	5.52159	6.75008	10.9623	7.62592	9.47576	1.1485	1.65246e-14	1.56197e-13	GO:0005515	PDZ domain protein;Smp_178770	Putative uncharacterized protein [Source:UniProtKB/TrEMBL;Acc:G4VTG2]	_	_
Smp_143580	3.36492	3.89652	4.08234	3.14869	8.06519	10.8436	7.6816	7.84528	1.2486	5e-05	0.000181778	7.41829	7.44805	8.86497	5.49976	8.85368	11.7931	12.9137	12.5174	0.727415	4.53084e-10	3.8848e-09	4.53084	4.31007	5.15014	3.09554	4.29956	6.48514	6.77204	6.8443	1.06707	3.02991e-09	1.63976e-08		MORN repeat containing protein 5;note=predicted by EVM2;Smp_143580	Putative uncharacterized protein [Source:UniProtKB/TrEMBL;Acc:G4VDD1]	gi|223278407|ref|NP_940871.2|	MORN repeat-containing protein 5 [Homo sapiens]
Smp_058350	30.5271	42.5353	32.0738	35.627	85.1383	94.9433	60.4778	92.838	1.24397	5e-05	0.000181778	107.999	91.11	92.7123	98.9841	143.367	135.457	137.807	169.931	0.681495	9.70712e-13	1.12513e-11	64.7941	52.5681	52.953	55.6523	68.5735	74.2335	71.9566	88.4769	1.00865	2.83088e-15	2.87098e-14	GO:0003677	programmed cell death protein 5;Smp_058350	Putative programmed cell death [Source:UniProtKB/TrEMBL;Acc:G4VNL4]	gi|4759224|ref|NP_004699.1|	programmed cell death protein 5 [Homo sapiens]
SmVG_015226	50.7217	42.1067	38.0197	44.8721	110.797	106.098	81.4133	116.358	1.23867	5e-05	0.000181778	8.61875	9.52523	3.61521	4.42759	16.1713	12.7333	14.4215	20.0967	1.21019	1.63984e-05	7.07936e-05	28.6237	30.3114	27.4845	24.6414	38.1035	45.7533	32.528	58.9015	1.24967	1.11405e-11	8.05222e-11
SmVG_019103	4.78555	5.29009	7.13665	5.18467	12.7753	13.6736	11.5253	14.8524	1.23796	5e-05	0.000181778	10.0149	8.50135	13.1235	9.48516	12.9332	16.1857	15.4625	19.8966	0.710971	7.63764e-15	1.0767e-13	7.49147	5.78669	8.585	6.70919	7.51024	10.3083	9.41649	12.6367	1.02643	3.22311e-14	2.93547e-13
Smp_129220	4.01471	4.42849	2.8402	4.17354	10.2034	9.97391	8.30993	7.96306	1.23767	5e-05	0.000181778	8.22154	8.83343	7.10687	7.82294	12.6839	16.401	12.4749	12.3269	0.778116	4.08517e-17	7.0495e-16	4.92086	5.11776	4.07058	4.38483	5.98797	9.01628	6.29309	6.31512	1.15545	8.91557e-20	1.28405e-18		hypothetical protein;Smp_129220	Putative uncharacterized protein [Source:UniProtKB/TrEMBL;Acc:G4M0L6]	_	_
Smp_038530	6.96093	5.55764	5.36008	5.34036	15.6059	9.20445	16.6753	13.1995	1.23584	5e-05	0.000181778	5.52113	7.44294	6.00219	5.30899	10.1358	14.2931	6.18085	10.9768	0.761112	9.29533e-07	4.96221e-06	3.45485	4.43467	3.56039	3.09294	5.13281	8.17651	3.37128	6.02717	1.16015	5.37363e-11	3.59078e-10	GO:0004725,GO:0006470,GO:0008138,GO:0016301,GO:0016310,GO:0016311,GO:0016787,GO:0016791,GO:0035335	dual specificity protein phosphatase 14;Smp_038530	Putative map kinase phosphatase [Source:UniProtKB/TrEMBL;Acc:G4VNK2]	gi|153281158|ref|NP_004411.2|	dual specificity protein phosphatase 8 [Homo sapiens]
Smp_168960	6.89908	5.75779	5.28098	5.46838	14.2967	11.602	14.8645	14.2614	1.23318	5e-05	0.000181778	7.31906	9.52354	7.85922	7.28029	12.5927	17.4911	10.2945	15.3019	0.79991	3.53665e-19	7.3731e-18	4.61444	5.69428	4.70309	4.32662	6.41823	10.1299	5.684	8.46774	1.19322	9.35802e-24	1.77256e-22	GO:0005515	multiple pdz domain protein;Smp_168960	Multiple pdz domain protein, putative [Source:UniProtKB/TrEMBL;Acc:C1M044]	gi|112382257|ref|NP_795352.2|	inaD-like protein [Homo sapiens]
Smp_132960	1.05364	1.93169	2.04904	1.17418	3.57729	3.45533	2.83024	4.72928	1.23286	5e-05	0.000181778	5.35566	3.30758	7.21366	3.15732	4.54362	5.50423	5.16687	9.23497	0.540102	0.0122502	0.0272102	5.01383	3.05721	6.46811	2.81855	4.08746	4.61798	4.30051	7.78161	0.830387	0.00316371	0.00656197		hypothetical protein;Smp_132960
Smp_133800	1.05906	1.4274	1.46353	1.23549	2.67606	3.43248	2.61564	3.45351	1.23169	5e-05	0.000181778	2.02924	1.75432	2.55818	1.57181	2.20588	2.95589	2.72453	3.84978	0.649375	5.50819e-08	3.57763e-07	1.28657	1.04864	1.47305	0.922451	1.10105	1.72535	1.48767	2.11551	0.978064	7.208e-08	3.29779e-07		hypothetical protein;Smp_133800	Putative uncharacterized protein [Source:UniProtKB/TrEMBL;Acc:C4Q2Z0]	_	_
SmVG_015361	8.58052	10.3221	13.6037	8.80429	21.6336	30.1083	20.1443	24.9885	1.22961	5e-05	0.000181778	11.1204	9.64581	15.3209	9.2734	15.7428	18.8699	22.4487	21.5677	0.831452	4.74929e-11	4.60756e-10	7.24557	5.69845	8.94643	5.29737	7.84057	10.5047	11.3392	11.3125	1.21338	2.91697e-10	1.79517e-09
SmVG_022973	2.46159	2.23723	3.8652	1.55149	5.89382	6.07068	4.80245	6.93515	1.22845	5e-05	0.000181778	2.54033	3.24958	4.96097	2.63774	5.05771	5.4793	7.12915	8.60246	0.953008	2.24271e-08	1.5377e-07	2.37379	2.72126	4.18573	1.7338	3.61473	4.51587	4.96178	6.52285	1.40346	1.817e-08	8.91651e-08
SmVG_029390	0.734632	1.08469	1.7778	0.812217	3.04825	2.07731	2.66212	2.51457	1.22432	5e-05	0.000181778	5.1653	4.21843	6.37565	4.79006	7.53465	6.73477	6.47883	6.90681	0.571657	1.95983e-06	9.96167e-06	3.11676	2.52352	3.57226	2.68352	3.56637	3.837	3.38264	3.6022	0.841162	1.45423e-06	5.45601e-06
Smp_008470	59.8044	59.1738	59.78	64.3247	134.773	146.823	148.601	135.796	1.21933	5e-05	0.000181778	97.1538	107.368	107.129	105.547	147.922	210.306	155.084	182.741	0.770339	1.3519e-33	6.9403e-32	56.9598	60.1696	59.4976	58.0197	68.2978	112.7	78.3141	93.6148	1.14251	7.74015e-40	3.37929e-38		erythroblast macrophage protein EMP;Smp_008470	Putative erythroblast macrophage protein emp [Source:UniProtKB/TrEMBL;Acc:G4V5G9]	_	_
Smp_214070	25.0242	31.9155	24.2163	27.5516	67.8694	70.9659	52.513	61.7554	1.21927	5e-05	0.000181778	37.559	31.4122	31.8177	31.786	59.1181	57.3101	60.9429	64.4518	0.868903	1.06027e-20	2.50261e-19	21.644	17.4484	17.2682	16.9678	26.5585	30.0393	29.2294	31.1727	1.28604	4.15588e-23	7.42416e-22		no description by SANGER curators;Smp_214070
Smp_124990	14.4937	13.0943	11.7934	12.4999	28.8698	29.2594	37.3068	25.1286	1.21652	5e-05	0.000181778	14.8891	17.3301	14.882	14.2586	21.0425	37.7375	21.4505	23.352	0.761133	2.18344e-12	2.45234e-11	9.22269	10.3175	8.75944	8.37181	10.5162	21.4273	11.6402	12.5957	1.14704	7.6499e-15	7.4554e-14	GO:0000166,GO:0003924,GO:0005525,GO:0005622,GO:0006184,GO:0007165,GO:0007264,GO:0016020	ras protein family 2 like;Smp_124990	Putative uncharacterized protein [Source:UniProtKB/TrEMBL;Acc:G4LZK8]	_	_
Smp_202770	12.0601	14.3319	11.6398	12.5153	25.2615	36.1209	22.7266	33.118	1.21361	5e-05	0.000181778	19.3406	17.0303	18.1537	16.2951	22.2623	26.3232	34.0866	35.0582	0.75565	3.23781e-11	3.18634e-10	11.4498	9.73205	10.2575	9.08774	10.5462	14.5127	17.2681	17.9051	1.14217	5.71393e-14	5.11783e-13		hypothetical protein;Smp_202770
SmVG_025669:Smp_163790	5.92866	4.17676	5.10318	5.27948	12.1019	10.759	11.6533	12.9015	1.21058	5e-05	0.000181778	4.18235	6.13829	5.63749	5.10889	7.63743	10.0161	6.80483	10.8372	0.76596	1.59761e-17	2.86941e-16	2.58772	3.65206	3.32136	2.98647	3.83806	5.71954	3.72162	5.87078	1.13473	2.12254e-20	3.19399e-19		nuclear receptor 2DBD gamma;Smp_163790	Putative nuclear hormone receptor [Source:UniProtKB/TrEMBL;Acc:G4VTN1]	_	_
SmVG_025669:Smp_163800	5.92866	4.17676	5.10318	5.27948	12.1019	10.759	11.6533	12.9015	1.21058	5e-05	0.000181778	4.18235	6.13829	5.63749	5.10889	7.63743	10.0161	6.80483	10.8372	0.76596	1.59761e-17	2.86941e-16	2.58772	3.65206	3.32136	2.98647	3.83806	5.71954	3.72162	5.87078	1.13473	2.12254e-20	3.19399e-19		hypothetical protein;note=tmhmm%3B%3Bquery 1-174%3B;Smp_163800	Putative uncharacterized protein [Source:UniProtKB/TrEMBL;Acc:G4VTN0]	_	_
SmVG_031641	4.86652	5.46743	7.69907	6.5837	11.4304	19.6044	9.54183	16.3651	1.20985	0.0016	0.00435315	3.42315	3.79333	5.13551	4.53509	4.79089	5.86886	10.0439	9.34888	0.807556	3.81127e-05	0.000152513	2.6826	2.63645	3.97525	3.33179	3.38006	3.95401	6.9115	6.58947	1.27889	1.51529e-06	5.66329e-06
Smp_087330	16.0717	18.5333	15.0092	16.7716	40.8909	41.0037	36.7336	34.8665	1.20924	5e-05	0.000181778	18.7617	17.3168	17.7835	16.7757	28.136	34.7033	29.735	31.8591	0.830387	2.33987e-27	8.21353e-26	11.3615	10.0838	10.2397	9.57473	13.6299	19.261	15.6705	16.8562	1.22632	4.9685e-32	1.55541e-30		hypothetical protein;note=predicted by EVM2;Smp_087330	Putative uncharacterized protein [Source:UniProtKB/TrEMBL;Acc:G4VJF7]	_	_
Smp_064510	100.731	109.734	95.8341	107.755	251.825	230.227	246.657	228.499	1.20901	5e-05	0.000181778	133.456	133.748	127.913	131.34	203.634	259.89	188.232	229.902	0.779296	1.97952e-34	1.06505e-32	80.0921	77.2676	73.0307	74.3378	98.7821	144.275	98.0953	121.945	1.15892	1.35508e-36	5.17376e-35	GO:0000469,GO:0004521,GO:0030490,GO:0030688,GO:0090502	RNA binding protein NOB1;Smp_064510	Putative rna-binding protein nob1 [Source:UniProtKB/TrEMBL;Acc:G4VKB6]	gi|7661532|ref|NP_054781.1|	RNA-binding protein NOB1 [Homo sapiens]
Smp_040190	72.2393	69.7951	65.7689	73.8801	166.65	150.905	188.223	144.892	1.20785	5e-05	0.000181778	77.0297	84.9555	78.8881	79.8044	120.684	181.084	108.935	130.803	0.767396	1.67347e-21	4.19936e-20	46.9337	49.7269	45.7146	45.9083	59.6827	101.846	58.6086	70.1959	1.14881	3.99625e-24	7.81276e-23	GO:0000166,GO:0004672,GO:0004674,GO:0005524,GO:0005634,GO:0005737,GO:0006468,GO:0016301,GO:0016310,GO:0016772,GO:0032870,GO:0035556	serine:threonine protein kinase SIK2;Smp_040190	Serine/threonine kinase [Source:UniProtKB/TrEMBL;Acc:G4VAW0]	gi|254028234|ref|NP_001034558.2|	serine/threonine-protein kinase MARK2 isoform d [Homo sapiens]
SmVG_008110	11.4315	12.095	14.4905	13.6912	36.3888	20.9274	27.9881	33.5446	1.20067	5e-05	0.000181778	4.79986	6.00477	8.44299	5.81872	9.17186	14.0979	9.13285	12.0661	0.857674	5.93936e-06	2.7793e-05	8.37808	8.15172	9.6803	9.21185	13.6203	15.5171	9.55555	15.7395	1.19507	8.59845e-11	5.56983e-10
Smp_036630	17.1477	18.0418	17.3718	16.9209	39.1384	42.6727	34.509	43.249	1.19947	5e-05	0.000181778	25.8667	25.9667	26.1169	23.6509	37.5263	45.2521	39.0591	50.9828	0.794377	1.78582e-25	5.57039e-24	15.0777	14.5545	14.4657	12.9666	17.4536	24.2167	19.4612	25.7136	1.18331	4.65049e-32	1.46055e-30	GO:0005515	SPRY domain containing SOCS box protein 3;Smp_036630	Putative spry domain containing socs box protein [Source:UniProtKB/TrEMBL;Acc:G4VQG2]	gi|27552770|ref|NP_543137.2|	SPRY domain-containing SOCS box protein 3 [Homo sapiens]
Smp_138510	74.9618	80.7161	72.634	88.6374	183.716	181.998	172.996	188.725	1.19857	5e-05	0.000181778	87.4415	85.9949	84.4551	95.8077	132.794	163.678	133.55	170.164	0.796076	7.14513e-36	4.05692e-34	52.2136	49.4077	48.0488	54.0988	63.2214	89.5224	69.77	88.809	1.17686	1.19689e-34	4.29522e-33		hypothetical protein;note=predicted by EVM2;Smp_138510	Putative uncharacterized protein [Source:UniProtKB/TrEMBL;Acc:G4VFN0]	_	_
Smp_025700	2.23955	2.12294	2.15213	2.2573	5.03394	4.53256	6.11555	4.36775	1.19262	5e-05	0.000181778	2.2565	2.63529	2.45374	2.27913	3.02846	3.87083	2.62896	3.55626	0.555801	1.73124e-10	1.57306e-09	1.53364	1.64425	1.69395	1.45335	1.78101	3.11846	1.75551	2.30329	1.04178	5.14469e-19	7.03493e-18		rab9 effector protein with kelch motifs;Smp_025700	Putative rab9p40 [Source:UniProtKB/TrEMBL;Acc:G4VAX0]	gi|33695109|ref|NP_005824.2|	rab9 effector protein with kelch motifs isoform a [Homo sapiens]
SmVG_025116:Smp_018120	2.48028	2.13271	2.59028	2.68633	5.55758	5.82273	5.09732	6.09759	1.19076	5e-05	0.000181778	3.42207	4.0544	4.55231	4.14621	5.47773	6.68587	5.6011	7.69325	0.706399	2.95164e-27	1.03316e-25	2.40783	2.5866	2.94226	2.70996	2.83622	3.9691	3.08731	4.195	0.933044	1.74894e-21	2.82382e-20		kinesin protein KIF9;Smp_018120	Putative kif9 [Source:UniProtKB/TrEMBL;Acc:G4VP07]	gi|116686122|ref|NP_036442.3|	chromosome-associated kinesin KIF4A [Homo sapiens]
SmVG_025116:Smp_132130	2.48028	2.13271	2.59028	2.68633	5.55758	5.82273	5.09732	6.09759	1.19076	5e-05	0.000181778	3.42207	4.0544	4.55231	4.14621	5.47773	6.68587	5.6011	7.69325	0.706399	2.95164e-27	1.03316e-25	2.40783	2.5866	2.94226	2.70996	2.83622	3.9691	3.08731	4.195	0.933044	1.74894e-21	2.82382e-20		kinesin family;Smp_132130	Putative uncharacterized protein [Source:UniProtKB/TrEMBL;Acc:G4VP06]	_	_
SmVG_025116:Smp_132150	2.48028	2.13271	2.59028	2.68633	5.55758	5.82273	5.09732	6.09759	1.19076	5e-05	0.000181778	3.42207	4.0544	4.55231	4.14621	5.47773	6.68587	5.6011	7.69325	0.706399	2.95164e-27	1.03316e-25	2.40783	2.5866	2.94226	2.70996	2.83622	3.9691	3.08731	4.195	0.933044	1.74894e-21	2.82382e-20		hypothetical protein;Smp_132150	Putative uncharacterized protein [Source:UniProtKB/TrEMBL;Acc:G4VP08]	_	_
SmVG_025116:Smp_132160	2.48028	2.13271	2.59028	2.68633	5.55758	5.82273	5.09732	6.09759	1.19076	5e-05	0.000181778	3.42207	4.0544	4.55231	4.14621	5.47773	6.68587	5.6011	7.69325	0.706399	2.95164e-27	1.03316e-25	2.40783	2.5866	2.94226	2.70996	2.83622	3.9691	3.08731	4.195	0.933044	1.74894e-21	2.82382e-20		hypothetical protein;note=tmhmm%3B%3Bquery 1-501%3B;note=%3Bquery 236-501%3B;note=%3Bquery 213-235%3B;note=%3Bquery 1-212%3B;Smp_132160	Putative uncharacterized protein [Source:UniProtKB/TrEMBL;Acc:G4VP09]	_	_
SmVG_033248:Smp_105070	17.0636	17.6045	15.6256	17.2276	38.1222	40.3813	35.8871	39.6277	1.18969	5e-05	0.000181778	18.8841	19.5359	18.3376	18.2125	27.6622	34.0543	29.4535	35.878	0.784773	9.44579e-31	4.15649e-29	11.4285	11.3713	10.6293	10.3978	13.5865	19.0107	15.5538	18.9541	1.16382	4.18293e-39	1.76299e-37		hypothetical protein;note=predicted by EVM2;Smp_105070	Putative uncharacterized protein [Source:UniProtKB/TrEMBL;Acc:G4M110]	_	_
SmVG_033248:Smp_105080	17.0636	17.6045	15.6256	17.2276	38.1222	40.3813	35.8871	39.6277	1.18969	5e-05	0.000181778	18.8841	19.5359	18.3376	18.2125	27.6622	34.0543	29.4535	35.878	0.784773	9.44579e-31	4.15649e-29	11.4285	11.3713	10.6293	10.3978	13.5865	19.0107	15.5538	18.9541	1.16382	4.18293e-39	1.76299e-37		Endonuclease G;Smp_105080	Endonuclease related [Source:UniProtKB/TrEMBL;Acc:G4M111]	gi|53759134|ref|NP_004426.2|	endonuclease G, mitochondrial precursor [Homo sapiens]
Smp_141320	13.4083	15.9743	13.6608	12.1292	35.7145	24.9469	37.435	27.7131	1.18921	5e-05	0.000181778	18.1292	16.6078	17.1436	14.2867	27.8518	38.0443	19.4841	26.9517	0.771196	6.6967e-11	6.38129e-10	11.5912	10.0519	10.3641	8.58418	14.7357	22.4769	11.3183	15.6119	1.16587	4.45214e-14	4.00981e-13		RILP protein;note=trans_spliced (SO:0000870);note=predicted by EVM2;note=pfam_scan%3BPfam:PF09744.4%3B%3BE()%3D4.0E-11%3Bscore%3D42.8%3Bque ry 7-114%3Bdescription%3DJnk-SapK_ap_N;note=pfam_scan%3BPfam:PF11461.3%3B%3BE()%3D5.5E-8%3Bscore%3D32.7%3Bquer y 340-393%3Bdescription%3DRILP;note=iprscan%3BInterPro:IPR019143 : JNK/Rab-associated protein-1%3BPfam:PF09744%3B%3Bscore%3D3.4E-6%3Bquery 7-131%3Bd…	Putative jnk/sapk-associated protein [Source:UniProtKB/TrEMBL;Acc:G4V7P6]	_	_
SmVG_035516	2.32794	2.47113	3.21153	2.20982	5.04153	6.57891	5.03625	6.63322	1.18825	5e-05	0.000181778	3.3411	3.30201	4.36824	2.84178	4.61194	6.31061	5.89535	6.97759	0.799927	1.0046e-25	3.19012e-24	3.10488	3.07855	3.61249	2.71666	3.48009	5.18428	4.58885	5.62232	1.13736	7.92571e-27	1.81564e-25
SmVG_008570	0.773006	1.04312	0.994587	0.783879	2.01139	2.32438	1.76846	2.07656	1.18641	5e-05	0.000181778	2.15573	1.98409	2.84221	1.76513	2.42829	2.97324	3.23397	3.94691	0.623011	6.20769e-08	3.99817e-07	2.05813	2.02082	2.09502	1.46145	1.32293	1.95009	1.81269	2.2674	0.488209	0.00176488	0.00386045
Smp_126860	24.158	32.8606	25.1185	28.6113	68.3473	65.384	53.2596	64.2658	1.18188	5e-05	0.000181778	58.8198	55.7294	52.9483	55.2806	83.2954	85.6418	74.7493	92.5993	0.684218	3.43606e-23	9.42887e-22	37.7686	34.3185	32.0103	33.261	42.257	50.4864	38.7215	50.0837	1.02451	3.953e-20	5.84899e-19		rab gap:tbc;Smp_126860	Rab-gap/tbc-related [Source:UniProtKB/TrEMBL;Acc:G4VIE1]	_	_
Smp_166800	1.64324	1.45626	1.06964	0.991371	3.53723	2.15462	3.10973	2.86912	1.1773	5e-05	0.000181778	4.2221	4.34927	3.14862	3.25449	8.4469	8.16649	5.13043	7.15712	0.911693	1.50151e-09	1.20287e-08	2.56184	2.43302	1.78745	1.85745	4.03684	4.57594	2.70343	3.75876	1.37645	1.23898e-11	8.91556e-11		hypothetical protein;Smp_166800	Putative uncharacterized protein [Source:UniProtKB/TrEMBL;Acc:G4VGI3]	_	_
SmVG_008326	36.6881	83.8682	93.4375	87.3129	152.596	212.197	131.283	184.169	1.17482	0.012	0.0258551	69.1394	28.2088	89.3964	74.2026	90.1486	102.036	125.522	140.323	0.907034	0.00103575	0.00306032	43.0094	16.5173	53.2735	43.7376	46.5544	58.2738	70.9676	77.3019	1.24543	2.4256e-05	7.45649e-05
Smp_160590	2.01803	1.62684	1.45454	1.22566	3.69094	3.34176	3.8893	3.34759	1.17379	5e-05	0.000181778	1.7299	2.21372	1.72077	1.23585	2.44931	3.595	2.2525	2.9055	0.74652	4.4581e-10	3.82508e-09	1.06926	1.32117	1.01512	0.722807	1.23532	2.05681	1.23018	1.58851	1.09725	3.77915e-10	2.28817e-09		hypothetical protein;Smp_160590	Putative uncharacterized protein [Source:UniProtKB/TrEMBL;Acc:G4VEL8]	_	_
SmVG_024812	1.15395	0	1.49123	2.2469	0.849905	6.20581	1.39637	2.5838	1.17368	0.0111	0.0241669	230.093	261.414	391.106	287.202	297.759	312.558	308.905	490.58	0.474974	0.000336952	0.00111452	198.791	215.223	316.886	237.255	213.82	245.689	229.664	366.246	0.696161	4.48315e-05	0.000131787
SmVG_023513	3.7706	2.62196	3.80081	3.42411	9.37038	9.18267	3.88658	8.22503	1.17112	5e-05	0.000181778	40.1856	43.7037	65.9872	53.764	52.4406	50.4251	66.9445	86.4421	0.484136	0.00219833	0.00601103	27.6315	28.488	42.2789	34.1118	28.1433	31.1009	38.8294	50.6127	0.731683	0.000141229	0.00037994
Smp_186940	11.0432	11.7604	14.412	14.1141	26.0621	31.1159	26.5741	31.8267	1.17101	5e-05	0.000181778	15.74	15.9291	20.9759	18.6001	23.5292	31.4996	28.5808	37.7761	0.795704	1.4748e-20	3.44149e-19	10.3311	10.5855	13.642	11.4948	12.1142	19.0287	17.0094	22.0281	1.14937	5.23823e-16	5.6666e-15		hypothetical protein;Smp_186940
SmVG_012088	11.8434	10.5637	12.8834	9.9736	27.5162	27.6367	21.3106	25.378	1.16989	5e-05	0.000181778	5.48683	8.2214	6.91245	4.48178	11.2753	8.1481	8.20285	9.60813	0.684793	5.43967e-05	0.00021176	4.62401	5.96245	5.64886	3.84257	6.6871	7.67381	7.5459	8.30626	1.16186	1.63603e-11	1.16351e-10
Smp_174320	1.87342	2.06502	1.60714	1.84858	3.71133	3.67864	5.30109	3.9273	1.16832	5e-05	0.000181778	2.36985	2.26696	2.00583	2.20832	2.64147	4.93216	2.89944	3.51239	0.688392	9.83492e-09	7.07804e-08	1.42151	1.3242	1.15609	1.26699	1.24618	2.72092	1.47915	1.81495	1.0341	1.99494e-09	1.10445e-08	GO:0003677,GO:0003700,GO:0005524,GO:0005634,GO:0006355	Protein lozenge;Smp_174320	Putative lozenge [Source:UniProtKB/TrEMBL;Acc:G4VRL8]	_	_
SmVG_031638:Smp_173290	4.78726	6.13391	6.45474	7.3081	10.9224	18.137	11.0129	15.2715	1.16484	5e-05	0.000181778	9.23738	7.08998	9.68501	10.9178	10.8687	14.3694	15.7808	17.7882	0.723699	4.07947e-08	2.7096e-07	5.76947	4.35757	6.11809	6.45354	5.51112	8.7548	9.17119	10.3327	1.08341	5.30359e-10	3.14469e-09		annexin;Smp_173290
SmVG_031638:Smp_173300	4.78726	6.13391	6.45474	7.3081	10.9224	18.137	11.0129	15.2715	1.16484	5e-05	0.000181778	9.23738	7.08998	9.68501	10.9178	10.8687	14.3694	15.7808	17.7882	0.723699	4.07947e-08	2.7096e-07	5.76947	4.35757	6.11809	6.45354	5.51112	8.7548	9.17119	10.3327	1.08341	5.30359e-10	3.14469e-09		annexin;Smp_173300
Smp_060090	290.63	374.653	288.647	309.6	816.905	761.926	544.465	704.959	1.16245	5e-05	0.000181778	741.942	603.473	611.291	590.728	953.938	827.818	843.408	971.389	0.638182	2.13026e-08	1.46745e-07	454.439	352.342	354.587	344.78	461.467	462.937	407.797	519.47	0.956572	1.12542e-10	7.18026e-10	GO:0003735,GO:0005622,GO:0005840,GO:0006412,GO:0022627,GO:0030529	ribosomal protein S12;Smp_060090	40S ribosomal protein S12 [Source:UniProtKB/TrEMBL;Acc:G4VAJ9]	gi|14277700|ref|NP_001007.2|	40S ribosomal protein S12 [Homo sapiens]
Smp_052990	4.96045	6.15944	6.42369	6.21326	13.272	13.3727	13.2712	13.2149	1.16121	5e-05	0.000181778	6.28292	5.85484	7.64611	6.34756	9.11787	12.5931	9.16466	11.4174	0.738252	1.66264e-16	2.73869e-15	3.92834	3.50818	4.51771	3.74586	4.65122	7.20115	4.96135	6.16539	1.101	5.60956e-19	7.59592e-18	GO:0005506,GO:0015671,GO:0019825,GO:0020037	globin X;Smp_052990	Putative globin X [Source:UniProtKB/TrEMBL;Acc:G4VK03]	_	_
Smp_120330	2.93703	2.14877	5.95238	3.65111	6.30245	6.45281	7.758	12.3275	1.16072	5e-05	0.000181778	2.96122	4.36608	7.73453	4.46491	7.42444	8.76217	5.4162	13.8387	0.874196	9.0582e-05	0.000335456	3.16015	3.64842	7.22244	4.16859	4.67901	7.97517	4.26726	11.3177	1.14803	0.000153557	0.000410611		hypothetical protein;Smp_120330	Putative uncharacterized protein [Source:UniProtKB/TrEMBL;Acc:C4QU55]	_	_
Smp_137910	4.03	3.55958	4.00991	3.90832	8.08231	7.6531	10.5222	8.40932	1.16056	5e-05	0.000181778	4.37846	5.5251	5.37708	5.09238	6.87668	11.5111	6.39411	8.76262	0.735562	2.36232e-16	3.8097e-15	2.65589	3.21808	3.08846	2.90532	3.37463	6.43715	3.39687	4.65713	1.11316	1.52991e-14	1.45461e-13	GO:0005515,GO:0005923	tight junction protein 3 (zona occludens 3);Smp_137910	Putative tight junction protein [Source:UniProtKB/TrEMBL;Acc:G4VGU1]	gi|116875767|ref|NP_003248.3|	tight junction protein ZO-1 isoform a [Homo sapiens]
SmVG_011109:Smp_033590	5.36647	5.58913	5.71087	5.35123	11.8635	13.4027	10.978	12.7545	1.15408	5e-05	0.000181778	7.85677	8.35703	8.50311	7.53998	10.9991	14.1364	12.1124	14.4785	0.72511	9.77942e-30	4.05698e-28	4.69582	4.78068	4.84098	4.24748	5.25379	7.73404	6.22754	7.54042	1.07658	2.58757e-40	1.16095e-38		ring finger protein 113a;Smp_033590	Putative uncharacterized protein [Source:UniProtKB/TrEMBL;Acc:G4LVA8]	gi|5902158|ref|NP_008909.1|	RING finger protein 113A [Homo sapiens]
SmVG_011109:Smp_210160	5.36647	5.58913	5.71087	5.35123	11.8635	13.4027	10.978	12.7545	1.15408	5e-05	0.000181778	7.85677	8.35703	8.50311	7.53998	10.9991	14.1364	12.1124	14.4785	0.72511	9.77942e-30	4.05698e-28	4.69582	4.78068	4.84098	4.24748	5.25379	7.73404	6.22754	7.54042	1.07658	2.58757e-40	1.16095e-38		DNAJ heat shock N terminal domain containing protein;Smp_210160
SmVG_011109:Smp_210170	5.36647	5.58913	5.71087	5.35123	11.8635	13.4027	10.978	12.7545	1.15408	5e-05	0.000181778	7.85677	8.35703	8.50311	7.53998	10.9991	14.1364	12.1124	14.4785	0.72511	9.77942e-30	4.05698e-28	4.69582	4.78068	4.84098	4.24748	5.25379	7.73404	6.22754	7.54042	1.07658	2.58757e-40	1.16095e-38		RNA polymerase II associated protein 2;Smp_210170	Putative uncharacterized protein [Source:UniProtKB/TrEMBL;Acc:G4LVA6]	gi|226246608|ref|NP_079089.2|	putative RNA polymerase II subunit B1 CTD phosphatase RPAP2 [Homo sapiens]
SmVG_000139:Smp_003760	362.775	413.777	368.481	398.891	899.382	917.285	811.002	804.526	1.15253	5e-05	0.000181778	460.666	427.632	440.639	434.453	664.815	795.444	696.909	744.844	0.764139	7.27916e-26	2.32952e-24	266.029	236.282	238.996	232.112	303.075	418.881	339.397	370.719	1.13345	1.38013e-28	3.53605e-27		hypothetical protein;note=predicted by EVM2;note=trans_spliced (SO:0000870);Smp_003760
SmVG_000139:Smp_003770	362.775	413.777	368.481	398.891	899.382	917.285	811.002	804.526	1.15253	5e-05	0.000181778	460.666	427.632	440.639	434.453	664.815	795.444	696.909	744.844	0.764139	7.27916e-26	2.32952e-24	266.029	236.282	238.996	232.112	303.075	418.881	339.397	370.719	1.13345	1.38013e-28	3.53605e-27		Histone H1 delta;Smp_003770	Putative histone h1/h5 [Source:UniProtKB/TrEMBL;Acc:G4V6K8]	gi|4885371|ref|NP_005309.1|	histone H1.0 [Homo sapiens]
Smp_196130	5.81706	7.20576	5.95279	6.51741	13.7102	15.5469	12.2789	15.1039	1.15172	5e-05	0.000181778	21.7663	19.0501	18.4138	19.0902	25.496	29.3123	26.3202	31.4993	0.620681	8.40496e-22	2.15296e-20	13.0146	10.9721	10.4395	10.6607	12.1093	16.082	13.4442	16.1867	0.921765	9.4548e-19	1.26793e-17		salivary selenoprotein;Smp_196130	15 kDa selenoprotein [Source:UniProtKB/TrEMBL;Acc:G4V5Z3]	_	_
SmVG_011637:Smp_075030	13.6555	14.0793	11.9862	13.6034	29.0876	30.6516	28.4909	30.2322	1.15156	5e-05	0.000181778	17.5123	18.1723	17.1687	17.4041	26.0218	32.4478	26.9552	33.9787	0.783466	7.76935e-35	4.2545e-33	10.7617	10.7538	10.0313	10.068	12.7524	18.2687	14.4053	18.2328	1.15648	9.58618e-42	4.53063e-40		myotrophin;note=predicted by EVM2;note=pfam_scan%3BPfam:PF12796.2%3B%3BE()%3D2.2E-19%3Bscore%3D69.4%3Bque ry 6-90%3Bdescription%3DAnk_2;note=iprscan%3BInterPro:IPR002110 : Ankyrin%3BSMART:SM00248%3B%3Bscore%3D1.3E-6%3Bquery 34-63%3Bdescription%3DAnkyrin;note=iprscan%3BInterPro:IPR002110 : Ankyrin%3BPfam:PF00023%3B%3Bscore%3D8.1E-9%3Bquery 34-66%3Bdescription%3DAnkyrin;Smp_075030	Putative myotrophin [Source:UniProtKB/TrEMBL;Acc:G4VH09]	gi|13376842|ref|NP_079511.1|	tankyrase-2 [Homo sapiens]
SmVG_011637:Smp_162650	13.6555	14.0793	11.9862	13.6034	29.0876	30.6516	28.4909	30.2322	1.15156	5e-05	0.000181778	17.5123	18.1723	17.1687	17.4041	26.0218	32.4478	26.9552	33.9787	0.783466	7.76935e-35	4.2545e-33	10.7617	10.7538	10.0313	10.068	12.7524	18.2687	14.4053	18.2328	1.15648	9.58618e-42	4.53063e-40		anoctamin 10;Smp_162650	Anoctamin [Source:UniProtKB/TrEMBL;Acc:G4VH10]	gi|325651948|ref|NP_001191762.1|	anoctamin-10 isoform 4 [Homo sapiens]
Smp_143920	7.28818	7.06682	7.93859	7.95235	15.6723	17.0034	15.7343	18.7433	1.15072	5e-05	0.000181778	8.21364	9.68606	10.4943	9.38605	12.2235	16.1668	12.5342	18.3963	0.700384	4.87369e-22	1.26419e-20	5.0075	5.65343	6.08054	5.39073	6.07675	9.11878	6.82031	10.0247	1.05035	1.23634e-22	2.13801e-21	GO:0016180,GO:0032039	integrator complex subunit 9;Smp_143920	Putative uncharacterized protein [Source:UniProtKB/TrEMBL;Acc:G4VKG6]	gi|223555968|ref|NP_060720.2|	integrator complex subunit 9 isoform 1 [Homo sapiens]
SmVG_014983	9.75028	9.34985	12.3378	13.1525	23.3494	23.8855	19.0798	32.5249	1.14836	5e-05	0.000181778	8.12324	7.87057	9.71554	10.7289	13.7914	14.3949	15.6913	20.2733	0.84194	1.20765e-10	1.11791e-09	8.06832	7.33175	9.59714	9.2502	10.8785	12.5885	12.5802	16.7822	1.1878	1.69385e-11	1.20112e-10
Smp_002080	123.253	128.371	101.692	126.89	316.252	252.105	223.256	271.415	1.14646	5e-05	0.000181778	200.064	205.382	168.628	198.502	339.688	319.75	275.124	352.843	0.786008	2.14972e-15	3.18733e-14	118.347	116.835	94.9816	111.806	160.713	173.868	143.053	183.808	1.16929	2.54351e-19	3.57339e-18	GO:0000166,GO:0004478,GO:0005524,GO:0005829,GO:0006556,GO:0006730,GO:0016740,GO:0046872	S adenosylmethionine synthetase;Smp_002080	S-adenosylmethionine synthase [Source:UniProtKB/TrEMBL;Acc:G4VLI2]	gi|5174529|ref|NP_005902.1|	S-adenosylmethionine synthase isoform type-2 [Homo sapiens]
Smp_018160	38.4221	45.6536	37.5145	42.6182	98.7277	92.6017	79.1527	92.804	1.14558	5e-05	0.000181778	68.526	64.9362	63.2232	64.2177	92.991	100.007	82.9796	104.541	0.654467	9.06851e-21	2.15285e-19	42.3521	38.2164	37.0614	36.8323	46.2761	56.154	44.94	56.4618	0.977386	5.32206e-21	8.30378e-20		PIH1 domain containing protein 1;note=predicted by EVM2;note=pfam_scan%3BPfam:PF08190.7%3B%3BE()%3D1.5E-24%3Bscore%3D86.9%3Bque ry 1-118%3Bdescription%3DPIH1;note=iprscan%3BInterPro:IPR012981 : Nop17p%3BPfam:PF08190%3B%3Bscore%3D6.9E-20%3Bquery 1-196%3Bdescription%3DNop17p;Smp_018160	Putative uncharacterized protein [Source:UniProtKB/TrEMBL;Acc:G4VP11]	gi|8923598|ref|NP_060386.1|	PIH1 domain-containing protein 1 [Homo sapiens]
Smp_197110	8.86745	8.14681	11.2431	8.3636	18.4064	22.3063	15.4636	24.8338	1.14543	5e-05	0.000181778	7.08908	7.05434	9.5803	6.10678	10.5742	10.6852	13.3117	17.5115	0.809253	6.44122e-10	5.42462e-09	7.6042	8.33632	10.9356	7.72683	9.65603	11.9838	12.7362	17.7955	1.14343	4.18187e-13	3.46508e-12	GO:0003676,GO:0003723,GO:0003964,GO:0004190,GO:0006278,GO:0006508,GO:0015074,GO:0016301,GO:0016310	gag pol polyprotein;Smp_197110
SmVG_028687:Smp_077000	4.54032	3.93001	5.20184	4.78794	10.2163	11.1115	10.1409	9.35473	1.14499	5e-05	0.000181778	6.98695	7.82413	9.02043	7.50567	11.1397	13.5936	11.6029	13.0558	0.717549	4.13851e-18	7.89327e-17	4.31083	4.54493	5.20016	4.23147	5.39402	7.62727	6.11948	6.93885	1.05889	9.7411e-22	1.5886e-20		hypothetical protein;Smp_077000	Putative uncharacterized protein [Source:UniProtKB/TrEMBL;Acc:G4LXG1]	_	_
SmVG_028687:Smp_077010	4.54032	3.93001	5.20184	4.78794	10.2163	11.1115	10.1409	9.35473	1.14499	5e-05	0.000181778	6.98695	7.82413	9.02043	7.50567	11.1397	13.5936	11.6029	13.0558	0.717549	4.13851e-18	7.89327e-17	4.31083	4.54493	5.20016	4.23147	5.39402	7.62727	6.11948	6.93885	1.05889	9.7411e-22	1.5886e-20		hypothetical protein;Smp_077010	Putative uncharacterized protein [Source:UniProtKB/TrEMBL;Acc:G4LXG2]	_	_
Smp_197880	1.00612	0.748138	1.11845	1.30459	2.38258	2.27494	2.26634	2.31001	1.14437	5e-05	0.000181778	1.1511	1.54733	1.68136	1.81172	2.1988	2.66161	2.20146	2.49754	0.702261	5.34412e-10	4.5599e-09	0.690549	0.892162	0.956119	1.02456	1.0478	1.46913	1.1285	1.30166	1.03105	3.90703e-10	2.35827e-09	GO:0004386,GO:0017108,GO:0033567,GO:0043142	DNA replication ATP dependent helicase Dna2;Smp_197880	Putative dna replication helicase dna2 [Source:UniProtKB/TrEMBL;Acc:G4VIF6]	gi|320461728|ref|NP_001073918.2|	DNA2-like helicase [Homo sapiens]
Smp_038980	6.83005	7.49059	7.36698	6.39722	14.5814	16.8142	13.6177	16.9177	1.14087	5e-05	0.000181778	18.3359	17.4398	18.4203	17.3303	21.2233	27.5185	24.477	28.404	0.606502	9.50981e-20	2.07015e-18	11.1171	10.3152	10.7292	10.0165	10.4553	15.6307	13.1276	15.3137	0.906695	1.06412e-24	2.17197e-23		deoxynucleotidyltransferase terminal interacting;Smp_038980.2	Putative uncharacterized protein [Source:UniProtKB/TrEMBL;Acc:G4VQZ2]	_	_
SmVG_015860:Smp_070070	13.5811	15.2457	13.8116	14.0204	30.0289	35.2671	29.6136	29.8347	1.1386	5e-05	0.000181778	25.7877	26.6927	26.6923	25.1242	35.0812	46.3358	40.3648	42.6107	0.712997	1.94006e-27	6.82956e-26	15.3871	15.2342	15.1841	14.108	16.8788	25.4848	21.2555	22.34	1.06198	2.41779e-34	8.46749e-33		pre mrna 3' end processing factor fip1;Smp_070070	Fip1-like 1 protein [Source:UniProtKB/TrEMBL;Acc:G4VJD0]	gi|201023341|ref|NP_001128410.1|	pre-mRNA 3'-end-processing factor FIP1 isoform 3 [Homo sapiens]
SmVG_015860:Smp_070070.2	13.5811	15.2457	13.8116	14.0204	30.0289	35.2671	29.6136	29.8347	1.1386	5e-05	0.000181778	25.7877	26.6927	26.6923	25.1242	35.0812	46.3358	40.3648	42.6107	0.712997	1.94006e-27	6.82956e-26	15.3871	15.2342	15.1841	14.108	16.8788	25.4848	21.2555	22.34	1.06198	2.41779e-34	8.46749e-33		pre mrna 3' end processing factor fip1;Smp_070070.2
SmVG_015860:Smp_160200	13.5811	15.2457	13.8116	14.0204	30.0289	35.2671	29.6136	29.8347	1.1386	5e-05	0.000181778	25.7877	26.6927	26.6923	25.1242	35.0812	46.3358	40.3648	42.6107	0.712997	1.94006e-27	6.82956e-26	15.3871	15.2342	15.1841	14.108	16.8788	25.4848	21.2555	22.34	1.06198	2.41779e-34	8.46749e-33		pre mrna 3' end processing factor fip1;Smp_160200	Putative smad nuclear interacting protein [Source:UniProtKB/TrEMBL;Acc:G4VJD2]	_	_
Smp_130530	5.28306	4.64398	4.94062	4.69551	11.3118	11.0322	11.2901	9.43512	1.13852	5e-05	0.000181778	7.0106	8.64933	8.27114	7.38729	12.0274	16.2375	10.7156	12.1455	0.739605	1.24e-22	3.29269e-21	4.78043	5.64272	5.2512	4.9138	6.66117	10.1735	6.1802	7.2345	1.09256	3.7048e-23	6.64271e-22	GO:0000132,GO:0000776,GO:0005813,GO:0005871,GO:0007020,GO:0007059,GO:0007100,GO:0008017,GO:0016477,GO:0047496,GO:0051303,GO:0051642	hypothetical protein;Smp_130530	Putative uncharacterized protein [Source:UniProtKB/TrEMBL;Acc:G4LYQ0]	_	_
SmVG_031653:Smp_175300	2.56378	2.26704	2.12835	2.60898	5.51256	5.37302	5.7541	4.41838	1.13806	5e-05	0.000181778	2.44811	2.87119	2.5588	2.6756	3.7723	4.9593	3.66111	3.89133	0.68561	2.77536e-17	4.86418e-16	1.65925	1.85258	1.64669	1.70234	2.03715	3.12833	2.14203	2.27381	1.02723	1.22222e-18	1.6234e-17		hypothetical protein;Smp_175300	Putative uncharacterized protein [Source:UniProtKB/TrEMBL;Acc:G4LZP6]	_	_
SmVG_031653:Smp_175310	2.56378	2.26704	2.12835	2.60898	5.51256	5.37302	5.7541	4.41838	1.13806	5e-05	0.000181778	2.44811	2.87119	2.5588	2.6756	3.7723	4.9593	3.66111	3.89133	0.68561	2.77536e-17	4.86418e-16	1.65925	1.85258	1.64669	1.70234	2.03715	3.12833	2.14203	2.27381	1.02723	1.22222e-18	1.6234e-17		hypothetical protein;note=predicted by EVM2;Smp_175310	Putative uncharacterized protein [Source:UniProtKB/TrEMBL;Acc:G4LZP7]	_	_
SmVG_015953	3.64297	3.19895	3.18875	2.7223	6.87477	7.56149	6.60022	6.98545	1.13572	5e-05	0.000181778	3.77509	4.62608	3.72384	3.4538	5.64383	7.36539	6.97669	8.42098	0.862021	3.20704e-09	2.465e-08	4.10656	4.36534	4.06474	3.46681	4.67705	6.83464	5.97512	7.60007	1.16986	1.02215e-15	1.07935e-14
Smp_012010	8.49962	8.03763	8.08383	7.63578	19.12	16.0787	17.1988	18.4269	1.13464	5e-05	0.000181778	6.92387	7.72882	6.40014	6.21637	10.3288	12.52	7.46763	11.2574	0.666139	1.36854e-11	1.40164e-10	4.44702	4.91301	4.8695	4.00523	5.57719	7.71993	5.23142	7.59838	1.06461	1.88256e-28	4.74239e-27	GO:0000981,GO:0003677,GO:0003700,GO:0005634,GO:0006351,GO:0006355,GO:0006357,GO:0043565	forkhead box subgroup O;Smp_012010
SmVG_008390	20.7715	24.6184	17.4013	18.0386	50.3227	49.2562	36.7579	40.718	1.13124	5e-05	0.000181778	42.6209	34.8415	38.2805	36.2376	49.3217	48.2014	56.2305	58.8009	0.624862	5.85793e-09	4.36369e-08	27.9622	21.5333	23.582	22.2536	26.4808	28.7141	33.4028	34.5293	0.935786	7.07748e-08	3.24113e-07
Smp_126730	5.71901	5.07471	5.5752	6.52714	13.0655	10.2346	13.578	13.1975	1.12901	5e-05	0.000181778	5.4802	6.52304	6.79025	7.34559	9.83411	14.1425	7.65329	12.3208	0.761442	1.23765e-12	1.4172e-11	3.32928	3.83214	3.89784	4.21501	4.83713	7.92598	4.06153	6.49964	1.14992	1.0687e-12	8.46616e-12	GO:0004871,GO:0004930,GO:0007165,GO:0007186,GO:0016020,GO:0016021	biogenic amine (5HT) receptor;Smp_126730	Putative biogenic amine (5HT) receptor [Source:UniProtKB/TrEMBL;Acc:G4V5G4]	gi|4504533|ref|NP_000854.1|	5-hydroxytryptamine receptor 1B [Homo sapiens]
Smp_009530	10.1073	11.4454	9.4706	11.4265	24.9638	22.6386	18.171	26.8924	1.12628	5e-05	0.000181778	20.9347	18.4782	18.2981	18.1921	26.5754	26.5921	25.5939	37.0559	0.68393	8.29924e-14	1.05964e-12	13.7492	11.4291	12.014	11.0729	13.5984	15.9435	14.3104	21.3895	1.00724	3.53838e-12	2.67466e-11	GO:0003824,GO:0004132,GO:0006220,GO:0008152,GO:0008270,GO:0016787,GO:0016810,GO:0046872	deoxycytidylate deaminase;Smp_009530	Putative deoxycytidylate deaminase [Source:UniProtKB/TrEMBL;Acc:G4V9Y6]	gi|61742821|ref|NP_001012750.1|	deoxycytidylate deaminase isoform a [Homo sapiens]
Smp_058690	52.95	68.1674	51.2379	55.8781	134.452	147.354	102.503	112.633	1.12256	5e-05	0.000181778	223.613	205.265	191.429	207.522	304.904	305.066	298.47	304.283	0.652322	2.69802e-13	3.30113e-12	147.199	130.011	120.724	129.905	166.622	186.495	180.463	180.485	0.988455	3.4576e-15	3.46686e-14	GO:0004601,GO:0004602,GO:0006979,GO:0016491,GO:0055114,GO:0098869	glutathione peroxidase;Smp_058690	Glutathione peroxidase [Source:UniProtKB/Swiss-Prot;Acc:Q00277]	gi|41406084|ref|NP_000572.2|	glutathione peroxidase 1 isoform 1 [Homo sapiens]
Smp_059680	16.4066	23.9876	19.1221	22.1626	43.5607	47.165	48.5799	38.484	1.12214	5e-05	0.000181778	29.5229	23.7967	24.7753	26.8059	32.3311	50.2759	36.8733	37.2258	0.676725	2.78599e-11	2.75934e-10	19.2097	15.7434	15.2613	17.1418	17.5375	31.5829	20.9968	21.042	1.0146	5.18786e-11	3.47141e-10	GO:0005515	hypothetical protein;note=trans_spliced (SO:0000870);note=predicted by EVM2;Smp_059680	Putative uncharacterized protein [Source:UniProtKB/TrEMBL;Acc:G4VMD7]	_	_
Smp_090340	2.08753	1.59719	1.52356	1.54595	4.13839	3.75072	3.72224	3.07267	1.12039	0.0246	0.0482747	4.03411	5.01231	3.77622	4.24475	5.09791	7.31609	5.71846	6.43111	0.626752	3.06025e-06	1.50761e-05	2.32827	2.79178	2.07768	2.32173	2.3739	4.01031	2.86567	3.27249	0.968153	1.15875e-09	6.61677e-09		hypothetical protein;Smp_090340	Putative uncharacterized protein [Source:UniProtKB/TrEMBL;Acc:G4LVL6]	_	_
Smp_153350	10.0049	10.8749	13.0835	10.1152	22.5963	25.4638	20.0766	27.4714	1.11706	5e-05	0.000181778	18.6139	19.1317	22.7537	17.623	26.266	31.3785	28.0628	35.7756	0.700932	4.40217e-26	1.4236e-24	11.1289	11.0565	13.0152	9.9662	12.6602	17.2783	14.6921	19.1434	1.041	3.56559e-26	7.83624e-25		nuclear ribonuclease Z;Smp_153350	Putative ribonuclease z, chloroplast [Source:UniProtKB/TrEMBL;Acc:G4VK26]	_	_
SmVG_024709	1.41711	1.50891	2.95608	1.15733	3.17284	4.31801	2.38048	5.35661	1.11319	0.02275	0.0451547	1.69808	1.76109	3.50077	1.42861	2.53094	2.33647	3.28456	5.18168	0.73668	0.00212041	0.00581602	1.2169	1.54973	2.75873	1.00127	1.61523	1.61396	2.02313	3.25235	0.974516	0.0029761	0.00622321
Smp_169730	30.3449	25.4339	22.1614	24.7825	61.0021	43.113	65.0807	52.645	1.11077	5e-05	0.000181778	31.7645	41.2511	31.2405	31.6803	53.1946	72.5715	39.3725	56.9449	0.738236	1.13433e-10	1.05242e-09	19.6987	24.5963	18.4201	18.5516	27.0684	41.5844	21.7039	31.3313	1.1064	8.81618e-16	9.36034e-15	GO:0007015,GO:0030674,GO:0051015	fascin;Smp_169730	Fascin, putative [Source:UniProtKB/TrEMBL;Acc:C4QKQ7]	gi|4507115|ref|NP_003079.1|	fascin [Homo sapiens]
Smp_011000	5.51657	5.40575	3.8258	4.05289	9.85217	9.93809	12.101	8.69175	1.11006	5e-05	0.000181778	8.98131	8.72263	7.34638	6.52102	11.9156	17.7813	12.7689	13.4658	0.827286	2.62539e-18	5.08607e-17	5.36808	5.11244	4.21942	3.6801	5.67092	9.81233	6.64538	7.08815	1.2167	1.10201e-22	1.91251e-21	GO:0006629,GO:0016042,GO:0016787,GO:0016788	sterol esterase 2;lipase 1;sterol esterase 1;lysosomal acid lipase-related;Smp_011000	Lipase [Source:UniProtKB/TrEMBL;Acc:G4VKU5]	gi|189571695|ref|NP_001121687.1|	lipase member M precursor [Homo sapiens]
SmVG_025309	1.47608	0.990203	2.42156	1.11887	3.22949	3.95619	2.31561	3.45876	1.10942	0.0003	0.000957893	2.16292	3.7171	5.79823	3.23584	3.82288	5.5631	5.53367	6.46891	0.668785	0.000506183	0.00160729	1.31011	2.25169	3.39385	1.89149	1.85311	3.18928	2.95395	3.48814	0.929311	0.000320809	0.000812328
Smp_205070	3.28725	2.43135	2.60494	1.98646	5.6057	5.6616	5.34871	5.62084	1.10891	5e-05	0.000181778	5.42363	7.85637	4.65211	3.55686	6.10946	7.72005	4.96155	7.42683	0.493416	0.00329093	0.00861797	3.87257	5.20938	3.27574	2.74423	3.66767	5.18533	3.24154	4.46209	0.676783	0.0006433	0.00154075	GO:0016020,GO:0016021	hypothetical protein;Smp_205070	Putative uncharacterized protein Smp_205070 [Source:UniProtKB/TrEMBL;Acc:G4M1A2]	_	_
SmVG_001407	7.42158	6.77971	9.4249	7.4779	16.5347	14.2719	13.355	22.9118	1.10864	0.0011	0.00310334	16.9321	21.6497	19.9438	18.4153	27.7009	26.9811	18.7389	35.8113	0.589665	6.95037e-07	3.79254e-06	10.4373	12.8802	11.4626	10.5379	13.5157	15.1689	9.66075	18.9533	0.904678	2.02646e-09	1.121e-08	GO:0016491,GO:0055114
SmVG_002809	2.46299	2.09107	2.72406	2.17176	4.63528	5.56202	4.49467	5.67631	1.10796	5e-05	0.000181778	3.00992	3.46845	3.65127	2.76706	4.70374	5.45785	5.01198	6.97042	0.794941	1.96369e-13	2.43162e-12	1.95516	2.22415	2.23608	1.72178	2.46324	3.22657	2.8688	3.8859	1.15944	4.55981e-15	4.53004e-14
Smp_075130	32.0241	35.0982	32.9774	34.2672	82.1781	71.2177	67.0074	68.5632	1.10472	5e-05	0.000181778	67.155	67.7789	68.301	63.6255	109.707	115.822	90.182	107.275	0.725117	6.62216e-29	2.62353e-27	40.6802	39.3131	39.1915	36.2327	54.1107	64.8679	47.9836	57.086	1.08757	1.05508e-25	2.2626e-24	GO:0005515,GO:0007165	guanine nucleotide binding protein subunit;Smp_075130	Putative guanine nucleotide-binding protein beta 5 (G protein beta5) [Source:UniProtKB/TrEMBL;Acc:G4VGZ9]	gi|20336270|ref|NP_057278.2|	guanine nucleotide-binding protein subunit beta-5 isoform b [Homo sapiens]
Smp_121990	65.5203	63.1147	57.4358	64.5714	144.522	129.102	122.838	142.269	1.10394	5e-05	0.000181778	120.507	129.621	117.985	119.988	189.658	210.161	166.017	231.22	0.746383	3.9506e-29	1.57017e-27	76.5884	79.6073	71.22	72.1823	99.5843	123.833	93.339	130.683	1.10664	1.41464e-26	3.19558e-25	GO:0004368,GO:0005509,GO:0006072,GO:0009331,GO:0016491,GO:0052590,GO:0052591,GO:0055114	glycerol 3 phosphate dehydrogenase;Smp_121990	Putative glycerol-3-phosphate dehydrogenase [Source:UniProtKB/TrEMBL;Acc:G4VAV1]	gi|285002231|ref|NP_001076581.2|	glycerol-3-phosphate dehydrogenase, mitochondrial precursor [Homo sapiens]
Smp_141890	22.8439	20.0051	21.454	21.5202	48.2625	40.9657	48.3344	46.9067	1.10394	5e-05	0.000181778	24.1516	29.3875	26.6592	25.1015	38.1173	51.0915	32.7389	45.927	0.715657	3.74161e-29	1.49676e-27	14.3578	16.8071	15.0778	14.103	18.1997	27.9497	17.0425	24.0756	1.06999	3.61003e-27	8.38822e-26	GO:0004842,GO:0005515,GO:0016567,GO:0031463	kelch protein 3;Smp_141890	Kelch-like protein [Source:UniProtKB/TrEMBL;Acc:G4VQG3]	gi|65289292|ref|NP_057074.3|	kelch-like protein 5 isoform 1 [Homo sapiens]
SmVG_012416	2.03171	1.9354	2.87741	2.0694	5.05884	5.57934	3.71042	4.81075	1.10392	0.0082	0.0185116	4.2361	3.33741	4.42566	3.2561	8.97827	8.77161	10.3958	11.066	1.20678	3.13714e-30	1.3192e-28	2.27644	2.16854	2.94364	2.28857	3.66588	3.84155	4.35829	4.78284	1.36718	3.10005e-19	4.33029e-18
SmVG_000652	3.9573	3.83081	5.15601	3.39308	7.83971	10.1833	6.45885	10.5998	1.10255	5e-05	0.000181778	37.699	49.6234	67.2355	45.412	41.6904	50.9767	63.186	81.0877	0.439729	0.00528413	0.0131156	75.445	101.715	143.507	102.299	75.9796	96.2291	102.195	151.013	0.560364	0.00447027	0.00900568
SmVG_023713	12.4759	9.84306	19.8327	16.5619	36.7888	34.4231	19.9664	34.7243	1.10054	5e-05	0.000181778	46.4697	46.5876	70.3621	53.7804	60.9418	58.1224	73.8923	94.238	0.563354	7.1711e-05	0.000271277	132.127	140.088	189.684	144.405	105.421	119.354	130.957	184.97	0.446588	0.00754029	0.0143748
SmVG_032340	8.40172	9.43535	7.0943	8.04186	19.7562	18.0436	15.2444	17.5242	1.09773	5e-05	0.000181778	14.4764	12.9036	11.2799	11.1402	21.2614	20.8553	18.6525	22.697	0.78007	4.14482e-16	6.52213e-15	9.13967	7.85564	7.18992	6.67669	10.3787	11.6981	9.77961	12.1026	1.08596	1.16022e-18	1.54739e-17
Smp_065170	25.5433	22.3989	22.0951	25.9191	56.8956	55.7618	42.1484	49.8069	1.09245	5e-05	0.000181778	27.9599	35.3745	30.5213	32.1633	47.5417	46.6239	46.5275	49.2744	0.686564	7.00367e-16	1.0868e-14	17.2574	20.5556	17.5687	18.4046	23.4784	26.3839	24.5693	26.1732	1.02903	4.15123e-16	4.54116e-15		hypothetical protein;Smp_065170	Putative uncharacterized protein [Source:UniProtKB/TrEMBL;Acc:G4VCR9]	_	_
SmVG_006652:Smp_091810	31.1208	31.2911	28.7316	30.8926	65.9471	64.4773	67.6059	62.0221	1.09149	5e-05	0.000181778	44.6933	47.3989	46.6106	45.7307	64.1283	86.428	66.8204	78.131	0.727776	1.87852e-30	8.09275e-29	26.6483	27.1519	26.6334	25.7137	31.1175	47.734	34.7023	41.1468	1.08911	1.25244e-40	5.72477e-39		Nuclear pore complex protein Nup153;Smp_091810	Putative uncharacterized protein [Source:UniProtKB/TrEMBL;Acc:G4LUQ0]	_	_
SmVG_006652:Smp_189960	31.1208	31.2911	28.7316	30.8926	65.9471	64.4773	67.6059	62.0221	1.09149	5e-05	0.000181778	44.6933	47.3989	46.6106	45.7307	64.1283	86.428	66.8204	78.131	0.727776	1.87852e-30	8.09275e-29	26.6483	27.1519	26.6334	25.7137	31.1175	47.734	34.7023	41.1468	1.08911	1.25244e-40	5.72477e-39		Nuclear pore complex protein Nup153;Smp_189960	Putative uncharacterized protein [Source:UniProtKB/TrEMBL;Acc:G4LUQ1]	_	_
SmVG_032592:Smp_076620	31.9956	24.5034	22.3955	27.3246	62.0505	40.7245	72.8908	50.599	1.09097	5e-05	0.000181778	30.1281	40.6229	32.0619	32.5073	52.7648	80.329	37.9731	58.2704	0.757426	1.18085e-08	8.40512e-08	19.3501	25.0709	19.7697	19.9467	28.1432	48.1433	21.7979	33.4735	1.15049	3.23964e-13	2.71906e-12		RB1 inducible coiled coil protein 1;Smp_076620	Putative uncharacterized protein [Source:UniProtKB/TrEMBL;Acc:G4M0F1]	_	_
SmVG_032592:Smp_078160	31.9956	24.5034	22.3955	27.3246	62.0505	40.7245	72.8908	50.599	1.09097	5e-05	0.000181778	30.1281	40.6229	32.0619	32.5073	52.7648	80.329	37.9731	58.2704	0.757426	1.18085e-08	8.40512e-08	19.3501	25.0709	19.7697	19.9467	28.1432	48.1433	21.7979	33.4735	1.15049	3.23964e-13	2.71906e-12		RB1 inducible coiled coil protein 1;Smp_078160	Putative uncharacterized protein [Source:UniProtKB/TrEMBL;Acc:G4M0E8]	_	_
SmVG_032592:Smp_164300	31.9956	24.5034	22.3955	27.3246	62.0505	40.7245	72.8908	50.599	1.09097	5e-05	0.000181778	30.1281	40.6229	32.0619	32.5073	52.7648	80.329	37.9731	58.2704	0.757426	1.18085e-08	8.40512e-08	19.3501	25.0709	19.7697	19.9467	28.1432	48.1433	21.7979	33.4735	1.15049	3.23964e-13	2.71906e-12		RB1 inducible coiled coil protein 1;Smp_164300	Putative uncharacterized protein [Source:UniProtKB/TrEMBL;Acc:G4M0F0]	_	_
SmVG_012423	28.2745	28.1004	28.9583	29.4377	56.1141	67.7928	47.4602	73.0153	1.09038	5e-05	0.000181778	25.1083	24.7243	21.0778	23.1776	35.8754	33.0632	37.0967	46.5318	0.76078	5.07915e-12	5.46552e-11	24.7196	23.8724	22.259	22.0604	28.0821	30.2282	33.0042	40.641	1.07786	4.67458e-13	3.85366e-12
SmVG_007986:Smp_048870	6.06883	6.12496	7.05513	7.04262	12.5663	17.2286	11.8832	14.2522	1.08903	5e-05	0.000181778	18.0043	17.7642	20.7739	18.1024	19.2051	22.7639	23.7494	24.8697	0.451742	6.71028e-12	7.12122e-11	10.7876	10.2585	11.6377	10.3578	9.3869	12.627	12.6799	13.2155	0.690755	5.96562e-11	3.95649e-10		protein CutA;Smp_048870	Divalent cation tolerance cuta-related [Source:UniProtKB/TrEMBL;Acc:G4VBZ2]	gi|62198241|ref|NP_001014433.1|	protein CutA isoform 1 [Homo sapiens]
SmVG_007986:Smp_048880	6.06883	6.12496	7.05513	7.04262	12.5663	17.2286	11.8832	14.2522	1.08903	5e-05	0.000181778	18.0043	17.7642	20.7739	18.1024	19.2051	22.7639	23.7494	24.8697	0.451742	6.71028e-12	7.12122e-11	10.7876	10.2585	11.6377	10.3578	9.3869	12.627	12.6799	13.2155	0.690755	5.96562e-11	3.95649e-10		hypothetical protein;Smp_048880	Putative uncharacterized protein [Source:UniProtKB/TrEMBL;Acc:G4VBZ3]	_	_
SmVG_008258	2.25742	2.00337	3.18285	2.0488	5.54576	5.87494	3.81248	4.95274	1.0885	5e-05	0.000181778	6.44258	5.98693	8.71475	5.16158	9.22607	7.59474	9.8595	10.2472	0.613434	1.05126e-05	4.71347e-05	7.97035	7.51238	9.96229	5.86332	7.93867	8.78951	9.51139	10.7567	0.841173	1.07068e-07	4.77951e-07
Smp_173420	15.1187	17.4973	16.8639	16.5426	38.6426	36.9448	27.7082	37.0983	1.08845	0.0001	0.000349068	22.4386	20.8744	23.8702	22.1408	33.1993	32.9386	31.1183	39.3951	0.689445	2.03356e-20	4.70084e-19	13.5787	12.1239	13.7414	12.5457	16.4385	18.449	16.4919	21.085	1.03466	8.55432e-19	1.15034e-17	GO:0005515	leucine rich repeat protein 1;Smp_173420	Putative leucine-rich repeat-containing protein, lrr1 [Source:UniProtKB/TrEMBL;Acc:G4VAY6]	gi|45439342|ref|NP_689542.2|	leucine-rich repeat protein 1 isoform 1 [Homo sapiens]
Smp_205720	20.3187	22.1555	21.4873	20.9892	49.2089	40.4794	51.3012	39.5352	1.0875	5e-05	0.000181778	19.3926	18.8769	21.5826	17.4401	27.9768	39.7426	25.3092	29.1624	0.707287	4.26002e-23	1.16123e-21	14.4772	13.4359	14.7246	12.9063	18.3462	27.9066	16.3053	19.7778	1.10841	1.78721e-23	3.30804e-22	GO:0006950	universal stress protein in QAH:OAS;note=iprscan%3BInterPro:IPR006016 : UspA%3BPfam:PF00582%3B%3Bscore%3D1.8E-13%3Bquery 7-69%3Bdescription%3DUspA;note=iprscan%3BInterPro:IPR006015 : Universal stress protein (Usp)%3BPRINTS:PR01438%3B%3Bscore%3D9.9E-11%3Bquery 47-69%3Bdescription%3DUniversal stress protein A;note=iprscan%3BInterPro:IPR006015 : Universal stress protein (Usp)%3BPRINTS:PR01438%3B%3Bs…
SmVG_029453	2.89496	2.79277	3.41539	2.43183	5.94525	4.62788	6.32555	7.61158	1.08737	5e-05	0.000181778	5.50647	5.87397	6.42173	4.54291	8.37537	10.3655	6.96862	13.2092	0.802341	2.22947e-09	1.74852e-08	3.76722	3.89138	4.67378	3.19346	4.19625	5.5014	4.17483	7.26431	0.984553	3.73836e-08	1.76941e-07
Smp_009580	899.949	933.46	876.147	925.463	2212.17	1544.67	2205.12	1752.26	1.08556	5e-05	0.000181778	1381.09	1328.91	1285.17	1338.49	1649.14	2162.04	1492.79	1803.29	0.539549	7.23061e-07	3.93326e-06	813.971	753.206	718.029	738.174	772.35	1169.9	750.531	914.57	0.810611	5.79093e-13	4.70622e-12	GO:0005515,GO:0005737,GO:0005840	polyubiquitin;ubiquitin;Smp_009580	Ubiquitin [Source:UniProtKB/TrEMBL;Acc:Q6RYS0]	gi|222352096|ref|NP_006389.2|	ubiquitin D [Homo sapiens]
Smp_168140	20.479	22.9238	22.4262	23.3719	59.199	43.0713	43.0695	43.7193	1.08371	5e-05	0.000181778	20.5686	19.803	22.7213	21.2777	35.8193	34.7482	26.0895	34.285	0.705867	2.14763e-16	3.49089e-15	13.2492	12.2879	13.9328	13.0234	19.3747	20.9447	15.1975	19.9599	1.07618	8.02284e-14	7.12036e-13	GO:0016020,GO:0016021	hypothetical protein;note=tmhmm%3B%3Bquery 1-155%3B;Smp_168140	Putative uncharacterized protein [Source:UniProtKB/TrEMBL;Acc:G4VR20]	_	_
SmVG_015609	1.58325	2.15656	3.14756	2.58323	3.48151	4.0492	4.05928	8.4582	1.08194	5e-05	0.000181778	2.64689	2.01045	4.20925	2.67284	3.12876	4.43932	3.22453	8.45829	0.722055	0.00145728	0.00416303	1.64682	1.19989	2.53091	1.61484	1.47082	2.57768	1.76621	4.55529	1.0947	0.000278202	0.000712032
Smp_095460	5.80604	5.33552	8.10332	6.14933	11.6633	16.1864	9.94859	15.718	1.07548	0.0041	0.0100702	2.98292	2.58217	3.87788	3.07546	4.0982	5.09554	7.31236	7.18567	0.883083	1.16916e-08	8.32671e-08	3.22489	3.23815	4.69829	3.77097	4.31091	5.27646	5.99696	7.42086	1.17543	1.36602e-09	7.71883e-09		hypothetical protein;note=predicted by EVM2;Smp_095460
Smp_105370	2.07095	2.2048	2.33378	2.22403	4.6819	5.28488	4.38354	4.24144	1.0736	5e-05	0.000181778	3.24416	3.22539	3.66462	2.98452	4.49703	5.63432	5.05287	5.23529	0.699607	2.46671e-21	6.10288e-20	1.95994	1.88674	2.15966	1.69908	2.1676	3.1226	2.67017	2.75047	1.03152	2.85884e-24	5.68034e-23	GO:0004197,GO:0005615,GO:0005764,GO:0006508,GO:0007155,GO:0008234,GO:0016787,GO:0051603	cathepsin B peptidase (C01 family);Smp_105370	Cathepsin B-like peptidase (C01 family) [Source:UniProtKB/TrEMBL;Acc:G4V5E2]	gi|189083844|ref|NP_001805.3|	dipeptidyl peptidase 1 isoform a preproprotein [Homo sapiens]
SmVG_009175	5.56871	7.23728	9.01175	6.73923	12.7944	21.9017	11.8656	13.4802	1.07213	5e-05	0.000181778	23.9298	18.5845	23.2244	19.4712	33.99	34.9722	45.2904	45.6228	0.910163	1.69512e-13	2.11821e-12	17.49	12.6144	15.6788	13.2233	21.2479	25.6632	29.6664	29.9128	1.43959	1.15941e-15	1.21246e-14
SmVG_001205	0.724059	0.718657	1.23484	0.853181	1.69613	2.03022	1.40978	2.27061	1.06887	5e-05	0.000181778	5.83277	6.4386	9.3435	5.06171	6.25589	7.07284	12.3367	11.4562	0.572552	0.00430331	0.0109412	3.90556	4.48488	6.11396	4.15284	3.67501	5.56549	6.85286	7.43004	0.894213	1.56339e-06	5.82071e-06
SmVG_028979	1.1479	1.20192	1.44161	0.853883	2.50189	1.8887	2.62458	2.72948	1.06884	0.00165	0.00447516	1.62358	1.58436	2.16542	1.07589	2.34895	2.97	2.12705	3.19014	0.774517	5.63916e-06	2.65597e-05	1.03758	0.926978	1.34596	0.633612	1.14955	1.70408	1.2695	1.76679	1.11404	1.26136e-07	5.5745e-07
SmVG_016014:Smp_027360	32.3303	37.5874	31.8821	34.5877	72.9134	70.2166	69.3226	73.4037	1.06758	5e-05	0.000181778	45.0563	40.9047	41.5546	40.4248	58.0405	72.5703	56.5792	72.2687	0.688716	1.60085e-26	5.33085e-25	26.9492	23.6395	23.9469	22.8834	28.0454	40.2454	29.83	38.2725	1.02575	1.13928e-28	2.9344e-27		hypothetical protein;Smp_027360	Putative uncharacterized protein [Source:UniProtKB/TrEMBL;Acc:G4VHB0]	_	_
SmVG_016014:Smp_027370	32.3303	37.5874	31.8821	34.5877	72.9134	70.2166	69.3226	73.4037	1.06758	5e-05	0.000181778	45.0563	40.9047	41.5546	40.4248	58.0405	72.5703	56.5792	72.2687	0.688716	1.60085e-26	5.33085e-25	26.9492	23.6395	23.9469	22.8834	28.0454	40.2454	29.83	38.2725	1.02575	1.13928e-28	2.9344e-27		NEDD8 conjugating enzyme UBE2F;Smp_027370	Putative nedd8-conjugating enzyme nce2 [Source:UniProtKB/TrEMBL;Acc:G4VHA9]	gi|18087857|ref|NP_542409.1|	NEDD8-conjugating enzyme UBE2F isoform 1 [Homo sapiens]
SmVG_016014:Smp_136990	32.3303	37.5874	31.8821	34.5877	72.9134	70.2166	69.3226	73.4037	1.06758	5e-05	0.000181778	45.0563	40.9047	41.5546	40.4248	58.0405	72.5703	56.5792	72.2687	0.688716	1.60085e-26	5.33085e-25	26.9492	23.6395	23.9469	22.8834	28.0454	40.2454	29.83	38.2725	1.02575	1.13928e-28	2.9344e-27		Dynactin subunit 3 (Dynactin light chain p24);Smp_136990	Putative dynactin subunit 3 (Dynactin light chain p24) [Source:UniProtKB/TrEMBL;Acc:G4VHB1]	_	_
Smp_139020	21.381	20.4605	19.073	20.4205	43.7762	42.8351	43.8453	38.9095	1.0582	5e-05	0.000181778	32.9937	36.8097	33.5265	33.8659	49.8064	66.6536	49.6581	56.3118	0.736365	1.10636e-30	4.85107e-29	19.8865	21.6189	19.3773	19.3344	23.4694	36.3907	25.4512	29.2651	1.06537	6.74725e-31	1.95571e-29	GO:0004672,GO:0005097,GO:0005337,GO:0005524,GO:0005622,GO:0006468,GO:0006810,GO:0008270,GO:0016020,GO:0016021,GO:0016301,GO:0016310,GO:0016772,GO:0032313,GO:0032851,GO:1901642	TBC domain containing protein kinase;Smp_139020	Protein kinase [Source:UniProtKB/TrEMBL;Acc:G4VPK4]	gi|254553494|ref|NP_001156907.1|	TBC domain-containing protein kinase-like protein isoform a [Homo sapiens]
Smp_178530	34.0196	34.3333	47.3386	42.1787	72.6711	101.929	61.6501	91.8686	1.05548	5e-05	0.000181778	51.2403	50.8092	69.5314	57.8863	63.8169	74.0615	96.4163	100.118	0.62797	2.16856e-07	1.27597e-06	34.0975	33.7793	45.0228	37.166	34.7871	45.1959	54.4485	58.4883	0.914706	3.73563e-09	2.00718e-08	GO:0003676,GO:0003723,GO:0003964,GO:0004190,GO:0006278,GO:0006508,GO:0015074	KRAB A domain containing protein;note=pfam_scan%3BPfam:PF00665.21%3B%3BE()%3D3.4E-24%3Bscore%3D85.1%3Bqu ery 1052-1165%3Bdescription%3Drve;note=pfam_scan%3BPfam:PF00077.15%3B%3BE()%3D4.3E-8%3Bscore%3D32.8%3Bque ry 294-391%3Bdescription%3DRVP;note=pfam_scan%3BPfam:PF00078.22%3B%3BE()%3D1.9E-26%3Bscore%3D92.6%3Bqu ery 520-680%3Bdescription%3DRVT_1;note=iprscan%3BInterPro:IPR001584 : Integrase%2C ca…	Putative uncharacterized protein [Source:UniProtKB/TrEMBL;Acc:G4LX44]	gi|126723547|ref|NP_079357.2|	protein NYNRIN [Homo sapiens]
Smp_020120	10.2534	13.6555	11.1268	13.2126	25.6242	27.4563	20.2057	26.8525	1.05345	5e-05	0.000181778	18.04	14.8197	15.5692	17.7601	21.1333	22.1138	22.4704	29.1647	0.620768	2.42055e-10	2.15644e-09	11.1057	8.71255	9.10048	10.2563	10.5282	12.5855	12.2189	15.9192	0.932786	6.37607e-11	4.2062e-10	GO:0016020,GO:0016021,GO:0035307,GO:0071595	transmembrane protein 188;Smp_020120	Putative uncharacterized protein [Source:UniProtKB/TrEMBL;Acc:G4V8E8]	gi|31542781|ref|NP_694993.2|	transmembrane protein 188 [Homo sapiens]
Smp_045810	4.59156	5.68824	4.65889	5.13639	9.35213	11.2104	9.13811	11.9631	1.05339	5e-05	0.000181778	16.1417	15.0515	16.1168	14.9107	18.0393	25.22	22.1846	25.9542	0.637525	1.91542e-19	4.06195e-18	9.69901	8.64747	9.18776	8.39173	8.66883	13.925	11.5454	13.673	0.952322	1.68293e-22	2.88976e-21	GO:0003824,GO:0004655,GO:0005829,GO:0006779,GO:0006783,GO:0008270,GO:0016829,GO:0033014,GO:0046872	delta aminolevulinic acid dehydratase;Smp_045810.2	Delta-aminolevulinic acid dehydratase [Source:UniProtKB/TrEMBL;Acc:G4VPP6]	gi|189083849|ref|NP_000022.3|	delta-aminolevulinic acid dehydratase [Homo sapiens]
Smp_074560	22.0598	17.978	33.4567	23.6023	40.797	50.6736	39.1018	70.7787	1.05222	5e-05	0.000181778	23.8411	30.8088	45.6322	30.9915	35.1105	44.3166	43.0335	73.3626	0.647497	6.52507e-05	0.000249056	14.7869	18.3793	26.9036	18.0666	17.6099	25.3697	23.3413	39.9035	0.973848	1.62845e-06	6.03985e-06		hypothetical protein;Smp_074560	Putative uncharacterized protein [Source:UniProtKB/TrEMBL;Acc:G4VRD2]	_	_
Smp_015780	2.97161	3.39678	4.04563	2.89232	7.08182	6.52039	6.07088	7.91801	1.05209	5e-05	0.000181778	7.75834	7.45652	9.24654	7.25016	9.93206	11.2353	8.271	12.772	0.536889	7.15369e-15	1.01311e-13	4.85715	4.4762	5.50943	4.2916	5.06983	6.46281	4.57014	7.06762	0.811292	8.53165e-13	6.83093e-12	GO:0005524	ATPase N2B;Smp_015780	Putative atpase n2b [Source:UniProtKB/TrEMBL;Acc:G4VSM5]	gi|21918872|ref|NP_660358.2|	lactation elevated protein 1 [Homo sapiens]
SmVG_029202	0.589897	0.564598	0.914794	0.73766	1.1966	1.51877	1.11218	1.98372	1.04985	0.0018	0.00483121	1.91137	1.98828	3.75421	2.18677	2.36762	2.67269	2.92365	4.5454	0.505312	0.00432235	0.0109873	1.30335	1.29953	2.36051	1.41609	1.35891	1.71284	1.83135	2.74224	0.817829	0.000165335	0.00043897	GO:0005525,GO:0007264,GO:0006890
SmVG_000150	1.20413	1.0435	1.65216	1.70973	2.90724	2.62035	1.77249	4.30899	1.0493	5e-05	0.000181778	2.74076	2.55578	4.02659	3.19888	4.52836	3.8971	6.23608	9.99701	0.887881	6.19034e-05	0.000237605	2.50419	2.27196	3.41944	2.74809	3.15093	3.33983	4.59557	7.08193	1.2952	4.71901e-07	1.90403e-06
Smp_190720	0.663888	0.637358	0.932083	0.612595	1.56777	1.47525	1.30274	1.54385	1.04928	5e-05	0.000181778	1.28704	1.35505	2.18993	1.34834	2.0867	1.98749	1.82571	2.50003	0.583108	2.3974e-06	1.19685e-05	1.09827	1.23824	1.7619	1.13663	1.51471	1.73208	1.23435	1.87464	0.849311	4.11723e-06	1.44348e-05	GO:0000166,GO:0004812,GO:0004815,GO:0005524,GO:0005737,GO:0006418,GO:0016874	aspartyl tRNA synthetase;Smp_190720
Smp_019990	70.8101	89.1635	84.3294	88.9721	162.297	193.118	151.46	181.009	1.04545	5e-05	0.000181778	153.179	137.359	149.274	148.345	190.41	217.465	201.265	239.098	0.647241	5.41541e-24	1.57366e-22	94.7832	80.988	87.3573	85.5027	95.7508	123.844	109.947	130.791	0.965468	3.73521e-22	6.28083e-21	GO:0006810,GO:0006886,GO:0008565,GO:0015031,GO:0016192,GO:0030117	clathrin coat assembly protein ap19;Smp_019990	Putative clathrin adapter complex protein [Source:UniProtKB/TrEMBL;Acc:G4V8G4]	_	_
Smp_202620	4.53043	3.49345	5.55389	4.91946	10.511	11.8444	6.39264	9.41186	1.04475	5e-05	0.000181778	9.3281	12.1425	15.5159	12.5385	12.9556	12.5222	16.2762	21.2474	0.513595	0.000615168	0.00191886	9.52781	9.11858	13.8275	9.76931	9.95303	9.69965	11.3937	15.3773	0.703763	0.000808437	0.00188978	GO:0016020,GO:0016021	hypothetical protein;note=tmhmm%3B%3Bquery 1-52%3B;note=%3Bquery 1-12%3B;note=%3Bquery 13-35%3B;note=%3Bquery 36-52%3B;Smp_202620
Smp_071880	7.22197	7.67003	9.58368	8.68925	17.0228	17.2031	15.5374	18.5035	1.04153	5e-05	0.000181778	13.7421	13.998	16.9479	15.0783	19.7538	23.8344	19.8676	25.5801	0.655648	8.95479e-24	2.55991e-22	8.30682	8.08156	9.74183	8.46763	9.38181	13.1457	10.1163	13.1703	0.970886	6.53358e-25	1.34484e-23		SAGA associated factor 29;Smp_071880.2	Putative uncharacterized protein [Source:UniProtKB/TrEMBL;Acc:G4VCX8]	gi|19923935|ref|NP_612423.1|	SAGA-associated factor 29 homolog [Homo sapiens]
SmVG_015741	1.84314	3.95018	4.67327	2.31502	7.64232	6.37759	4.94667	7.31485	1.03997	0.0122	0.0262505	4.04643	9.26091	24.694	18.0207	18.5687	16.0725	27.1912	42.9144	1.04339	0.0165831	0.0355031	29.0362	35.7938	56.7001	42.7195	37.8485	41.0478	42.9049	61.0704	0.760354	0.000523944	0.00127592
Smp_021070	4.98896	5.24123	4.77066	4.64849	10.0299	11.0184	9.99211	9.21659	1.03476	5e-05	0.000181778	7.09853	7.37996	7.38232	6.15836	9.19597	11.674	10.7421	11.6922	0.694495	1.33281e-16	2.22214e-15	4.2963	4.24485	4.19335	3.45702	4.38683	6.45202	5.6182	6.1697	1.02821	3.64938e-19	5.04692e-18	GO:0003924,GO:0005525,GO:0005730,GO:0042254	guanine nucleotide binding protein;Smp_021070	Putative gtp-binding protein-animal [Source:UniProtKB/TrEMBL;Acc:G4VDL0]	gi|45593130|ref|NP_055181.3|	guanine nucleotide-binding protein-like 3 isoform 1 [Homo sapiens]
Smp_018930	10.5959	8.19522	6.0638	7.87854	15.2864	19.2949	14.2457	18.1818	1.03358	5e-05	0.000181778	13.9408	19.144	11.927	13.974	17.3129	22.401	20.0088	21.8085	0.616869	2.27086e-07	1.33362e-06	8.63736	11.451	7.08159	8.07648	8.80954	12.8178	10.8758	11.8308	0.899512	1.3376e-07	5.87941e-07		hypothetical protein;Smp_018930	Putative uncharacterized protein [Source:UniProtKB/TrEMBL;Acc:G4VG23]	_	_
SmVG_015858:Smp_070030	7.0135	7.95828	7.28308	8.07059	15.4403	15.6101	17.018	13.9916	1.03313	5e-05	0.000181778	10.2205	10.6307	10.7334	10.7588	13.271	19.5593	12.8816	14.5475	0.596316	1.43436e-18	2.83217e-17	6.301	6.24605	6.27554	6.259	6.5843	11.0695	6.92409	7.87527	0.900706	2.15628e-18	2.80662e-17		Charged multivesicular body protein 2b A;Smp_070030	Snf7-related [Source:UniProtKB/TrEMBL;Acc:G4VJC7]	_	_
SmVG_015858:Smp_160180	7.0135	7.95828	7.28308	8.07059	15.4403	15.6101	17.018	13.9916	1.03313	5e-05	0.000181778	10.2205	10.6307	10.7334	10.7588	13.271	19.5593	12.8816	14.5475	0.596316	1.43436e-18	2.83217e-17	6.301	6.24605	6.27554	6.259	6.5843	11.0695	6.92409	7.87527	0.900706	2.15628e-18	2.80662e-17		hypothetical protein;Smp_160180	Putative uncharacterized protein [Source:UniProtKB/TrEMBL;Acc:G4VJC8]	_	_
SmVG_007811:Smp_034300	5.82306	5.60347	5.01718	5.61925	12.4541	9.69617	11.7633	11.234	1.03302	5e-05	0.000181778	5.38454	5.99722	5.44549	5.37781	8.30806	10.0826	6.32598	9.30599	0.671304	9.3722e-18	1.72867e-16	3.36047	3.61214	3.19466	3.1819	4.18946	5.75853	3.45999	5.10356	1.0026	1.40236e-18	1.85507e-17		transcription factor ETV6;Smp_034300	Putative uncharacterized protein [Source:UniProtKB/TrEMBL;Acc:G4VBB3]	gi|6857816|ref|NP_006865.1|	ETS-related transcription factor Elf-2 isoform 2 [Homo sapiens]
SmVG_007811:Smp_034310	5.82306	5.60347	5.01718	5.61925	12.4541	9.69617	11.7633	11.234	1.03302	5e-05	0.000181778	5.38454	5.99722	5.44549	5.37781	8.30806	10.0826	6.32598	9.30599	0.671304	9.3722e-18	1.72867e-16	3.36047	3.61214	3.19466	3.1819	4.18946	5.75853	3.45999	5.10356	1.0026	1.40236e-18	1.85507e-17		hypothetical protein;Smp_034310
SmVG_007811:Smp_140710	5.82306	5.60347	5.01718	5.61925	12.4541	9.69617	11.7633	11.234	1.03302	5e-05	0.000181778	5.38454	5.99722	5.44549	5.37781	8.30806	10.0826	6.32598	9.30599	0.671304	9.3722e-18	1.72867e-16	3.36047	3.61214	3.19466	3.1819	4.18946	5.75853	3.45999	5.10356	1.0026	1.40236e-18	1.85507e-17		hypothetical protein;Smp_140710	Putative uncharacterized protein [Source:UniProtKB/TrEMBL;Acc:G4VBB2]	_	_
Smp_073050	10.5663	12.8412	14.0883	13.4212	30.8253	26.4937	19.9288	26.761	1.03049	0.01945	0.0394915	11.7217	9.40748	12.2951	13.1268	18.1367	17.0191	13.3079	18.9599	0.655975	2.07785e-05	8.77653e-05	8.48599	7.93414	8.48962	8.55161	9.99579	11.0558	7.61125	12.1893	0.882802	6.00992e-07	2.38244e-06		hypothetical protein;Smp_073050	Putative uncharacterized protein [Source:UniProtKB/TrEMBL;Acc:G4VA62]	_	_
Smp_083180	47.8258	58.0917	49.2556	57.9355	119.5	119.914	82.7447	112.703	1.02897	5e-05	0.000181778	134.306	127.112	122.038	126.464	168.072	161.832	163.525	189.335	0.576812	2.55091e-12	2.8469e-11	79.3097	71.2982	67.8133	69.7223	79.1887	87.7979	84.1598	98.8066	0.874101	2.92158e-13	2.4606e-12	GO:0032040	rRNA processing protein FCF1;Smp_083180	Putative uncharacterized protein [Source:UniProtKB/TrEMBL;Acc:G4V7F0]	gi|7705730|ref|NP_057046.1|	rRNA-processing protein FCF1 homolog [Homo sapiens]
Smp_026790	2.92978	4.06217	4.08364	2.78288	7.30195	8.30026	5.63809	7.02772	1.0284	5e-05	0.000181778	3.3472	2.28653	3.71689	2.18814	3.51145	3.76757	4.40113	4.42082	0.618711	7.82222e-05	0.000293924	3.07631	2.02609	3.4064	1.97063	2.59702	3.22723	3.2479	3.69009	0.871497	2.84283e-05	8.6385e-05		hypothetical protein;Smp_026790	Putative uncharacterized protein [Source:UniProtKB/TrEMBL;Acc:G4LUS5]	_	_
Smp_145870	10.1184	10.7674	11.4323	11.3422	21.1851	23.2915	19.9936	24.372	1.02492	5e-05	0.000181778	14.6127	14.0766	15.0675	14.2487	18.6148	23.0183	19.7423	25.9744	0.660926	7.0701e-24	2.04006e-22	9.11378	8.70468	9.70493	8.51999	9.55005	13.5698	11.0571	14.8216	0.987884	1.41142e-26	3.19558e-25	GO:0016787	abhydrolase domain containing protein 4;Smp_145870	Abhydrolase domain-containing protein 4 (S33 family) [Source:UniProtKB/TrEMBL;Acc:G4VTP1]	gi|50658087|ref|NP_071343.2|	abhydrolase domain-containing protein 4 [Homo sapiens]
Smp_033930	3.93691	4.1344	3.24181	4.70995	9.32275	5.65507	9.1713	8.4149	1.02313	5e-05	0.000181778	5.22787	6.21626	4.91626	5.80528	9.2432	10.8515	7.16842	11.5719	0.818513	1.04752e-09	8.55302e-09	3.32292	3.63346	2.9104	3.49429	4.6274	6.38683	4.01879	6.3877	1.22264	2.44443e-13	2.07308e-12	GO:0008289	phosphatidylcholine transfer protein;Smp_033930
Smp_046690	949.984	1075.75	1201.71	831.544	1624.31	2407.89	1927.92	2282.55	1.02199	5e-05	0.000181778	2108.92	1929.35	2375.16	2320.72	2117.81	3274.15	3269.85	3531.94	0.594722	1.9463e-09	1.53819e-08	1264.27	1107.91	1362.43	1309.5	1056.03	1812.25	1765.53	1902.4	0.900858	3.73792e-10	2.26462e-09	GO:0005515,GO:0005737,GO:0005840	polyubiquitin C;Smp_046690	Putative ubiquitin (Ribosomal protein L40) [Source:UniProtKB/TrEMBL;Acc:G4VCP4]	gi|67191208|ref|NP_066289.2|	polyubiquitin-C [Homo sapiens]
Smp_200670	1.36723	1.32403	1.9364	1.29422	2.95348	3.33397	2.26905	3.44701	1.01933	0.00145	0.00397449	0.564454	0.712953	0.802568	0.577175	1.11516	1.38211	1.11452	1.25727	0.848102	0.00902649	0.0208308	0.739408	1.20918	0.967082	0.936584	1.10116	1.58744	1.24631	1.42349	1.04615	1.12467e-05	3.67074e-05		hypothetical protein;Smp_200670
Smp_115340	21.4479	25.5855	20.1448	25.1694	45.3813	51.8567	42.6135	47.2645	1.01879	5e-05	0.000181778	27.909	24.5183	23.8672	26.9072	33.5671	42.5106	36.5091	42.4055	0.684551	1.68934e-13	2.11313e-12	17.6203	14.7036	14.1564	15.7952	17.1042	24.7252	19.981	23.4921	1.01473	2.67067e-14	2.44837e-13	GO:0008080,GO:0016740	n alpha acetyltransferase 40%2C NatD catalytic;Smp_115340	Putative acetyltransferase (Gnat) family containing protein [Source:UniProtKB/TrEMBL;Acc:G4VG91]	gi|189571650|ref|NP_079047.2|	N-alpha-acetyltransferase 40, NatD catalytic subunit [Homo sapiens]
Smp_167400	7.78551	7.22679	5.93767	6.74457	14.2457	13.4626	16.0426	12.3641	1.01878	5e-05	0.000181778	9.84036	10.3953	8.91726	9.00364	12.7617	19.5708	12.1955	14.7996	0.685741	8.66114e-18	1.60231e-16	6.24234	6.24962	5.33876	5.38626	6.63695	11.4853	6.97264	8.37939	1.03041	1.26914e-19	1.81179e-18	GO:0000978,GO:0001228,GO:0003677,GO:0003705,GO:0005634,GO:0006355,GO:0006357,GO:0006366,GO:0007517,GO:0045663,GO:0045944,GO:0046983,GO:1901741	transcription factor sum 1;Smp_167400	Myogenic factor, putative [Source:UniProtKB/TrEMBL;Acc:G4LXJ1]	_	_
Smp_001500	103.365	111.598	95.8687	98.3115	199.343	234.772	173.193	219.338	1.01466	5e-05	0.000181778	115.297	112.271	107.956	99.5299	139.113	155.881	166.813	191.69	0.667978	4.34624e-20	9.80168e-19	70.0904	65.404	62.1299	56.7696	68.146	87.0421	87.5501	100.92	1.00235	3.61556e-18	4.62563e-17	GO:0003723,GO:0003743,GO:0005737,GO:0006412,GO:0006413	eukaryotic translation initiation factor 4E;Smp_001500	Putative eukaryotic translation initiation factor 4e [Source:UniProtKB/TrEMBL;Acc:G4VCF5]	gi|194578909|ref|NP_001124151.1|	eukaryotic translation initiation factor 4E isoform 2 [Homo sapiens]
Smp_204380	37.7558	41.2368	41.3064	41.5617	79.084	92.6791	78.4352	76.1338	1.01159	5e-05	0.000181778	47.9529	49.9529	51.9357	48.2499	61.7571	82.8527	70.4533	72.5519	0.631211	2.09098e-23	5.80248e-22	29.8349	29.8063	30.8455	28.3067	31.221	47.2444	38.5629	39.4229	0.933766	3.06337e-26	6.7671e-25	GO:0001228,GO:0003677,GO:0003700,GO:0005634,GO:0006351,GO:0006355,GO:0006357,GO:0006366,GO:0043565,GO:0045944	Basic leucine zipper (bZIP) transcription;Smp_204380	Putative uncharacterized protein Smp_204380 [Source:UniProtKB/TrEMBL;Acc:G4LWZ6]	_	_
SmVG_034873	2.52269	2.22033	1.59889	1.13087	4.01965	3.57027	3.93148	3.53859	1.011	0.0003	0.000957893	1.2829	1.67539	1.3711	0.716697	1.57588	1.9638	1.32641	2.0812	0.605946	0.00169326	0.00475122	1.43635	1.66501	1.18778	0.603624	1.5035	1.99506	1.39752	1.84838	0.999298	6.84588e-05	0.00019466
SmVG_014961	7.79303	8.68593	7.33247	9.04351	15.6066	17.3016	17.072	16.2007	1.0103	5e-05	0.000181778	17.1535	16.0009	15.0265	17.5766	18.6819	25.8971	20.3546	22.0455	0.535992	1.94994e-13	2.41946e-12	13.6141	12.9142	12.0513	13.6356	12.1199	19.2001	13.7692	15.9423	0.762133	4.48507e-15	4.46034e-14	GO:0016021
SmVG_007729:Smp_022050	0.836174	0.803369	1.11519	0.709541	1.64496	1.80016	1.40449	2.12252	1.00905	5e-05	0.000181778	2.16962	2.22619	3.11708	1.90329	2.9506	3.6022	2.82496	4.38233	0.63892	6.04321e-12	6.44103e-11	1.34618	1.30753	1.91438	1.11785	1.45028	2.08852	1.53759	2.38848	0.943252	1.24841e-08	6.26847e-08		sodium:glucose cotransporter 4;Smp_022050	Putative na+/myo-inositol cotransporter [Source:UniProtKB/TrEMBL;Acc:G4VE29]	gi|4507031|ref|NP_000334.1|	sodium/glucose cotransporter 1 [Homo sapiens]
SmVG_007729:Smp_134070	0.836174	0.803369	1.11519	0.709541	1.64496	1.80016	1.40449	2.12252	1.00905	5e-05	0.000181778	2.16962	2.22619	3.11708	1.90329	2.9506	3.6022	2.82496	4.38233	0.63892	6.04321e-12	6.44103e-11	1.34618	1.30753	1.91438	1.11785	1.45028	2.08852	1.53759	2.38848	0.943252	1.24841e-08	6.26847e-08		sodium:myo inositol cotransporter;Smp_134070	Inositol transporter [Source:UniProtKB/TrEMBL;Acc:G4VE28]	gi|206597487|ref|NP_001128653.1|	sodium/glucose cotransporter 4 isoform 1 [Homo sapiens]
SmVG_007328	4.4321	5.52088	3.69147	4.0531	12.0102	11.1908	3.75055	8.65009	1.00839	0.0104	0.0227727	4.00628	0	3.78494	1.36838	5.59647	5.54771	7.14783	13.2974	1.84399	0.00707096	0.016884	13.4732	4.72431	15.6114	22.2095	17.7491	13.0919	20.5521	47.4179	1.40866	0.00360244	0.00740361
SmVG_025104:Smp_132040	1.21415	1.50464	1.35447	1.42904	2.74585	2.68115	2.66514	2.97271	1.00788	5e-05	0.000181778	1.86588	1.69418	1.93564	1.75381	2.14002	2.9241	2.13856	3.06671	0.59281	4.8893e-10	4.18341e-09	1.33981	1.08034	1.21008	1.13482	1.21115	1.86443	1.27081	1.72219	0.902466	3.49529e-13	2.91604e-12		DnaJ protein subfamily C 8;Smp_132040	Putative uncharacterized protein [Source:UniProtKB/TrEMBL;Acc:G4VNY8]	gi|40254908|ref|NP_060303.2|	dnaJ homolog subfamily C member 28 [Homo sapiens]
SmVG_025104:Smp_191660	1.21415	1.50464	1.35447	1.42904	2.74585	2.68115	2.66514	2.97271	1.00788	5e-05	0.000181778	1.86588	1.69418	1.93564	1.75381	2.14002	2.9241	2.13856	3.06671	0.59281	4.8893e-10	4.18341e-09	1.33981	1.08034	1.21008	1.13482	1.21115	1.86443	1.27081	1.72219	0.902466	3.49529e-13	2.91604e-12		hypothetical protein;Smp_191660
Smp_144090	11.2669	10.7031	12.1113	12.5661	22.6597	25.9434	22.1022	23.0421	1.00698	5e-05	0.000181778	17.843	20.2547	21.6047	20.1051	23.9934	31.3602	27.7463	30.6981	0.615221	1.33575e-18	2.64595e-17	10.6106	11.5981	12.1642	11.2656	11.5485	17.1638	14.3622	16.1875	0.912065	8.23767e-23	1.44508e-21	GO:0006368,GO:0016570,GO:0016593	hyperparathyroidism;Smp_144090	Putative hyperparathyroidism homolog [Source:UniProtKB/TrEMBL;Acc:G4VAW3]	gi|40018640|ref|NP_078805.3|	parafibromin [Homo sapiens]
Smp_144330	9.58183	9.69711	11.2479	10.0974	20.1795	20.9609	19.9185	20.5813	1.00694	5e-05	0.000181778	10.6494	10.7774	13.5651	11.0955	14.3319	19.3933	15.523	18.757	0.646682	4.72078e-20	1.05947e-18	6.88911	6.70595	8.45771	6.74213	7.36334	11.4185	8.6479	10.5632	0.939656	3.52616e-22	5.93957e-21	GO:0046872	early endosome antigen 1;Smp_144330	Putative uncharacterized protein [Source:UniProtKB/TrEMBL;Acc:G4VFR2]	gi|109240556|ref|NP_060457.4|	RUN and FYVE domain-containing protein 2 isoform a [Homo sapiens]
Smp_076990	15.2534	18.1266	18.3397	17.0239	31.3028	38.0855	30.815	37.4511	1.00175	5e-05	0.000181778	23.7685	23.425	27.3156	23.7067	27.165	35.6254	31.3022	39.6608	0.562202	2.41526e-18	4.70118e-17	14.0171	13.3833	15.1784	13.2292	13.0559	19.5353	16.2461	20.8601	0.856371	1.04529e-20	1.60773e-19	GO:0005515	protein tssc1;Smp_076990	Putative uncharacterized protein [Source:UniProtKB/TrEMBL;Acc:G4LXG0]	gi|4507703|ref|NP_003301.1|	protein TSSC1 [Homo sapiens]
Smp_133470	13.3928	14.6665	12.3946	13.7572	26.8314	28.2887	28.5073	24.8741	1.00105	5e-05	0.000181778	21.9773	23.7908	22.0636	20.6825	28.9434	37.8941	28.0616	31.2816	0.612857	8.83189e-19	1.78683e-17	13.3146	13.7217	12.8652	11.7738	14.0066	20.8412	14.5525	16.2566	0.897361	2.5787e-21	4.11577e-20	GO:0000166,GO:0003676,GO:0019013,GO:0030529	RNA binding protein 28;Smp_133470	Ribonucleoprotein-related [Source:UniProtKB/TrEMBL;Acc:G4LYA7]	gi|187960109|ref|NP_060547.2|	RNA-binding protein 28 isoform 1 [Homo sapiens]
Smp_092850	5.95269	6.66345	5.91984	6.82965	13.3313	13.2984	10.1671	13.9524	1.00051	5e-05	0.000181778	26.6812	26.098	23.3672	27.2127	30.3067	32.7016	26.3987	36.7536	0.457661	7.27405e-09	5.34747e-08	15.5853	14.6604	12.9942	14.8114	13.8531	17.4074	13.0032	18.3243	0.685119	1.01053e-09	5.80787e-09	GO:0003677,GO:0006281	zinc finger RAD18 domain containing protein;Smp_092850	Putative uncharacterized protein [Source:UniProtKB/TrEMBL;Acc:G4V6G4]	gi|58331105|ref|NP_114407.3|	zinc finger RAD18 domain-containing protein C1orf124 isoform a [Homo sapiens]
SmVG_000292	0.286307	0.44012	0.573633	0.854488	0.887004	1.31116	1.11982	0.992454	1.00045	0.0078	0.0177175	2.10985	1.71883	2.31658	2.69663	2.70926	3.35831	3.12129	4.52209	0.694759	5.51317e-06	2.60359e-05	1.22317	0.911047	1.49036	1.60135	1.17433	1.92102	1.64359	2.41352	0.965156	2.65894e-05	8.12537e-05
Smp_008900	63.638	62.2325	62.1744	67.6554	119.257	131.77	127.672	132.651	0.999858	5e-05	0.000181778	73.2105	81.695	80.1105	78.2161	92.1328	130.779	100.464	127.087	0.611719	2.10696e-17	3.74061e-16	44.2534	47.4795	45.9649	44.3881	44.7939	72.7386	52.7237	67.0661	0.912972	2.76579e-23	5.03323e-22	GO:0003677,GO:0003723,GO:0003743,GO:0005488,GO:0005515,GO:0006413,GO:0016070	eukaryotic translation;Smp_008900	Putative eukaryotic translation initiation factor 4 gamma [Source:UniProtKB/TrEMBL;Acc:G4VIE9]	gi|289577080|ref|NP_001409.3|	eukaryotic translation initiation factor 4 gamma 2 isoform 1 [Homo sapiens]
Smp_097210	1.21707	1.42817	1.58456	1.44295	2.79708	3.43377	2.29452	2.78316	0.995289	0.0001	0.000349068	5.2495	4.87347	5.52299	4.708	4.94303	6.35442	5.81985	6.0913	0.386882	3.24249e-08	2.18429e-07	3.90281	3.38297	3.78901	3.38093	2.66226	4.12391	3.39733	3.6035	0.480339	4.41072e-07	1.7863e-06	GO:0005487,GO:0005643,GO:0006606,GO:0006913,GO:0008139	nucleoporin1;Smp_097210	Putative uncharacterized protein [Source:UniProtKB/TrEMBL;Acc:G4VD04]	gi|30102928|ref|NP_054808.1|	nucleoporin p58/p45 isoform a [Homo sapiens]
Smp_153880	3.74427	3.16137	3.53481	4.3146	5.87969	9.75504	6.05454	7.72053	0.995089	5e-05	0.000181778	6.78232	5.83307	7.17589	8.37394	7.89658	12.7609	10.1269	11.2746	0.664374	4.81489e-08	3.16059e-07	5.5204	4.98868	6.05836	6.72206	5.72675	9.58647	8.25053	9.03336	0.998287	6.25099e-10	3.6751e-09		PHD finger protein;Smp_153880	Putative phd finger protein [Source:UniProtKB/TrEMBL;Acc:G4VJ19]	_	_
Smp_166550	37.6509	41.5689	38.7719	39.5459	78.257	77.8663	74.5145	83.261	0.994605	5e-05	0.000181778	55.6423	55.25	56.1397	54.2003	69.2874	86.9242	68.6678	92.0128	0.619297	2.28829e-21	5.68427e-20	32.8095	31.2478	31.3982	29.9237	32.7943	46.8666	35.2218	47.6994	0.925631	1.7555e-27	4.13839e-26	GO:0003743,GO:0005085,GO:0005851,GO:0006413,GO:0019509,GO:0043547,GO:0044237,GO:0045947,GO:0046523	translation initiation factor eIF 2B subunit;Smp_166550	Translation initiation factor 2b, delta subunit,putative [Source:UniProtKB/TrEMBL;Acc:C4QJA9]	gi|187607323|ref|NP_751945.2|	translation initiation factor eIF-2B subunit delta isoform 1 [Homo sapiens]
Smp_075290	5.55996	5.80059	6.93679	6.02031	11.2993	14.0093	10.216	12.8597	0.992536	5e-05	0.000181778	10.4793	11.278	13.4411	10.7537	12.677	15.7855	14.5101	17.4807	0.531064	2.0899e-16	3.41055e-15	6.65706	6.87848	8.06202	6.33458	6.21996	9.01327	7.70585	9.25048	0.772656	7.23653e-16	7.7338e-15		hypothetical protein;Smp_075290	Putative uncharacterized protein [Source:UniProtKB/TrEMBL;Acc:G4VS70]	_	_
Smp_157760	7.01285	8.25067	6.67043	7.94442	17.6174	13.6456	14.1894	13.9633	0.991743	5e-05	0.000181778	13.5962	13.1782	11.2906	14.7726	19.4699	22.0132	15.814	19.7327	0.64331	3.74274e-10	3.24977e-09	8.24921	7.69893	6.52224	8.38263	9.60365	12.3693	8.39454	10.4091	0.956159	3.55081e-10	2.15663e-09	GO:0000467,GO:0003676,GO:0004527,GO:0005622	eri1 exoribonuclease 3;Smp_157760	Putative prion interactor pint1 [Source:UniProtKB/TrEMBL;Acc:G4VP38]	gi|218505680|ref|NP_001136197.1|	ERI1 exoribonuclease 2 isoform 1 [Homo sapiens]
SmVG_031738	14.9091	15.5231	17.7687	15.9512	29.144	32.8954	27.8817	37.4746	0.989746	5e-05	0.000181778	13.8981	13.7586	15.7111	14.4355	17.6929	21.3201	17.7627	24.8291	0.618046	1.56385e-07	9.40828e-07	11.1256	10.9242	13.5892	11.2714	10.5301	15.3449	11.8419	17.4875	0.837907	1.6511e-08	8.14344e-08
Smp_194420	26.6346	29.2206	21.0127	28.2269	71.7194	37.3253	37.5822	61.9426	0.988835	5e-05	0.000181778	30.3124	29.694	23.308	28.8144	49.1583	33.3615	25.1024	53.4803	0.582154	0.00338796	0.00883637	19.1408	17.9021	14.2271	17.3238	25.0002	19.8298	14.353	30.1148	0.952315	1.077e-05	3.5246e-05		hypothetical protein;Smp_194420	Putative uncharacterized protein [Source:UniProtKB/TrEMBL;Acc:C4QUE5]	_	_
Smp_025750	27.2969	36.7104	28.2668	32.0858	67.7064	60.0984	60.5876	58.1591	0.987367	5e-05	0.000181778	51.5047	41.4133	41.722	45.0447	57.6733	73.5622	54.3545	60.0765	0.577066	4.98114e-11	4.8211e-10	31.5022	24.3425	24.418	26.0411	28.9683	41.6415	29.6947	32.9651	0.857021	2.93856e-13	2.47276e-12		hypothetical protein;Smp_025750	Putative uncharacterized protein [Source:UniProtKB/TrEMBL;Acc:G4VAQ8]	_	_
SmVG_001313	3.44299	2.57438	4.03551	3.27986	6.10367	7.30829	4.26826	8.73092	0.986174	0.00045	0.00138362	10.9828	12.5514	20.3106	12.5164	12.6519	14.2875	18.4707	25.3943	0.492187	0.00557067	0.0137548	8.3791	8.23584	12.3325	8.75213	8.48752	10.3186	13.66	16.4264	0.950956	8.81913e-06	2.93048e-05
SmVG_007217	16.1136	15.251	21.5085	17.4961	33.8315	38.2304	21.1626	46.094	0.985371	0.0001	0.000349068	16.7917	14.7567	15.7166	17.7809	22.4549	22.8474	28.3564	42.4904	0.846467	0.00163981	0.00462405	14.3529	21.0874	23.9334	18.1039	15.3369	19.8946	25.682	33.0091	0.81537	0.000274464	0.000703576
Smp_141140	16.2035	17.5597	18.3031	17.3153	32.8002	39.6011	30.549	34.3575	0.984788	5e-05	0.000181778	32.1314	33.1317	38.7153	32.0872	39.0619	50.8815	47.3582	50.4313	0.580913	5.23244e-20	1.1637e-18	18.9161	18.5408	21.3655	17.7149	18.449	27.7377	24.2408	26.0164	0.880486	4.17328e-21	6.5534e-20	GO:0000381,GO:0003729,GO:0005681	arginine:serine rich coiled coil protein 2;note=predicted by EVM2;Smp_141140	Putative tfiid subunit [Source:UniProtKB/TrEMBL;Acc:G4V830]	_	_
Smp_072210	35.4135	29.9805	25.8359	27.7613	76.272	45.0779	58.5827	55.5097	0.984519	5e-05	0.000181778	30.7394	38.7881	28.735	28.0218	51.1751	52.4381	30.515	47.5585	0.610381	1.3431e-05	5.8975e-05	18.8418	22.9747	16.8183	16.3922	25.5489	29.7951	16.5986	25.7334	0.928717	1.13283e-08	5.72352e-08		zinc finger protein 395;Smp_072210	Putative papillomavirus regulatory factor prf-1 [Source:UniProtKB/TrEMBL;Acc:G4V9C7]	_	_
Smp_075350	19.1491	18.6142	14.5809	17.8567	38.7391	27.1945	46.1159	26.7934	0.983891	5e-05	0.000181778	16.9687	18.6662	15.0545	16.165	24.0135	37.0548	16.8116	20.8713	0.611062	9.48321e-05	0.000349724	10.5824	11.2443	8.95513	9.41186	11.8557	21.2493	8.94196	11.388	0.954916	4.49729e-08	2.1071e-07		hypothetical protein;note=predicted by EVM2;Smp_075350	Putative uncharacterized protein [Source:UniProtKB/TrEMBL;Acc:G4LX32]	_	_
Smp_043360	2.41199	3.25511	2.25958	2.7143	5.63194	4.42983	4.91223	5.9981	0.97884	5e-05	0.000181778	4.45488	3.47501	4.02994	3.9658	5.0938	6.01513	5.06561	6.92819	0.633758	7.90677e-06	3.62693e-05	2.84438	2.08822	2.38791	2.32685	2.57372	3.45411	2.73063	3.85233	0.940126	3.85216e-08	1.82238e-07	GO:0016020,GO:0016021	hypothetical protein;note=predicted by EVM2;note=tmhmm%3B%3Bquery 1-108%3B;note=%3Bquery 1-87%3B;note=%3Bquery 88-107%3B;note=%3Bquery 108-108%3B;Smp_043360
Smp_091190	47.7714	54.7213	52.5071	54.0894	101.144	114.615	91.1115	103.855	0.974055	5e-05	0.000181778	76.4337	73.012	81.5852	76.2566	90.069	108.701	93.2864	114.524	0.539885	2.18738e-17	3.86667e-16	45.4874	41.7771	45.9281	42.3207	42.7018	59.1309	47.6421	58.5152	0.808802	6.49405e-20	9.45083e-19		zinc finger with UFM1 specific peptidase domain;Smp_091190	Family C78 non-peptidase homologue (C78 family) [Source:UniProtKB/TrEMBL;Acc:G4VRI6]	gi|292494919|ref|NP_659499.2|	zinc finger with UFM1-specific peptidase domain protein [Homo sapiens]
Smp_202470	2.19824	1.94455	2.49259	2.63439	4.5054	4.11863	4.62898	4.9457	0.973232	5e-05	0.000181778	2.07217	2.59611	2.80963	2.7507	3.18825	4.2179	2.89227	4.27276	0.606084	4.79898e-07	2.69745e-06	1.30156	1.52491	1.65365	1.60472	1.61057	2.43678	1.60762	2.33708	0.916912	1.56512e-09	8.77262e-09	GO:0001588,GO:0001963,GO:0004871,GO:0004930,GO:0007165,GO:0007186,GO:0007191,GO:0007612,GO:0016020,GO:0016021,GO:0035240,GO:0060158	dopamine receptor D1AlphaHom;note=iprscan%3BInterPro:IPR000276 : Rhodopsin-like GPCR superfamily%3BPRINTS:PR00237%3B%3Bscore%3D1.0E-38%3Bquery 165-186%3Bdescription%3D7TM GPCR%2C rhodopsin-like;note=iprscan%3BInterPro:IPR000276 : Rhodopsin-like GPCR superfamily%3BPRINTS:PR00237%3B%3Bscore%3D1.0E-38%3Bquery 35-59%3Bdescription%3D7TM GPCR%2C rhodopsin-like;note=iprscan%3BInterPro:IPR000276 : Rhodop…
SmVG_028704:Smp_058720	9.08692	9.07556	13.3714	10.7147	18.6503	25.4463	17.2778	21.5616	0.973097	5e-05	0.000181778	33.7522	33.9928	42.8358	35.6147	37.0703	42.0965	47.6005	52.9547	0.462343	1.35992e-08	9.58557e-08	20.4763	19.8482	24.836	20.3215	18.0613	23.6309	24.9244	28.2802	0.708211	1.51239e-08	7.48581e-08		60S ribosomal protein L38;Smp_058720	60S ribosomal protein L38, putative [Source:UniProtKB/TrEMBL;Acc:G4LX57]	_	_
SmVG_028704:Smp_153730	9.08692	9.07556	13.3714	10.7147	18.6503	25.4463	17.2778	21.5616	0.973097	5e-05	0.000181778	33.7522	33.9928	42.8358	35.6147	37.0703	42.0965	47.6005	52.9547	0.462343	1.35992e-08	9.58557e-08	20.4763	19.8482	24.836	20.3215	18.0613	23.6309	24.9244	28.2802	0.708211	1.51239e-08	7.48581e-08		protein LAS1;Smp_153730	Putative uncharacterized protein [Source:UniProtKB/TrEMBL;Acc:G4LX58]	_	_
SmVG_014594	52.487	71.578	55.9497	65.6406	134.173	128.814	99.7551	117.434	0.966932	5e-05	0.000181778	82.574	63.6837	69.7689	74.1945	102.681	101.029	100.256	112.629	0.652142	8.96392e-11	8.43846e-10	50.3918	36.8563	39.7184	42.0391	49.1053	55.7372	52.3056	58.9739	0.963852	7.83692e-12	5.7455e-11	GO:0071203
Smp_171660	21.8124	25.322	21.6209	28.2952	48.8143	49.7317	44.9419	46.1836	0.966696	5e-05	0.000181778	38.778	34.2481	35.2918	41.1497	51.6012	59.9164	50.1373	59.8961	0.668047	3.4369e-19	7.17729e-18	23.2997	19.8766	20.3603	23.5391	24.7838	33.0591	26.5196	31.5502	0.986559	1.96155e-17	2.36065e-16	GO:0005515,GO:0008270,GO:0016020,GO:0016021,GO:0046872	ring finger protein 170;Smp_171660	Putative uncharacterized protein [Source:UniProtKB/TrEMBL;Acc:G4VP78]	gi|237858650|ref|NP_001153695.1|	RING finger protein 170 isoform a [Homo sapiens]
Smp_166950	3.7656	3.7986	5.45517	3.26137	7.63287	8.79236	5.53504	9.85008	0.966331	5e-05	0.000181778	2.02715	2.35643	3.51691	2.10441	3.96134	3.28701	3.77348	5.55485	0.770572	5.01009e-07	2.80843e-06	2.26308	2.3479	3.38657	1.88403	2.70207	2.93509	3.40036	4.36122	1.01018	9.97023e-07	3.83203e-06	GO:0003676,GO:0003723,GO:0003964,GO:0004190,GO:0006278,GO:0006508,GO:0015074	gag pol polyprotein;note=pfam_scan%3BPfam:PF00077.15%3B%3BE()%3D8.8E-8%3Bscore%3D31.8%3Bque ry 307-386%3Bdescription%3DRVP;note=pfam_scan%3BPfam:PF00078.22%3B%3BE()%3D9.0E-20%3Bscore%3D70.8%3Bqu ery 505-664%3Bdescription%3DRVT_1;Smp_166950	Putative uncharacterized protein [Source:UniProtKB/TrEMBL;Acc:G4VC96]	gi|199562283|ref|NP_001128360.1|	retrotransposon-like protein 1 [Homo sapiens]
Smp_203690	6.54504	6.49667	8.60446	6.66976	12.0374	15.3269	11.2369	16.6429	0.964207	5e-05	0.000181778	13.3108	12.9836	16.2726	14.8637	17.2242	18.372	19.6566	24.1934	0.585922	1.1699e-12	1.34087e-11	8.40111	7.90395	9.76689	8.88839	8.96451	10.777	11.2521	13.6729	0.880965	3.55516e-10	2.15792e-09		hypothetical protein;Smp_203690
Smp_060270	19.4138	22.8416	19.4163	22.4749	39.3912	49.1836	34.1886	41.3417	0.963644	5e-05	0.000181778	23.5083	21.1688	22.0092	22.8751	27.4904	31.0423	34.6305	36.2139	0.62376	2.00346e-14	2.70369e-13	14.5019	12.546	12.9412	13.259	13.7058	17.6553	18.7636	19.6262	0.935874	2.07659e-15	2.12818e-14	GO:0005789,GO:0007029,GO:0016020,GO:0016021	protein jagunal;Smp_060270	Putative uncharacterized protein [Source:UniProtKB/TrEMBL;Acc:G4VQM4]	gi|190014601|ref|NP_115881.3|	protein jagunal homolog 1 [Homo sapiens]
Smp_036090	13.1484	14.2593	12.6398	13.3557	26.9041	26.6116	25.5165	24.9508	0.961351	5e-05	0.000181778	27.4088	26.1347	26.6201	25.1224	32.6845	37.7788	36.3265	39.6325	0.589576	1.32308e-19	2.85494e-18	11.5164	11.0086	10.6105	10.0492	11.8307	15.5211	13.0799	14.7338	0.903887	7.28739e-23	1.28766e-21	GO:0005515,GO:0005783,GO:0007084,GO:0035307,GO:0042326,GO:0051721	ankyrin repeat and lem;note=predicted by EVM2;note=pfam_scan%3BPfam:PF12796.2%3B%3BE()%3D1.9E-9%3Bscore%3D37.5%3Bquer y 110-226%3Bdescription%3DAnk_2;Smp_036090	Putative uncharacterized protein [Source:UniProtKB/TrEMBL;Acc:G4VHU1]	gi|148664230|ref|NP_055929.1|	ankyrin repeat and LEM domain-containing protein 2 [Homo sapiens]
Smp_198940	7.53201	7.17654	9.35858	8.5971	15.5008	17.834	13.4074	16.7419	0.958686	5e-05	0.000181778	9.33723	9.6557	13.729	11.2334	14.1431	15.6064	14.8848	18.9326	0.636915	1.82486e-13	2.27113e-12	5.61681	5.5782	7.88516	6.36137	6.77032	8.59572	7.66585	9.83292	0.936148	2.07862e-11	1.46014e-10	GO:0000408,GO:0002949,GO:0004222,GO:0005739,GO:0006508,GO:0016747	O sialoglycoprotein endopeptidase;Smp_198940	Mername-AA018 peptidase (M22 family) [Source:UniProtKB/TrEMBL;Acc:G4LZL2]	gi|116812636|ref|NP_071748.2|	probable tRNA threonylcarbamoyladenosine biosynthesis protein OSGEPL1 [Homo sapiens]
SmVG_029788	17.1449	8.77694	23.2479	11.0866	15.1103	35.0366	25.5773	41.3208	0.957878	0.01865	0.0381022	17.4032	19.4487	31.2997	13.3975	23.1875	38.1027	29.6965	39.6282	0.778566	0.000994513	0.00295334	38.9089	48.0601	60.5156	44.7643	43.739	64.4558	43.1081	82.3297	0.851005	1.26785e-05	4.08733e-05
Smp_149950	5.40338	5.39163	6.59949	6.35384	11.6254	11.4202	9.45414	13.5804	0.95632	5e-05	0.000181778	6.65036	6.85947	8.90265	7.84993	9.53447	10.2462	9.08695	14.0842	0.601461	2.9415e-11	2.90635e-10	4.04049	4.02442	5.13056	4.4956	4.67634	5.7709	4.91629	7.57628	0.912077	2.15835e-11	1.50961e-10	GO:0000166,GO:0003824,GO:0004140,GO:0005524,GO:0009058,GO:0015937,GO:0016301,GO:0016310,GO:0017111	dephospho coenzyme A related kinases;Smp_149950	Dephospho-CoA related kinases [Source:UniProtKB/TrEMBL;Acc:G4VI32]	gi|205277394|ref|NP_001035997.2|	bifunctional coenzyme A synthase isoform c [Homo sapiens]
SmVG_030267:Smp_054220	13.8097	17.5076	15.7277	15.8433	29.8445	36.519	25.023	30.6022	0.955885	5e-05	0.000181778	64.9455	57.1734	59.3796	54.951	67.3899	74.7608	72.1522	77.1934	0.4708	2.58221e-13	3.16571e-12	38.7805	32.8572	33.7037	30.8606	32.307	40.9914	37.2199	40.3136	0.70821	1.9351e-11	1.36721e-10		vacuolar ATP synthase subunit G;Smp_054220	Vacuolar ATP synthase subunit g,putative [Source:UniProtKB/TrEMBL;Acc:G4LYK6]	gi|4757818|ref|NP_004879.1|	V-type proton ATPase subunit G 1 [Homo sapiens]
SmVG_030267:Smp_054230	13.8097	17.5076	15.7277	15.8433	29.8445	36.519	25.023	30.6022	0.955885	5e-05	0.000181778	64.9455	57.1734	59.3796	54.951	67.3899	74.7608	72.1522	77.1934	0.4708	2.58221e-13	3.16571e-12	38.7805	32.8572	33.7037	30.8606	32.307	40.9914	37.2199	40.3136	0.70821	1.9351e-11	1.36721e-10		hypothetical protein;Smp_054230	Putative uncharacterized protein [Source:UniProtKB/TrEMBL;Acc:G4LYK5]	gi|41327703|ref|NP_954988.1|	centromere protein S [Homo sapiens]
Smp_054450	3.57583	5.06654	5.83846	4.47583	7.38353	13.273	9.0815	7.00147	0.954627	0.00025	0.000810166	11.7524	10.9256	14.9353	12.8896	11.7853	16.053	15.1583	12.8818	0.381071	0.00216304	0.00592504	8.62472	7.4587	9.52735	8.08235	6.88608	10.4926	9.95765	8.58179	0.64457	9.38443e-05	0.000260304	GO:0006388,GO:0072669	Protein archease;note=predicted by EVM2;note=pfam_scan%3BPfam:PF01951.11%3B%3BE()%3D2.5E-47%3Bscore%3D160.1%3Bq uery 45-183%3Bdescription%3DArchease;note=iprscan%3BInterPro:IPR002804 : Protein of unknown function DUF101%3BPfam:PF01951%3B%3Bscore%3D8.1E-59%3Bquery 45-183%3Bdescription%3DArchease%2C tRNA m5C methyltransferase chaperone;note=iprscan%3BProDom:PD012969%3B%3Bscore%3D5.0E-55%3Bquery 72-…	Putative uncharacterized protein [Source:UniProtKB/TrEMBL;Acc:G4VQI9]	gi|30425510|ref|NP_848642.1|	protein archease [Homo sapiens]
SmVG_000581	14.1599	10.8118	14.664	10.6221	23.3003	28.0192	21.8221	24.1531	0.953011	5e-05	0.000181778	6.75036	12.2989	11.3952	8.1049	10.9434	15.9663	15.9202	15.8379	0.713965	2.39307e-07	1.40138e-06	5.72096	9.07144	8.13768	5.97628	7.8212	11.3539	10.2	11.1463	1.04947	7.60142e-10	4.42363e-09
Smp_079380	6.2241	6.15532	6.75056	5.44704	6.42237	18.1263	9.81818	13.1767	0.95194	5e-05	0.000181778	8.78088	9.32871	9.68699	7.37679	5.98789	11.7273	15.7056	15.866	0.537632	0.00823833	0.0192864	5.30839	5.58506	5.54862	4.13465	2.94011	6.48561	8.18314	8.43477	0.893552	0.000229923	0.00059742	GO:0003824,GO:0004758,GO:0008152,GO:0009058,GO:0016020,GO:0016021,GO:0016740,GO:0016746,GO:0030170	serine palmitoyltransferase 2;Smp_079380	Serine palmitoyltransferase 2 [Source:UniProtKB/TrEMBL;Acc:G4V7A1]	gi|119220554|ref|NP_060797.2|	serine palmitoyltransferase 3 [Homo sapiens]
SmVG_036048	1.60366	1.48523	2.6271	1.88484	3.53753	3.71675	2.98615	4.45768	0.951401	5e-05	0.000181778	1.97526	2.04848	3.16672	2.16354	2.65547	3.05745	2.93638	4.22719	0.582271	4.02456e-06	1.94153e-05	1.41833	1.37345	2.15422	1.51505	1.50779	1.91282	1.85268	2.57402	0.820888	1.68227e-05	5.32465e-05
Smp_073990	2.05644	2.03437	1.50885	2.12055	3.70904	3.95239	3.76277	3.48758	0.94974	5e-05	0.000181778	4.13525	4.62903	4.54087	4.31033	4.89661	7.27075	5.20698	6.08291	0.53653	1.79956e-07	1.07165e-06	2.58414	2.70164	2.72085	2.51624	2.37338	4.14377	2.87075	3.2545	0.834963	7.56274e-11	4.94166e-10	GO:0000287,GO:0006400,GO:0008033,GO:0008193	tRNA(His) guanylyltransferase;Smp_073990	Putative uncharacterized protein [Source:UniProtKB/TrEMBL;Acc:G4M061]	gi|89242148|ref|NP_060342.2|	probable tRNA(His) guanylyltransferase [Homo sapiens]
Smp_174560	1.89717	1.43618	2.1206	1.38006	3.28502	2.67603	2.1359	5.09766	0.949144	0.00015	0.000507999	2.03418	2.36841	2.51983	1.64595	2.51769	2.73624	2.48275	5.18391	0.634378	0.000151831	0.000538953	1.65339	1.96765	2.31174	1.5456	1.88891	2.28926	1.80315	3.52817	0.926084	1.75572e-05	5.53732e-05		hypothetical protein;Smp_174560
SmVG_032335:Smp_057600	1.19781	1.31617	1.60571	1.12258	2.16834	2.61739	2.41706	2.91287	0.948325	5e-05	0.000181778	2.47557	2.44219	2.75515	2.14251	2.6338	3.69962	2.92473	3.90359	0.542613	4.34813e-08	2.87565e-07	1.50617	1.44214	1.62768	1.23064	1.34989	2.10675	1.63559	2.15055	0.856922	4.70244e-11	3.15745e-10		hypothetical protein;Smp_057600
SmVG_032335:Smp_179540	1.19781	1.31617	1.60571	1.12258	2.16834	2.61739	2.41706	2.91287	0.948325	5e-05	0.000181778	2.47557	2.44219	2.75515	2.14251	2.6338	3.69962	2.92473	3.90359	0.542613	4.34813e-08	2.87565e-07	1.50617	1.44214	1.62768	1.23064	1.34989	2.10675	1.63559	2.15055	0.856922	4.70244e-11	3.15745e-10		hypothetical protein;Smp_179540
SmVG_032335:Smp_191980	1.19781	1.31617	1.60571	1.12258	2.16834	2.61739	2.41706	2.91287	0.948325	5e-05	0.000181778	2.47557	2.44219	2.75515	2.14251	2.6338	3.69962	2.92473	3.90359	0.542613	4.34813e-08	2.87565e-07	1.50617	1.44214	1.62768	1.23064	1.34989	2.10675	1.63559	2.15055	0.856922	4.70244e-11	3.15745e-10		hypothetical protein;Smp_191980
Smp_075000	2.9642	3.42679	4.56107	3.31218	6.37557	7.00395	6.34458	7.79385	0.94797	5e-05	0.000181778	6.98538	7.29586	10.2258	7.28053	8.90332	11.3938	10.3319	13.0426	0.580144	3.31788e-15	4.83783e-14	4.19547	4.05875	5.63707	4.10426	4.24054	6.16076	5.33453	6.93515	0.856357	8.6433e-12	6.30346e-11		E3 ubiquitin protein ligase HERC5;Smp_075000
Smp_145680	3.72054	3.38476	3.47132	3.72504	6.78586	6.57088	7.77261	6.40936	0.945279	5e-05	0.000181778	3.45388	4.18096	4.06981	3.92031	4.829	7.31733	4.64907	5.63633	0.606254	5.28107e-14	6.87823e-13	2.13171	2.44034	2.36336	2.28544	2.37422	4.15636	2.52113	3.06202	0.920887	1.24478e-14	1.19166e-13	GO:0005515,GO:0005543	hypothetical protein;Smp_145680	Putative uncharacterized protein [Source:UniProtKB/TrEMBL;Acc:G4VKA3]	_	_
Smp_073080	33.1396	43.4196	41.3568	34.7504	69.1422	83.7073	59.2287	81.8501	0.945082	5e-05	0.000181778	99.4314	89.5191	92.9886	81.6286	100.506	110.784	107.782	126.512	0.49217	2.46553e-11	2.45576e-10	60.5352	51.7329	53.3319	46.4342	50.2589	61.9175	59.1639	68.9012	0.745115	4.37418e-10	2.61752e-09	GO:0003723	RNA binding protein PNO1;Smp_073080.2	Putative rrna processing protein (Rrp20) [Source:UniProtKB/TrEMBL;Acc:G4VA66]	gi|10047140|ref|NP_064528.1|	RNA-binding protein PNO1 [Homo sapiens]
SmVG_034760	3.57277	3.35442	4.94795	4.25367	6.74682	9.40773	6.92757	7.96927	0.945018	5e-05	0.000181778	3.34109	3.58163	4.72364	3.83282	4.06397	5.25268	5.98657	6.25782	0.586401	6.33417e-08	4.07112e-07	3.27185	3.60197	4.85986	3.55446	3.12165	5.00339	5.34397	5.5493	0.857915	4.21373e-07	1.7108e-06	GO:0008270
Smp_138030	11.6692	10.0039	11.3596	12.1849	20.1247	24.0538	18.9753	23.8991	0.945008	5e-05	0.000181778	10.4711	13.1281	13.0911	12.4522	13.9277	17.2889	17.0675	20.9264	0.593807	7.48956e-18	1.39394e-16	6.33454	7.59743	7.4933	7.02455	6.72372	9.51493	8.81533	10.9516	0.888764	2.12229e-15	2.17044e-14	GO:0005515,GO:0005634,GO:0008168,GO:0016740,GO:0032259,GO:0018024,GO:0051568	histone lysine;Smp_138030	Mixed-lineage leukemia protein, mll, putative [Source:UniProtKB/TrEMBL;Acc:G4LZU6]	gi|91718902|ref|NP_733751.2|	histone-lysine N-methyltransferase MLL3 [Homo sapiens]
Smp_129900	12.4179	10.0447	16.3276	11.4672	23.8809	22.7851	25.8768	23.9936	0.941736	5e-05	0.000181778	11.6977	14.4075	19.6019	12.816	18.5233	26.995	16.7665	22.5924	0.634024	4.28822e-10	3.68703e-09	7.26655	8.59417	11.571	7.50434	9.25427	15.5083	9.09111	12.2587	0.932507	1.63742e-11	1.16364e-10	GO:0005215,GO:0005328,GO:0005887,GO:0006810,GO:0006836,GO:0015293,GO:0016020,GO:0016021	sodium and chloride dependent GABA transporter;Smp_129900	Putative sodium-dependent neurotransmitter transporter [Source:UniProtKB/TrEMBL;Acc:G4V8T6]	_	_
Smp_118570	62.9198	62.5246	82.3732	64.322	117.377	155.809	106.742	142.791	0.941688	5e-05	0.000181778	37.1299	40.6754	54.1006	35.9196	47.9601	52.2296	60.0126	69.0947	0.58887	1.24777e-08	8.84058e-08	36.1851	39.1433	51.2207	36.833	35.8642	49.702	47.9611	59.6274	0.829871	1.1667e-09	6.65829e-09		hypothetical protein;note=trans_spliced (SO:0000870);note=predicted by EVM2;Smp_118570	Putative uncharacterized protein [Source:UniProtKB/TrEMBL;Acc:G4LY97]	_	_
Smp_122900	29.0338	27.3136	26.5183	26.5324	55.6273	48.1874	58.2635	47.8957	0.940623	5e-05	0.000181778	35.8424	41.7276	38.678	35.709	52.6485	70.359	41.0883	55.4812	0.611769	4.19878e-13	5.06691e-12	22.3229	25.0469	22.8137	20.9058	26.4697	40.3291	22.1862	30.0527	0.927523	1.3834e-15	1.43897e-14	GO:0007165	beta arrestin;Smp_122900	Putative beta-arrestin 1 [Source:UniProtKB/TrEMBL;Acc:G4VCF9]	gi|156071467|ref|NP_004303.2|	arrestin-C [Homo sapiens]
Smp_014400	49.5252	51.3274	57.5617	55.659	100.759	112.556	94.3744	102.976	0.939855	5e-05	0.000181778	79.4047	83.8193	94.8293	83.8935	102.631	127.264	113.753	126.726	0.580157	1.62788e-19	3.48214e-18	46.3473	46.8448	52.2957	45.7618	47.9506	68.2943	56.9056	64.2684	0.86932	8.872e-22	1.45173e-20	GO:0005634,GO:0006351,GO:0006355,GO:0006357,GO:0032777,GO:0035267	enhancer of polycomb;Smp_014400.6	Enhancer of polycomb, putative [Source:UniProtKB/TrEMBL;Acc:G4LXP1]	gi|194272186|ref|NP_056445.3|	enhancer of polycomb homolog 2 [Homo sapiens]
Smp_091800	18.6719	23.808	17.4658	18.2423	38.4352	39.3971	31.9608	40.1867	0.93975	5e-05	0.000181778	57.9892	52.5628	51.1481	52.644	60.0681	68.1946	64.2516	75.6119	0.492203	2.84782e-13	3.4775e-12	34.1455	30.0251	28.6352	28.7551	27.3397	36.393	31.6596	37.326	0.737266	2.03952e-12	1.58474e-11	GO:0005085,GO:0005622,GO:0007264,GO:0043547	guanine nucleotide exchange factor mss4;Smp_091800	Guanine nucleotide exchange factor mss4,putative [Source:UniProtKB/TrEMBL;Acc:G4LUP9]	gi|19923149|ref|NP_002862.2|	guanine nucleotide exchange factor MSS4 [Homo sapiens]
SmVG_001366	5.10961	6.71007	7.51856	7.55404	11.9497	15.6585	10.8263	13.1217	0.938957	5e-05	0.000181778	8.12846	6.89439	9.26474	8.8533	10.0439	10.8624	12.99	14.2601	0.637889	6.26701e-09	4.64596e-08	5.27644	4.44151	5.92086	5.30544	4.93845	6.69047	6.8224	7.21981	0.89687	7.24815e-08	3.31461e-07
Smp_000370	2.33862	3.14746	2.46378	2.41608	4.63265	6.3764	3.98679	4.86376	0.937985	5e-05	0.000181778	9.48322	7.25787	7.57595	7.44702	8.47733	10.1162	9.987	9.35272	0.440112	4.1298e-06	1.98685e-05	5.46742	3.86257	4.31927	3.97862	4.11893	5.32147	4.95234	5.12898	0.712982	4.70902e-08	2.20207e-07		hypothetical protein;Smp_000370	Putative uncharacterized protein [Source:UniProtKB/TrEMBL;Acc:G4LVQ7]	_	_
Smp_035360	4.9436	4.82178	4.54493	5.13925	9.54723	9.57834	9.37782	8.74488	0.937436	5e-05	0.000181778	9.73082	11.2037	10.2388	9.90546	13.075	16.893	12.7498	15.7412	0.609253	2.28643e-14	3.06541e-13	5.86105	6.4792	5.86121	5.60735	6.34096	9.3248	6.60607	8.30983	0.916252	7.85233e-20	1.1326e-18	GO:0005730,GO:0030490,GO:0030692,GO:0032040	nucleolar protein 14;Smp_035360	Putative uncharacterized protein [Source:UniProtKB/TrEMBL;Acc:G4V7Y9]	_	_
Smp_201930	30.1759	40.4545	21.8335	16.6978	77.6011	46.751	45.461	39.036	0.935995	0.02435	0.0478431	416.937	395.787	379.493	314.817	1150.61	816.448	665.13	726.38	1.06069	2.64835e-09	2.0574e-08	484.82	506.882	442.63	403.139	1005.99	802.722	650.665	703.587	1.39843	2.08069e-11	1.46053e-10		hypothetical protein;Smp_201930
Smp_203630	20.9042	22.7624	25.706	24.8482	39.5371	55.1122	37.5952	47.8912	0.934967	5e-05	0.000181778	123.168	138.631	144.876	124.212	119.923	164.467	145.309	152.503	0.350926	1.00795e-07	6.30082e-07	72.4012	77.8894	80.6545	68.1615	57.2404	88.8542	73.5121	78.1928	0.536848	7.6709e-09	3.96832e-08		hypothetical protein;note=trans_spliced (SO:0000870);Smp_203630	Putative uncharacterized protein Smp_203630 [Source:UniProtKB/TrEMBL;Acc:G4VNC1]	_	_
Smp_155740	23.6554	20.7923	23.7133	24.2851	45.0353	44.9924	41.9354	44.7155	0.934444	5e-05	0.000181778	32.6458	38.268	40.0749	35.0999	46.6287	55.8121	44.884	55.6993	0.591524	7.16613e-20	1.58517e-18	19.79	22.2031	23.1798	19.7561	22.6588	30.9062	23.3849	29.6568	0.880808	2.88561e-24	5.72186e-23	GO:0005524,GO:0006457,GO:0006950,GO:0051082	TNF receptor associated protein 1;Smp_155740	Putative heat shock protein [Source:UniProtKB/TrEMBL;Acc:G4VJ99]	gi|4507677|ref|NP_003290.1|	endoplasmin precursor [Homo sapiens]
Smp_156400	1.70324	1.73163	1.22023	1.55102	2.90662	3.83949	2.75881	2.34995	0.933718	0.0007	0.00207222	2.03705	1.91492	1.36796	1.50043	2.01431	2.45455	2.55486	2.06984	0.557067	0.0032757	0.00858357	1.28833	1.15669	0.817899	0.956847	1.04206	1.46332	1.44483	1.16563	0.804534	0.000458345	0.00112792	GO:0004497,GO:0005506,GO:0008395,GO:0009055,GO:0016020,GO:0016021,GO:0016491,GO:0016705,GO:0020037,GO:0046872,GO:0055114,GO:0070330	cytochrome P450;Smp_156400	Putative cytochrome P450 [Source:UniProtKB/TrEMBL;Acc:G4V9Z9]	_	_
SmVG_023165	0.661974	0.48416	0.769353	0.382824	0.875388	1.13104	0.668934	1.71434	0.933549	0.00325	0.00819323	3.00488	1.91819	3.16828	2.24725	2.72436	3.17941	3.19602	5.33526	0.581185	0.000273587	0.000922007	2.86162	2.08444	2.90117	2.69038	2.436	2.80305	3.32831	5.14025	0.907747	4.8933e-05	0.000142681
SmVG_024733	1.98586	2.21519	3.05827	1.83198	3.93619	4.67495	3.65326	5.09092	0.932818	5e-05	0.000181778	2.89074	2.81056	4.58846	2.58406	3.76909	4.69315	4.37752	5.91409	0.647647	2.2318e-08	1.53107e-07	1.87397	1.74535	2.82613	1.56228	1.92092	2.70378	2.42618	3.32901	0.922444	9.26152e-08	4.18035e-07
Smp_161560	18.9251	19.2578	19.3152	19.962	35.9267	37.4409	37.0798	37.2519	0.931139	5e-05	0.000181778	26.3072	28.8062	31.2124	28.2975	33.2997	45.0612	33.9583	43.9227	0.5649	7.78824e-18	1.44517e-16	16.1857	17.0887	18.4124	16.4186	16.6535	25.5432	18.2041	23.7271	0.84373	9.00844e-24	1.70967e-22		hypothetical protein;note=predicted by EVM2;note=pfam_scan%3BPfam:PF03455.14%3B%3BE()%3D3.1E-5%3Bscore%3D23.8%3Bque ry 70-155%3Bdescription%3DdDENN;Smp_161560	Putative uncharacterized protein [Source:UniProtKB/TrEMBL;Acc:G4LXY9]	_	_
Smp_201520	6.67464	8.32431	10.4875	9.26391	17.8068	17.2125	13.9427	17.243	0.929909	5e-05	0.000181778	9.73536	8.84921	13.3681	10.3164	12.9636	13.5242	13.191	16.3745	0.552206	8.22112e-10	6.81645e-09	6.5749	5.93122	8.64726	6.68484	7.37004	8.75753	7.97348	9.82217	0.852835	7.44103e-10	4.34588e-09	GO:0016020,GO:0016021	hypothetical protein;note=tmhmm%3B%3Bquery 1-107%3B;note=%3Bquery 1-77%3B;note=%3Bquery 78-100%3B;note=%3Bquery 101-107%3B;Smp_201520	Putative uncharacterized protein Smp_201520 [Source:UniProtKB/TrEMBL;Acc:G4VCC7]	_	_
SmVG_015815	1.21317	1.12835	1.49434	1.24587	2.33247	3.24631	1.9901	2.10697	0.929068	5e-05	0.000181778	2.44106	2.64728	2.67544	2.33673	2.17639	3.16359	3.94742	3.00949	0.436627	0.00043191	0.00138944	1.44396	1.50578	1.54674	1.30154	1.0319	1.7113	1.9567	1.5219	0.666633	0.000445579	0.0010991
SmVG_011955	16.2073	12.139	19.4207	17.6441	26.5153	38.91	25.5024	33.335	0.925787	5e-05	0.000181778	9.59774	15.9988	20.4737	15.6653	19.7213	23.7807	28.8009	31.1305	0.806422	1.75212e-06	8.95764e-06	9.85038	13.8737	17.1777	13.7458	14.0605	19.3446	20.8525	23.2438	1.08264	1.54111e-09	8.65298e-09
SmVG_015469	29.0462	30.7904	28.9885	32.9951	62.0622	49.8909	67.3819	52.0669	0.925646	5e-05	0.000181778	20.1971	18.3734	19.4488	18.7	23.6309	39.2989	18.7374	28.7493	0.619041	5.76171e-06	2.70954e-05	22.0132	18.3009	19.8755	20.1083	22.8039	37.8599	20.4824	27.115	0.970546	1.40962e-09	7.94215e-09
Smp_081190	47.1544	60.0143	49.2605	47.8075	97.8679	104.436	90.3982	95.0549	0.924908	5e-05	0.000181778	68.8778	58.5703	62.5459	54.7098	75.3371	90.4833	78.6445	91.2075	0.589289	1.30409e-18	2.58739e-17	41.8794	33.8398	35.7203	31.219	36.8598	50.2623	42.0135	48.9304	0.875662	3.68939e-17	4.35921e-16	GO:0000166,GO:0005525,GO:0005622,GO:0007264,GO:0016020	GTP binding protein rhoA;Smp_081190	Putative rho3 GTPase; Rho3 GTPase [Source:UniProtKB/TrEMBL;Acc:Q8I8A0]	gi|111494248|ref|NP_001036143.1|	rho-related GTP-binding protein RhoC precursor [Homo sapiens]
Smp_166980	11.51	13.9678	11.8058	13.5675	25.5318	23.7445	23.7062	23.381	0.922205	5e-05	0.000181778	20.0515	18.9012	17.9589	18.879	23.1118	31.3775	22.8071	25.7154	0.566848	2.08501e-12	2.3482e-11	11.8426	10.7842	10.1102	10.5111	10.8486	17.0443	11.5997	13.3074	0.848633	1.03895e-13	9.11279e-13	GO:0006352,GO:0046982	Transcription initiation factor TFIID subunit;Smp_166980	Putative uncharacterized protein [Source:UniProtKB/TrEMBL;Acc:G4VC88]	_	_
Smp_068240	8.08354	7.62289	7.6927	10.431	16.3388	14.059	17.9281	15.7	0.920348	5e-05	0.000181778	8.4671	9.78776	9.43535	11.8528	12.4571	17.6456	9.96252	14.1097	0.567126	6.27785e-07	3.44081e-06	5.3011	5.88758	5.57632	6.99619	6.38889	10.223	5.66421	7.93665	0.862819	1.37088e-07	6.01482e-07	GO:0003676,GO:0005622,GO:0008270,GO:0046872,GO:0003700,GO:0005634,GO:0006357	hypothetical protein;Smp_068240	Putative zinc finger protein [Source:UniProtKB/TrEMBL;Acc:G4VTC2]	gi|117938301|ref|NP_001071092.1|	zinc finger protein 846 [Homo sapiens]
Smp_124940	13.4169	14.4315	13.0631	14.0775	24.7591	34.5045	21.6578	23.134	0.920137	0.0001	0.000349068	32.5365	37.1736	33.063	35.6863	34.507	43.846	43.4966	43.4038	0.459879	1.50562e-06	7.77808e-06	20.3632	22.1678	19.5237	20.8899	17.6339	25.0971	24.1628	24.0355	0.696492	7.05569e-07	2.76993e-06	GO:0009055,GO:0046872,GO:0051536,GO:0051537	adrenodoxin protein%2C mitochondrial like;Smp_124940	Adrenodoxin, putative [Source:UniProtKB/TrEMBL;Acc:G4LZ25]	_	_
SmVG_035642	1.3776	1.75046	1.87546	1.89202	3.30749	3.93755	2.364	3.4299	0.91909	0.00975	0.021552	3.70003	3.87709	5.49741	3.57535	3.88493	3.77714	4.79524	6.01761	0.360956	0.00587694	0.0143984	1.9713	1.9889	2.72466	1.84705	1.85356	2.0654	2.16024	2.69316	0.61281	0.000214953	0.000560767
Smp_126290	3.69878	2.36404	2.15829	2.33087	5.09555	4.0277	6.34757	4.47228	0.918377	5e-05	0.000181778	2.61769	4.27396	2.66034	2.54217	3.59916	5.96335	3.25043	4.0425	0.590692	8.0024e-05	0.000300145	1.61548	2.54978	1.61263	1.50245	1.85448	3.47167	1.77845	2.25462	0.892424	2.28004e-05	7.0382e-05		hypothetical protein;Smp_126290	_	_	_
SmVG_023441	154.652	188.866	162.116	168.095	331.971	354.326	293.093	292.014	0.916184	5e-05	0.000181778	207.851	182.45	194.17	183.147	245.732	276.537	253.703	266.112	0.591119	2.07096e-19	4.38424e-18	127.642	106.171	111.578	104.266	119.83	155.179	134.699	141.884	0.883222	7.34225e-17	8.4999e-16
Smp_051010	99.2338	107.534	101.707	104.563	201.715	197.402	184.275	195.343	0.914861	5e-05	0.000181778	126.38	123.007	129.746	120.083	159.327	192.609	158.285	192.456	0.628167	9.14603e-20	1.99448e-18	78.105	73.5286	76.1498	69.5385	77.4699	109.307	81.556	100.739	0.926198	1.00596e-25	2.16337e-24	GO:0000166,GO:0000209,GO:0005524,GO:0005634,GO:0005737,GO:0016874,GO:0016881,GO:0030071,GO:0031145,GO:0031625,GO:0061630	ubiquitin conjugating enzyme E2 C;Smp_051010
Smp_130730	178.875	182.214	295.473	275.402	365.417	545.151	290.151	555.633	0.914237	5e-05	0.000181778	159.427	164.018	270.687	220.775	215.285	223.406	319.663	391.331	0.601097	0.000940179	0.00280619	131.407	133.547	220.282	180.434	141.761	170.934	222.578	285.429	0.866396	9.93278e-05	0.000274342		hypothetical protein;Smp_130730	Putative uncharacterized protein [Source:UniProtKB/TrEMBL;Acc:G4VSL2]	_	_
Smp_053560	50.794	43.7513	39.9871	46.3637	84.7906	86.5886	100.006	69.4354	0.91385	5e-05	0.000181778	47.0897	57.3836	46.9697	49.7021	60.6497	96.4712	64.6309	64.3467	0.606695	3.97409e-10	3.43612e-09	28.3498	33.4103	26.793	27.907	29.1494	53.4225	33.2496	33.2132	0.91868	9.63347e-14	8.4956e-13	GO:0000165,GO:0000166,GO:0004672,GO:0004674,GO:0004683,GO:0004871,GO:0005516,GO:0005524,GO:0005634,GO:0005737,GO:0006468,GO:0007166,GO:0009931,GO:0016301,GO:0016310,GO:0016772,GO:0018105,GO:0046777	MAP kinase activated protein kinase 2;Smp_053560	Serine/threonine kinase [Source:UniProtKB/TrEMBL;Acc:G4VJ06]	gi|21237768|ref|NP_620777.1|	MAP kinase-activated protein kinase 5 isoform 2 [Homo sapiens]
SmVG_023712	51.7193	39.7682	61.2536	54.4717	100.317	114.405	68.9743	106.45	0.912904	0.0001	0.000349068	67.9995	76.7513	89.4133	71.8036	95.1028	89.8693	130.488	142.444	0.696426	5.26432e-07	2.93625e-06	89.7332	115.415	142.326	108.653	118.85	127.148	105.586	131.803	0.977845	9.26985e-08	4.18217e-07
Smp_171150	14.3289	13.2289	11.969	15.3507	25.3272	24.6285	27.8996	25.1553	0.908505	5e-05	0.000181778	18.4675	21.9404	18.0966	20.3642	23.4578	33.9697	23.564	29.7076	0.593862	1.88907e-16	3.09334e-15	11.3402	12.6216	10.4269	11.6697	11.5755	19.037	12.669	16.1404	0.890578	7.13275e-18	8.92602e-17	GO:0005634,GO:0005829,GO:0006355,GO:0006479,GO:0008168,GO:0008469,GO:0016301,GO:0016310,GO:0016740,GO:0019918,GO:0032259,GO:0034969,GO:0035246	protein arginine N methyltransferase 5;Smp_171150	Putative shk1 kinase-binding protein [Source:UniProtKB/TrEMBL;Acc:G4VCV7]	gi|20070220|ref|NP_006100.2|	protein arginine N-methyltransferase 5 isoform a [Homo sapiens]
SmVG_007050	2.56567	2.89795	3.14043	3.2488	4.46294	6.15847	4.81251	6.79038	0.906904	5e-05	0.000181778	5.73831	7.02674	9.01391	6.46785	6.32876	7.9803	8.6113	10.8299	0.43794	5.92845e-05	0.000228478	5.37092	6.359	8.42805	5.76113	4.77787	6.88833	6.40917	8.37649	0.58439	0.000460265	0.00113217
SmVG_023324	1.40307	0.86707	1.78334	1.23205	1.96815	2.57672	2.20017	3.16265	0.906498	5e-05	0.000181778	1.51944	2.26044	2.77297	1.75003	1.79621	2.37783	2.50071	3.68874	0.473951	0.00214466	0.00588122	1.21649	1.60929	2.09174	1.39872	1.19314	1.71768	1.64042	2.40608	0.669597	0.000871619	0.00202483	GO:0003676,GO:0008270,GO:0015074
SmVG_008911:Smp_004280	17.2415	21.7184	18.7419	18.5767	35.522	40.9602	30.9089	35.2519	0.90306	5e-05	0.000181778	31.8301	29.7573	30.9768	27.6361	36.7027	43.7559	40.1611	47.474	0.59261	7.54738e-21	1.80566e-19	18.8425	16.9365	17.4648	15.3777	17.3214	23.7581	20.5467	24.5272	0.887899	1.43459e-21	2.32013e-20		hypothetical protein;Smp_004280	Putative uncharacterized protein [Source:UniProtKB/TrEMBL;Acc:G4VCJ7]	gi|156151427|ref|NP_001017989.2|	optic atrophy 3 protein isoform a [Homo sapiens]
SmVG_008911:Smp_124440	17.2415	21.7184	18.7419	18.5767	35.522	40.9602	30.9089	35.2519	0.90306	5e-05	0.000181778	31.8301	29.7573	30.9768	27.6361	36.7027	43.7559	40.1611	47.474	0.59261	7.54738e-21	1.80566e-19	18.8425	16.9365	17.4648	15.3777	17.3214	23.7581	20.5467	24.5272	0.887899	1.43459e-21	2.32013e-20		glycerol kinase 5;Smp_124440	Putative glycerol kinase [Source:UniProtKB/TrEMBL;Acc:G4VCJ6]	gi|41393575|ref|NP_149991.2|	glycerol kinase 2 [Homo sapiens]
SmVG_019001	5.38718	6.65036	4.65533	5.44723	10.2089	10.3947	9.06643	11.7015	0.901977	0.0013	0.00360998	5.86299	5.04542	4.50586	4.64662	7.23369	7.3384	6.92316	9.89218	0.703929	5.64407e-12	6.04176e-11	4.23374	3.72013	3.13118	3.30775	3.82004	4.84019	4.0963	5.7253	0.903878	1.83145e-09	1.01891e-08
Smp_176490	2.39363	2.04396	1.88194	2.41561	4.78879	3.15187	4.69964	3.62941	0.897287	5e-05	0.000181778	3.41476	3.60657	3.49215	3.65986	5.32721	6.48848	3.86807	5.52416	0.645548	2.36754e-12	2.64945e-11	2.0598	2.11485	1.95691	2.07432	2.55445	3.46732	2.01989	2.84227	0.964225	2.30186e-11	1.60537e-10		hypothetical protein;note=predicted by EVM2;Smp_176490	Putative uncharacterized protein [Source:UniProtKB/TrEMBL;Acc:G4LWB8]	_	_
Smp_038560	113.499	146.85	140.897	142.814	245.172	293.022	207.939	266.676	0.896527	5e-05	0.000181778	1236.32	1155.68	1277.76	1212.84	1192.35	1412.13	1349.73	1448.5	0.383793	6.65004e-08	4.25858e-07	758.293	674.506	741.876	699.461	599.955	804.698	743.446	794.69	0.588652	2.30475e-08	1.11804e-07		Prothymosin alpha B;Smp_038560.2	Putative prothymosin alpha-B [Source:UniProtKB/TrEMBL;Acc:G4VNJ3]	_	_
SmVG_015711	1.4648	1.14966	1.18065	1.4315	3.37441	2.49571	1.32783	2.52289	0.895207	0.0011	0.00310334	2.54065	2.91868	3.07619	2.59045	3.79333	2.86912	3.55508	3.45675	0.467864	0.00209399	0.00575636	2.01358	2.8822	3.31576	2.52957	2.30714	2.25745	2.55736	2.83289	0.444849	0.0255536	0.0432377
Smp_196790	9.58174	9.94405	9.54533	9.62207	19.0627	20.2725	14.3269	18.1847	0.892844	5e-05	0.000181778	14.9042	14.7225	15.3737	14.0282	19.7512	18.0982	19.3198	23.4484	0.573694	5.79114e-12	6.18659e-11	8.96099	8.48909	8.74841	7.96179	9.5951	10.0032	10.2343	12.5181	0.873095	3.31357e-10	2.02263e-09	GO:0006979,GO:0016671,GO:0030091,GO:0033743,GO:0055114	methionine R sulfoxide reductase B3;Smp_196790	Methionine sulfoxide reductase B2a; Putative methionine sulfoxide reductase [Source:UniProtKB/TrEMBL;Acc:Q6BC92]	gi|73089054|ref|NP_001026849.1|	methionine-R-sulfoxide reductase B3 isoform 2 [Homo sapiens]
SmVG_014785	2.45415	2.39674	2.6084	2.7682	5.49985	4.92701	4.94297	3.60636	0.891738	0.0002	0.000662986	4.02525	4.34157	5.53339	3.85675	5.76859	7.26467	5.5573	4.85432	0.539607	1.80403e-06	9.21537e-06	2.47247	2.64774	3.27894	2.21594	2.99633	4.17789	2.98872	2.66941	0.858924	8.43315e-07	3.26982e-06	GO:0003777,GO:0005524,GO:0007018,GO:0008017,GO:0005871
Smp_201210	43.3373	74.2435	45.7342	49.2793	83.5251	127.33	79.7322	103.615	0.890834	5e-05	0.000181778	90.6842	51.6973	57.9084	59.899	74.7875	84.6556	111.244	105.989	0.677253	0.000243762	0.000829208	59.2541	32.2807	35.4582	36.7963	39.7347	50.2632	65.9718	61.4084	0.983395	3.44591e-05	0.000103353		hypothetical protein;Smp_201210
Smp_151520	6.63765	6.38001	7.19525	6.51782	12.5549	13.4613	10.5125	13.0347	0.890774	5e-05	0.000181778	9.73935	11.2686	12.7804	10.415	12.396	14.3919	12.9262	16.517	0.498945	1.00181e-13	1.27251e-12	6.01375	6.63837	7.44474	6.05653	6.15354	8.14288	6.91542	8.93631	0.758831	2.62748e-14	2.41104e-13	GO:0005789,GO:0006487,GO:0006490,GO:0016020,GO:0016021,GO:0016740,GO:0016758,GO:0042281	dolichyl pyrophosphate Glc1Man9GlcNAc2;Smp_151520	Putative dolichyl glycosyltransferase [Source:UniProtKB/TrEMBL;Acc:G4VH68]	gi|56121818|ref|NP_076984.2|	probable dolichyl pyrophosphate Glc1Man9GlcNAc2 alpha-1,3-glucosyltransferase isoform a [Homo sapiens]
SmVG_022183	14.0391	14.8438	29.4228	15.5439	17.8641	32.8096	24.212	62.0107	0.890424	0.00015	0.000507999	8.83828	7.98402	14.7575	7.6633	7.45242	11.7488	12.8735	20.6017	0.558007	0.00871011	0.0202066	15.1547	11.7458	24.3651	11.4581	8.95539	14.7851	17.3289	32.4638	0.773372	0.0216607	0.0374209
SmVG_028680:Smp_076880	7.17789	7.86854	7.43331	7.92171	13.3877	16.044	12.5639	14.2636	0.887949	5e-05	0.000181778	15.2498	15.7161	16.0392	14.6053	14.8548	19.9571	17.5593	19.3745	0.405431	2.51414e-10	2.23015e-09	9.66976	9.38326	9.62164	8.66878	7.56259	11.4636	9.78522	10.9462	0.640444	9.92495e-14	8.72106e-13		splicing factor 3a subunit 2;Smp_076880	Putative uncharacterized protein [Source:UniProtKB/TrEMBL;Acc:G4LXE9]	gi|21361376|ref|NP_009096.2|	splicing factor 3A subunit 2 [Homo sapiens]
SmVG_028680:Smp_076890	7.17789	7.86854	7.43331	7.92171	13.3877	16.044	12.5639	14.2636	0.887949	5e-05	0.000181778	15.2498	15.7161	16.0392	14.6053	14.8548	19.9571	17.5593	19.3745	0.405431	2.51414e-10	2.23015e-09	9.66976	9.38326	9.62164	8.66878	7.56259	11.4636	9.78522	10.9462	0.640444	9.92495e-14	8.72106e-13		hypothetical protein;Smp_076890	Putative uncharacterized protein [Source:UniProtKB/TrEMBL;Acc:G4LXF0]	_	_
Smp_094060	34.832	32.3535	25.5815	31.8036	59.7705	50.3171	61.5614	58.7323	0.887061	5e-05	0.000181778	43.7937	49.6684	39.4499	43.7875	56.0097	74.1053	47.3088	68.3098	0.584289	1.72776e-12	1.95301e-11	26.878	29.1382	23.042	25.1011	27.8029	41.7685	25.4364	36.5841	0.872149	1.54471e-15	1.60334e-14	GO:0000166,GO:0000287,GO:0003723,GO:0004812,GO:0004826,GO:0005524,GO:0005737,GO:0006432,GO:0009328,GO:0016874	phenylalanyl tRNA synthetase beta chain;Smp_094060	Phenylalanyl-tRNA synthetase beta chain,putative [Source:UniProtKB/TrEMBL;Acc:G4LV70]	gi|124028525|ref|NP_005678.3|	phenylalanyl-tRNA synthetase beta chain [Homo sapiens]
Smp_040560	6.02821	6.33768	7.12456	5.98114	8.86264	14.2319	10.4396	13.538	0.885984	5e-05	0.000181778	16.664	17.7964	18.2513	15.5405	17.6681	22.7128	22.3484	26.0636	0.520635	1.5099e-11	1.54003e-10	9.77165	10.1471	10.3262	8.66446	8.20942	12.1012	11.0908	13.2843	0.788455	7.67329e-12	5.63402e-11	GO:0000049,GO:0002098,GO:0003723,GO:0005524,GO:0005737,GO:0008033,GO:0016740,GO:0016779,GO:0032447,GO:0034227	cytoplasmic tRNA 2 thiolation protein 1;Smp_040560	Putative cancer-associatedprotein protein [Source:UniProtKB/TrEMBL;Acc:G4VB67]	_	_
Smp_083780	6.64527	6.96566	7.60949	6.82527	13.1181	13.1793	11.672	13.8455	0.885588	5e-05	0.000181778	10.4913	11.0965	12.5332	10.0975	12.8699	15.2811	13.6439	16.9929	0.541725	3.52952e-16	5.57528e-15	6.27886	6.38272	7.15749	5.6846	6.15401	8.4486	7.08057	8.85102	0.821256	4.12312e-19	5.66987e-18	GO:0000723,GO:0000784,GO:0003677,GO:0003684,GO:0003690,GO:0004003,GO:0004386,GO:0005515,GO:0005634,GO:0006303,GO:0006310,GO:0016817,GO:0032508,GO:0042162,GO:0043564,GO:0071480,GO:0071481	ATP dependent DNA helicase 2 subunit 2;Smp_083780	Putative ku P80 DNA helicase [Source:UniProtKB/TrEMBL;Acc:G4V6U2]	gi|10863945|ref|NP_066964.1|	X-ray repair cross-complementing protein 5 [Homo sapiens]
Smp_103540	50.3208	52.571	49.1291	56.4509	100.461	100.284	88.0514	96.2577	0.885208	5e-05	0.000181778	68.7545	70.8019	68.1967	70.3059	83.5412	98.8994	86.5857	99.8558	0.548266	1.27935e-17	2.31807e-16	40.6864	40.2015	38.3737	39.2311	39.8108	53.8486	44.4157	51.9321	0.822982	5.243e-21	8.19356e-20	GO:0046983	transcription factor AP 4;Smp_103540	Activator protein 4 (Ap4), putative [Source:UniProtKB/TrEMBL;Acc:G4LWQ4]	_	_
SmVG_012365:Smp_150910	14.8629	13.2159	14.9549	14.73	26.2331	27.8292	25.6681	26.8237	0.883347	5e-05	0.000181778	16.1769	19.6482	19.7783	17.8896	20.9701	27.4327	22.8707	27.3579	0.551922	1.41176e-16	2.34109e-15	9.75359	11.3602	11.3359	10.2077	10.2429	15.2365	12.1422	14.6446	0.8279	2.97275e-21	4.70613e-20		hypothetical protein;Smp_150910	Putative uncharacterized protein [Source:UniProtKB/TrEMBL;Acc:G4VEL5]	_	_
SmVG_012365:Smp_160570	14.8629	13.2159	14.9549	14.73	26.2331	27.8292	25.6681	26.8237	0.883347	5e-05	0.000181778	16.1769	19.6482	19.7783	17.8896	20.9701	27.4327	22.8707	27.3579	0.551922	1.41176e-16	2.34109e-15	9.75359	11.3602	11.3359	10.2077	10.2429	15.2365	12.1422	14.6446	0.8279	2.97275e-21	4.70613e-20		hypothetical protein;Smp_160570	Putative uncharacterized protein [Source:UniProtKB/TrEMBL;Acc:G4VEL3]	_	_
SmVG_018978	23.8244	32.1322	26.3965	26.3371	50.52	64.685	36.0154	49.1863	0.882709	5e-05	0.000181778	86.623	62.5501	70.8854	64.7291	85.8669	79.8738	113.285	103.597	0.561272	9.99305e-05	0.000366769	51.0727	35.3152	39.5033	35.8647	39.8192	43.1335	57.0496	52.8563	0.857447	1.25369e-06	4.75125e-06	GO:0003735,GO:0005622,GO:0005840,GO:0006412
Smp_037120	12.1694	14.0927	14.644	14.3931	25.2314	28.4972	19.2185	28.9645	0.881989	5e-05	0.000181778	37.7545	33.2098	38.7323	37.36	48.3064	48.4699	52.2801	62.25	0.620166	2.47705e-14	3.31376e-13	22.3594	18.8794	21.895	20.8265	22.8282	26.3501	26.7737	32.2295	0.930341	1.37188e-14	1.31075e-13	GO:0003735,GO:0005622,GO:0005762,GO:0005840,GO:0006412	Mitochondrial 39S ribosomal protein L27 (L27mt);Smp_037120	Putative mitochondrial 39S ribosomal protein L27 (L27mt) (MRP-L27) [Source:UniProtKB/TrEMBL;Acc:G4VRH7]	_	_
Smp_048030	0.956873	1.1785	2.13869	1.05701	2.28574	3.09505	2.07606	2.3623	0.881171	0.00025	0.000810166	3.72546	3.62341	5.68965	4.61522	5.32898	6.33063	8.16244	8.61312	0.736815	1.94159e-07	1.14901e-06	2.13754	2.0439	3.27598	2.57614	2.5993	3.44982	4.10865	4.52599	1.09609	1.14335e-07	5.08765e-07		hypothetical protein;Smp_048030	Putative uncharacterized protein [Source:UniProtKB/TrEMBL;Acc:G4VDN3]	_	_
SmVG_033013:Smp_137760	7.80398	7.24934	6.63965	7.66957	12.1551	14.8657	14.3675	12.676	0.880699	5e-05	0.000181778	8.66266	9.77959	8.80059	9.37258	9.42526	15.4346	11.4555	13.079	0.542832	1.8746e-16	3.07549e-15	5.33395	5.8446	5.13644	5.43232	4.71432	8.75414	6.20134	7.12653	0.812332	8.62095e-16	9.16305e-15		BAH and coiled coil domain containing protein 1;note=tmhmm%3B%3Bquery 1-710%3B;Smp_137760	Dentin sialoprotein (DSP)], putative [Source:UniProtKB/TrEMBL;Acc:G4M0U0]	_	_
SmVG_033013:Smp_137770	7.80398	7.24934	6.63965	7.66957	12.1551	14.8657	14.3675	12.676	0.880699	5e-05	0.000181778	8.66266	9.77959	8.80059	9.37258	9.42526	15.4346	11.4555	13.079	0.542832	1.8746e-16	3.07549e-15	5.33395	5.8446	5.13644	5.43232	4.71432	8.75414	6.20134	7.12653	0.812332	8.62095e-16	9.16305e-15		BAH domain and coiled coil containing 1;Smp_137770	Putative uncharacterized protein [Source:UniProtKB/TrEMBL;Acc:G4M0T9]	gi|169658367|ref|NP_001073988.2|	BAH and coiled-coil domain-containing protein 1 [Homo sapiens]
SmVG_033013:Smp_199060	7.80398	7.24934	6.63965	7.66957	12.1551	14.8657	14.3675	12.676	0.880699	5e-05	0.000181778	8.66266	9.77959	8.80059	9.37258	9.42526	15.4346	11.4555	13.079	0.542832	1.8746e-16	3.07549e-15	5.33395	5.8446	5.13644	5.43232	4.71432	8.75414	6.20134	7.12653	0.812332	8.62095e-16	9.16305e-15		serine rich repeat protein;note=pfam_scan%3BPfam:PF01426.13%3B%3BE()%3D1.4E-5%3Bscore%3D24.7%3Bque ry 267-348%3Bdescription%3DBAH;Smp_199060	Serine-rich repeat protein , putative [Source:UniProtKB/TrEMBL;Acc:G4M0T8]	_	_
SmVG_023711	10.9983	9.92319	15.4369	12.4657	17.8133	19.8102	16.1723	36.0858	0.880432	0.0001	0.000349068	85.0697	91.8915	129.164	91.3841	87.7209	110.651	114.966	167.314	0.469093	0.000182923	0.000637926	117.711	127.043	183.772	119.293	105.732	126.9	113.261	189.613	0.565655	0.000958503	0.00220928
Smp_044560	228.913	281.865	249.173	268.241	535.69	500.191	391.551	462.864	0.878503	5e-05	0.000181778	342.589	291.968	318.13	322.502	453.975	431.106	423.776	485.082	0.632098	7.92352e-13	9.23612e-12	214.293	175.031	189.049	190.035	233.044	248.597	239.755	273.11	0.947588	3.11588e-14	2.8458e-13		hypothetical protein;note=predicted by EVM2;Smp_044560	Putative uncharacterized protein [Source:UniProtKB/TrEMBL;Acc:G4VQS3]	_	_
Smp_012720	43.4364	41.7338	45.327	43.0747	77.7925	78.9832	88.0001	74.3129	0.878424	5e-05	0.000181778	61.992	79.3723	70.146	67.8632	74.6848	121.827	68.3917	82.2613	0.4565	4.7578e-06	2.27036e-05	39.439	48.1854	42.599	40.7784	40.4304	73.3038	39.6593	48.5762	0.753626	2.10392e-09	1.16253e-08	GO:0005515,GO:0015629,GO:0030036,GO:0051015	hypothetical protein;Smp_012720	Coronin [Source:UniProtKB/TrEMBL;Acc:G4V9G1]	gi|14149734|ref|NP_065174.1|	coronin-1B [Homo sapiens]
Smp_181090	5.89442	6.45753	8.66986	7.35481	11.7407	14.9073	11.583	13.9198	0.877985	0.0001	0.000349068	9.33236	9.28566	13.3584	10.6289	11.2874	13.7705	14.3767	16.508	0.535794	3.5782e-09	2.73663e-08	5.72116	5.45938	7.72635	6.12368	5.60435	7.74281	7.7734	8.86857	0.803632	7.96904e-09	4.10511e-08	GO:0008168,GO:0016740,GO:0032259	RNA (guanine 9) methyltransferase;Smp_181090	Putative rna (Guanine-9-) methyltransferase domain containing [Source:UniProtKB/TrEMBL;Acc:G4VC34]	gi|22748659|ref|NP_689505.1|	RNA (guanine-9-)-methyltransferase domain-containing protein 2 [Homo sapiens]
Smp_103920	4.73787	5.81697	5.94575	6.6736	11.7814	11.3072	9.50743	9.9467	0.876395	5e-05	0.000181778	8.63845	7.51204	9.65079	9.57322	11.4355	11.8352	11.5788	12.9038	0.564246	1.13699e-11	1.17425e-10	5.08671	4.27013	5.41342	5.31718	5.38487	6.41477	5.88959	6.69017	0.842	3.28295e-11	2.24774e-10	GO:0005515	Dynein intermediate chain;Smp_103920	Axonemal dynein intermediate chain, putative [Source:UniProtKB/TrEMBL;Acc:C4QPQ0]	gi|289802997|ref|NP_001166281.1|	dynein intermediate chain 2, axonemal isoform 2 [Homo sapiens]
Smp_173410	81.0214	97.9236	85.027	97.1472	174.212	175.157	142.375	171.111	0.876217	5e-05	0.000181778	133.208	119.725	123.086	128.278	154.442	174.381	165.001	194.219	0.581903	3.81022e-20	8.64563e-19	76.1845	65.2427	65.8603	67.847	70.3012	91.6255	80.7628	97.1066	0.871687	5.26233e-17	6.15054e-16		hypothetical protein;Smp_173410	Putative uncharacterized protein [Source:UniProtKB/TrEMBL;Acc:G4VAY5]	_	_
Smp_076710	8.2518	8.81384	9.18627	9.28346	16.4839	15.9577	14.5387	18.0895	0.872731	5e-05	0.000181778	19.1919	20.3806	22.7439	18.4057	24.2048	26.3084	23.8176	32.2687	0.549449	6.12422e-09	4.54831e-08	11.5994	11.9308	12.8309	10.5554	11.6852	14.7403	13.2242	17.8138	0.832092	8.11342e-10	4.71033e-09	GO:0008270	hypothetical protein;Smp_076710
Smp_160160	1.14045	1.07297	1.30136	1.02485	2.01734	1.95016	2.44635	1.89334	0.871782	0.0007	0.00207222	2.88824	2.7862	3.71717	2.39933	3.70354	4.95803	3.58657	4.19417	0.597678	7.63419e-07	4.13273e-06	1.79192	1.72443	2.15987	1.5105	1.91832	2.9257	2.03143	2.37229	0.889859	2.26507e-09	1.24381e-08	GO:0006820,GO:0016020,GO:0016021,GO:0022857,GO:0055085	solute carrier family 17;Smp_160160	Putative sialin (Solute carrier family 17 member 5) (Sodium/sialic acid cotransporter) (Ast) (Membrane glycoprotein hp59) [Source:UniProtKB/TrEMBL;Acc:G4VK72]	gi|4885441|ref|NP_005486.1|	putative small intestine sodium-dependent phosphate transport protein [Homo sapiens]
Smp_011150	16.7375	17.2342	15.6061	19.3293	32.5659	33.9563	26.8903	32.6379	0.871277	5e-05	0.000181778	20.0243	20.802	19.9095	22.4238	26.2785	27.9093	28.0252	32.8673	0.585781	1.33528e-15	2.03363e-14	11.9624	11.8947	11.3574	12.5823	12.7082	15.388	14.6879	17.2195	0.875876	6.47125e-15	6.34483e-14	GO:0016787	threonine aspartase 1;Smp_011150	Taspase-1 (T02 family) [Source:UniProtKB/TrEMBL;Acc:G4VD96]	gi|98991769|ref|NP_060184.2|	threonine aspartase 1 precursor [Homo sapiens]
SmVG_024824:Smp_011600	3.19924	3.39581	4.30686	3.84046	6.45902	7.00542	6.43763	7.06045	0.870987	5e-05	0.000181778	5.69044	6.02976	7.53642	6.13968	7.14455	9.26007	7.69314	9.45752	0.535436	1.44682e-15	2.19535e-14	3.75925	3.74549	4.82655	3.65987	3.74421	5.325	4.11673	5.24432	0.768458	2.27937e-14	2.1055e-13		hypothetical protein;note=predicted by EVM2;Smp_011600	Putative uncharacterized protein [Source:UniProtKB/TrEMBL;Acc:G4VS99]	_	_
SmVG_024824:Smp_128400	3.19924	3.39581	4.30686	3.84046	6.45902	7.00542	6.43763	7.06045	0.870987	5e-05	0.000181778	5.69044	6.02976	7.53642	6.13968	7.14455	9.26007	7.69314	9.45752	0.535436	1.44682e-15	2.19535e-14	3.75925	3.74549	4.82655	3.65987	3.74421	5.325	4.11673	5.24432	0.768458	2.27937e-14	2.1055e-13		hypothetical protein;Smp_128400	Putative uncharacterized protein [Source:UniProtKB/TrEMBL;Acc:G4VSA1]	_	_
SmVG_024824:Smp_128400.2	3.19924	3.39581	4.30686	3.84046	6.45902	7.00542	6.43763	7.06045	0.870987	5e-05	0.000181778	5.69044	6.02976	7.53642	6.13968	7.14455	9.26007	7.69314	9.45752	0.535436	1.44682e-15	2.19535e-14	3.75925	3.74549	4.82655	3.65987	3.74421	5.325	4.11673	5.24432	0.768458	2.27937e-14	2.1055e-13		hypothetical protein;Smp_128400.2
Smp_143270	100.013	124.611	84.2395	90.5298	207.877	189.018	161.437	171.726	0.8702	5e-05	0.000181778	178.465	158.14	134.998	124.011	182.026	199.359	168.754	192.642	0.518263	5.39189e-07	2.9952e-06	112.422	96.3817	80.4268	73.0365	90.5721	114.689	91.5041	103.473	0.768354	1.25574e-08	6.30203e-08		hypothetical protein;note=tmhmm%3B%3Bquery 1-91%3B;note=%3Bquery 1-6%3B;note=%3Bquery 7-29%3B;note=%3Bquery 30-91%3B;Smp_143270	Putative uncharacterized protein [Source:UniProtKB/TrEMBL;Acc:G4LUL7]	_	_
Smp_204120	2.76091	2.44845	2.71425	2.3481	4.25596	5.35695	4.07713	5.08142	0.869864	5e-05	0.000181778	2.71506	3.22041	3.33726	2.5791	3.00796	3.87761	3.9834	4.65402	0.523249	9.21149e-07	4.91958e-06	1.63811	1.86786	1.91169	1.45941	1.4641	2.15257	2.06764	2.44861	0.792753	1.33984e-07	5.8866e-07		hypothetical protein;Smp_204120	Putative uncharacterized protein Smp_204120 [Source:UniProtKB/TrEMBL;Acc:G4VT03]	_	_
SmVG_002306	5.92898	7.42468	3.46298	3.80591	8.58047	10.2405	8.03458	10.8192	0.869373	0.0035	0.00876331	7.59056	6.24197	4.58291	3.82682	5.67033	7.86827	6.80916	8.33683	0.559823	0.00802384	0.0188488	5.00919	4.01428	2.78723	2.37448	3.09957	4.18565	4.04963	5.1433	0.75034	0.00472738	0.00946643
Smp_021830	5.6703	5.38063	5.94292	5.76327	10.9324	10.3327	9.12292	11.1681	0.868747	5e-05	0.000181778	9.95615	10.3511	10.6805	9.68895	11.8773	13.4965	11.6783	14.2194	0.490774	8.9069e-10	7.35535e-09	5.96996	5.91315	6.15472	5.34526	5.53557	7.31338	5.94451	7.36169	0.727749	2.85046e-12	2.17493e-11	GO:0004609,GO:0008654,GO:0016829	phosphatidylserine decarboxylase proenzyme 1;Smp_021830	Phosphatidylserine decarboxylase proenzyme 1 [Source:UniProtKB/TrEMBL;Acc:G4VDV4]	gi|13489112|ref|NP_055153.1|	phosphatidylserine decarboxylase proenzyme [Homo sapiens]
SmVG_030380	2.32998	2.00154	4.07104	2.2005	3.75528	5.78141	3.58381	6.24005	0.86864	0.00345	0.00865628	2.38261	2.52719	5.34582	2.39691	3.16512	3.81515	5.03	6.25649	0.657543	0.00235852	0.00639792	1.53798	1.70746	3.38766	1.50206	1.70952	2.45638	2.7745	3.65036	0.930741	0.000589651	0.00142347
Smp_002920	28.9531	27.2872	28.6811	26.4361	51.0244	53.7423	51.8394	46.5634	0.867486	5e-05	0.000181778	33.0424	36.7799	38.8183	32.6652	42.1952	57.8994	44.0075	49.3832	0.576165	2.9302e-17	5.12827e-16	19.3276	20.7207	21.6484	17.9269	19.5139	31.0562	21.8951	25.1257	0.86196	9.21879e-23	1.61139e-21	GO:0016020,GO:0016021	TLC domain containing protein 2;Smp_002920	Putative uncharacterized protein [Source:UniProtKB/TrEMBL;Acc:G4VLI4]	gi|256542293|ref|NP_001157879.1|	TLC domain-containing protein 2 [Homo sapiens]
Smp_167570	33.8493	37.0342	36.0366	37.3061	62.6606	75.2301	60.5317	64.4967	0.866285	5e-05	0.000181778	59.8967	61.6181	64.3495	58.691	78.5761	96.1446	94.836	95.5858	0.670616	1.23007e-23	3.46811e-22	33.5324	32.8799	33.9116	30.5422	32.8644	47.8223	42.0709	44.6175	0.966448	2.65161e-23	4.84354e-22	GO:0005622,GO:0005634,GO:0043565,GO:0046982	dr1 associated corepressor;Smp_167570	Putative negative cofactor 2 transcriptional co-repressor (Nc2) [Source:UniProtKB/TrEMBL;Acc:G4V6S9]	gi|18426973|ref|NP_006433.2|	dr1-associated corepressor [Homo sapiens]
Smp_058620	29.7031	30.4458	33.1255	32.7878	54.2496	63.8339	53.8055	57.8716	0.865997	5e-05	0.000181778	37.4923	37.9223	43.5643	37.6749	44.2438	56.8353	52.6899	56.7313	0.560561	2.19927e-16	3.56542e-15	21.9983	21.357	24.3085	20.8523	20.9671	30.6857	27.2881	29.4041	0.840761	1.21409e-18	1.61481e-17	GO:0000166,GO:0004672,GO:0004674,GO:0005524,GO:0006468,GO:0016301,GO:0016310,GO:0016772	serine:threonine protein kinase doa;Smp_058620	Serine/threonine kinase [Source:UniProtKB/TrEMBL;Acc:G4LX69]	gi|4503427|ref|NP_003574.1|	dual specificity tyrosine-phosphorylation-regulated kinase 2 isoform 1 [Homo sapiens]
SmVG_034269:Smp_094320	14.7197	12.4498	15.5731	14.8228	23.645	26.1348	26.6713	28.466	0.865977	5e-05	0.000181778	13.6298	17.1492	18.3854	16.2704	17.1879	25.9101	19.8635	26.6887	0.562999	6.76195e-19	1.37482e-17	8.23175	9.93491	10.5099	9.25957	8.35874	14.4638	10.4346	14.1369	0.848245	3.91728e-16	4.29489e-15		hypothetical protein;Smp_094320	Putative uncharacterized protein [Source:UniProtKB/TrEMBL;Acc:C4QMB4]	_	_
SmVG_034269:Smp_146450	14.7197	12.4498	15.5731	14.8228	23.645	26.1348	26.6713	28.466	0.865977	5e-05	0.000181778	13.6298	17.1492	18.3854	16.2704	17.1879	25.9101	19.8635	26.6887	0.562999	6.76195e-19	1.37482e-17	8.23175	9.93491	10.5099	9.25957	8.35874	14.4638	10.4346	14.1369	0.848245	3.91728e-16	4.29489e-15		hypothetical protein;note=tmhmm%3B%3Bquery 1-575%3B;note=%3Bquery 1-65%3B;note=%3Bquery 134-511%3B;note=%3Bquery 66-88%3B;note=%3Bquery 111-133%3B;note=%3Bquery 512-534%3B;note=%3Bquery 89-110%3B;note=%3Bquery 535-575%3B;Smp_146450	Putative uncharacterized protein [Source:UniProtKB/TrEMBL;Acc:C4Q9C6]	_	_
SmVG_023863	2.39107	2.24564	3.22147	2.82318	4.76527	6.51269	3.56169	4.60522	0.864295	5e-05	0.000181778	2.23904	2.23441	3.35925	2.68691	3.14631	3.54157	4.59876	3.8955	0.632898	4.01998e-06	1.94008e-05	1.65534	1.7148	2.29618	1.86988	1.8131	2.13346	2.7407	2.50224	0.848238	2.58369e-05	7.90782e-05
Smp_161990	2.63027	3.35409	3.12821	3.21497	5.10714	6.36219	4.62539	6.3381	0.863727	5e-05	0.000181778	4.32786	3.84284	4.22882	4.22874	4.6434	5.24315	6.30322	7.15096	0.586217	4.14038e-09	3.13544e-08	3.1883	2.72743	2.99594	2.7963	2.70286	3.67819	3.78727	4.5428	0.892591	1.0811e-09	6.19152e-09	GO:0016020,GO:0016021,GO:0051205	hypothetical protein;Smp_161990	Putative uncharacterized protein [Source:UniProtKB/TrEMBL;Acc:G4V710]	_	_
Smp_019060	294.3	404.136	292.198	311.07	706.449	628.28	470.843	562.818	0.863506	5e-05	0.000181778	487.773	373.348	374.243	369.096	553.32	498.239	519.671	556.412	0.579441	2.04209e-06	1.03499e-05	297.001	218.357	217.401	213.918	271.196	277.614	279.864	303.562	0.867258	1.73124e-08	8.52141e-08	GO:0005784,GO:0006886,GO:0016020,GO:0016021	sec61 beta subunit;Smp_019060	Putative uncharacterized protein [Source:UniProtKB/TrEMBL;Acc:G4VG47]	gi|5803165|ref|NP_006799.1|	protein transport protein Sec61 subunit beta [Homo sapiens]
Smp_125220	9.14442	10.8564	9.8367	11.1804	18.3788	20.4919	17.4238	18.2999	0.862813	5e-05	0.000181778	14.8393	13.8115	15.0382	15.4145	16.3473	20.6312	18.2864	20.6895	0.506985	1.68466e-14	2.28851e-13	9.05515	8.03017	8.71747	8.84078	7.92865	11.5364	9.58725	10.9397	0.756884	1.08807e-15	1.144e-14	GO:0005215,GO:0006810,GO:0016020,GO:0016021	Aquaporin 9 (AQP 9) (Small solute channel 1);Smp_125220
SmVG_018998	6.57739	7.92109	7.1573	7.7489	13.9832	14.5343	13.258	11.6669	0.861937	5e-05	0.000181778	9.28507	8.98443	9.3889	8.67306	10.4004	13.9238	11.9629	12.3072	0.551056	8.338e-09	6.07334e-08	5.75024	5.33798	5.61607	4.99871	5.13559	7.94162	6.39803	6.86956	0.833028	2.24276e-11	1.56527e-10
Smp_195060	4.19764	6.34704	5.3026	4.77986	9.28693	9.6146	8.76054	9.81045	0.861289	5e-05	0.000181778	42.168	37.4504	39.402	36.7655	57.2907	66.7501	54.7087	66.9808	0.714433	1.95206e-29	7.91161e-28	26.0221	22.1023	23.1952	21.3485	28.7327	37.6705	29.6089	36.5133	1.05715	1.50867e-28	3.8351e-27		hypothetical protein;Smp_195060	Putative uncharacterized protein [Source:UniProtKB/TrEMBL;Acc:G4VRD0]	_	_
Smp_184750	8.86064	8.22414	12.1402	9.11958	13.6204	19.9005	16.2228	19.8604	0.860154	5e-05	0.000181778	18.4933	19.1111	26.4027	17.6754	23.2134	28.8368	32.7545	37.4311	0.677651	5.76552e-10	4.88226e-09	14.3778	13.9197	20.3442	13.0843	14.1377	19.7092	18.8409	24.4341	0.940633	1.40785e-08	7.01118e-08	GO:0003723,GO:0003964,GO:0006278	gag pol polyprotein;note=pfam_scan%3BPfam:PF00078.22%3B%3BE()%3D1.3E-20%3Bscore%3D73.5%3Bqu ery 127-286%3Bdescription%3DRVT_1;note=iprscan%3BInterPro:IPR000477 : RNA-directed DNA polymerase (reverse transcriptase)%3BPfam:PF00078%3B%3Bscore%3D1.5E-44%3Bquery 118-286%3Bdescription%3DRNA-directed DNA polymerase (reverse transcriptase);Smp_184750
Smp_141820	36.5812	47.003	39.3756	39.6169	70.2901	85.2313	58.886	80.6897	0.86007	5e-05	0.000181778	96.2822	80.486	87.7778	83.2978	91.6452	113.033	110.042	123.897	0.504292	3.28313e-13	3.9893e-12	65.934	54.7207	58.1201	54.0192	51.0526	72.007	64.8057	74.0666	0.722448	1.29559e-12	1.01971e-11		hypothetical protein;Smp_141820	Putative uncharacterized protein [Source:UniProtKB/TrEMBL;Acc:C4Q726]	gi|13376429|ref|NP_079222.1|	NEFA-interacting nuclear protein NIP30 [Homo sapiens]
SmVG_000676	1.75097	1.76307	1.4544	2.17877	3.56119	2.96976	2.79903	3.64261	0.860016	0.0051	0.0122305	1.87823	2.13612	1.90892	2.8496	2.75756	3.26607	2.60096	3.42222	0.591209	0.00338554	0.00883194	1.30749	1.30489	1.13609	1.70146	1.35117	1.87191	1.49329	1.90775	0.858579	0.000181387	0.000478586
SmVG_025403	1.41329	2.36082	0.80144	1.4333	2.76793	1.6346	2.48455	4.01619	0.8596	0.01745	0.0359274	3.24789	2.27676	1.96856	1.82968	3.3251	3.47279	2.51147	4.8756	0.684876	0.00229202	0.00623812	2.73202	2.19915	1.72779	1.53989	2.43053	3.41627	1.641	4.06151	1.02872	0.000129981	0.000351917
Smp_176910	11.9865	15.621	13.5311	12.7841	25.9536	29.2035	21.014	21.6607	0.859409	5e-05	0.000181778	16.1792	13.1041	15.0794	12.7913	17.9722	18.9571	20.5854	18.6696	0.551466	5.18341e-09	3.89657e-08	9.60794	7.529	8.61559	7.22422	8.5394	10.4289	10.6738	9.77666	0.836515	1.84572e-10	1.14971e-09		hypothetical protein;Smp_176910	Putative uncharacterized protein [Source:UniProtKB/TrEMBL;Acc:G4VGH4]	_	_
Smp_191670	4.66245	4.03701	6.47769	4.49397	7.79819	12.2926	6.51775	9.08025	0.85939	5e-05	0.000181778	5.96131	7.2403	10.0034	5.85902	7.57333	8.63126	11.8916	11.0542	0.569531	0.000131723	0.000471928	5.15961	5.67279	8.84704	5.46956	4.87748	6.04335	8.85022	8.00626	0.699423	0.00184292	0.00401203		hypothetical protein;Smp_191670	Putative uncharacterized protein [Source:UniProtKB/TrEMBL;Acc:G4VL41]	_	_
Smp_153890	26.8406	26.5499	30.2683	28.9174	48.0069	59.2583	45.652	51.115	0.857895	5e-05	0.000181778	56.6558	56.202	57.55	55.3457	63.7305	73.0083	71.9797	80.4795	0.510593	1.46137e-15	2.2147e-14	39.0197	37.0933	37.8741	36.2426	35.0162	45.4335	41.7655	48.2428	0.732094	5.27631e-15	5.20554e-14	GO:0016020,GO:0016021	Post GPI attachment to protein factor 2;Smp_153890	Putative fgf receptor activating protein [Source:UniProtKB/TrEMBL;Acc:G4VJ18]	gi|224177563|ref|NP_001138910.1|	post-GPI attachment to proteins factor 2 isoform 2 [Homo sapiens]
Smp_016380	6.80163	5.89544	6.10004	5.21188	11.6816	11.8286	10.8292	9.17303	0.857857	5e-05	0.000181778	7.31	9.27385	8.25005	6.44383	9.2217	11.4994	9.35283	9.46218	0.500024	5.73565e-10	4.86031e-09	4.4574	5.424	4.81151	3.71801	4.61656	6.49075	5.0094	5.06484	0.752235	4.19108e-09	2.23954e-08	GO:0005086,GO:0005515,GO:0032012,GO:0043547	IQ motif and SEC7 domain containing protein;Smp_016380	Cytohesin-related guanine nucleotide-exchange protein [Source:UniProtKB/TrEMBL;Acc:G4VHF8]	gi|282721018|ref|NP_001164209.1|	IQ motif and SEC7 domain-containing protein 3 isoform 1 [Homo sapiens]
Smp_093850	14.2034	16.9951	14.522	15.1293	28.1529	31.7041	22.2944	28.1127	0.857637	5e-05	0.000181778	22.4949	20.7054	20.7832	20.2083	24.677	25.9075	27.2871	30.2401	0.511928	6.60778e-13	7.78341e-12	13.7882	12.1184	12.1051	11.624	12.0868	14.5101	14.582	16.143	0.763551	4.10834e-11	2.77769e-10	GO:0000166,GO:0000447,GO:0000472,GO:0000480,GO:0003676,GO:0003723,GO:0005730,GO:0034462	hypothetical protein;Smp_093850	Putative uncharacterized protein [Source:UniProtKB/TrEMBL;Acc:G4M105]	_	_
SmVG_002610:Smp_213920	12.1826	11.8816	15.5317	12.2403	22.6831	23.8685	21.8392	25.4287	0.855928	5e-05	0.000181778	16.8332	17.7062	22.9334	17.4326	21.7314	26.9408	22.1515	28.8684	0.545873	1.76956e-17	3.15981e-16	10.3149	10.3915	13.4055	10.0379	10.7208	15.1704	11.8389	15.5495	0.813755	1.15519e-15	1.20934e-14		jmjC domain-containing protein%2C putative;Smp_213920
SmVG_002610:Smp_213930	12.1826	11.8816	15.5317	12.2403	22.6831	23.8685	21.8392	25.4287	0.855928	5e-05	0.000181778	16.8332	17.7062	22.9334	17.4326	21.7314	26.9408	22.1515	28.8684	0.545873	1.76956e-17	3.15981e-16	10.3149	10.3915	13.4055	10.0379	10.7208	15.1704	11.8389	15.5495	0.813755	1.15519e-15	1.20934e-14		integrin linked kinase associated;Smp_213930
SmVG_035355	3.32427	2.70234	3.9609	3.17179	5.82394	7.21739	4.96826	5.80627	0.855839	0.0008	0.00232996	23.5238	24.6554	30.7193	19.7013	27.0331	31.2894	34.314	32.1501	0.520917	8.06314e-08	5.10723e-07	18.5642	19.833	21.5013	16.031	15.9904	23.7135	20.8067	22.0873	0.735578	1.00893e-09	5.80209e-09
SmVG_020309	23.2584	21.7123	29.095	26.0067	43.0311	56.0669	34.3964	47.3129	0.85341	5e-05	0.000181778	24.1011	23.9884	31.6072	23.4185	27.4782	27.7481	41.8475	39.1335	0.565304	0.000127839	0.00045908	25.6151	24.6157	33.3308	26.758	23.3312	31.4185	32.9171	36.4804	0.774614	1.16416e-05	3.78692e-05
Smp_198980	24.4324	18.933	21.1246	21.2912	42.517	30.9779	46.4662	35.0178	0.853337	5e-05	0.000181778	18.8031	25.8155	23.3279	20.9368	28.2663	40.9356	20.9945	29.3867	0.534404	5.35426e-06	2.53535e-05	11.4056	15.0516	13.4699	11.9706	13.7729	22.9063	11.1086	15.6394	0.820503	9.3915e-09	4.78972e-08	GO:0003676,GO:0008270,GO:0046872	ccr4 not transcription complex;Smp_198980	Ccr4-not transcription complex, putative [Source:UniProtKB/TrEMBL;Acc:G4M012]	_	_
SmVG_011243:Smp_210180	64.4101	63.8843	62.9524	62.563	108.775	125.643	98.9298	125.086	0.852964	5e-05	0.000181778	91.8271	87.8475	83.7791	92.4886	100.48	108.717	106.467	123.11	0.488858	9.94527e-12	1.03668e-10	56.2835	51.7796	48.4602	52.9317	48.7992	60.6078	54.8086	65.2951	0.735868	3.3331e-11	2.27887e-10		hypothetical protein;Smp_210180
SmVG_011243:Smp_210190	64.4101	63.8843	62.9524	62.563	108.775	125.643	98.9298	125.086	0.852964	5e-05	0.000181778	91.8271	87.8475	83.7791	92.4886	100.48	108.717	106.467	123.11	0.488858	9.94527e-12	1.03668e-10	56.2835	51.7796	48.4602	52.9317	48.7992	60.6078	54.8086	65.2951	0.735868	3.3331e-11	2.27887e-10		ubiquitin protein 5 like;Smp_210190	Putative uncharacterized protein [Source:UniProtKB/TrEMBL;Acc:G4LVJ7]	gi|13236510|ref|NP_077268.1|	ubiquitin-like protein 5 [Homo sapiens]
SmVG_002453:Smp_008340	7.66227	8.57871	7.35067	8.787	17.082	13.8639	12.9602	14.5371	0.851994	5e-05	0.000181778	11.5242	11.5089	12.1049	11.6914	14.5526	15.1964	12.8481	16.5248	0.486867	2.15459e-14	2.89812e-13	7.00054	6.6478	6.92764	6.64445	7.14724	8.42047	6.73881	8.76124	0.737175	3.41821e-13	2.85663e-12		5' nucleotidase domain containing 2;Smp_008340	Putative 5'-nucleotidase domain-containing proteinical protein [Source:UniProtKB/TrEMBL;Acc:G4V7G9]	gi|72534692|ref|NP_001026871.1|	5'-nucleotidase domain-containing protein 3 [Homo sapiens]
SmVG_002453:Smp_008360	7.66227	8.57871	7.35067	8.787	17.082	13.8639	12.9602	14.5371	0.851994	5e-05	0.000181778	11.5242	11.5089	12.1049	11.6914	14.5526	15.1964	12.8481	16.5248	0.486867	2.15459e-14	2.89812e-13	7.00054	6.6478	6.92764	6.64445	7.14724	8.42047	6.73881	8.76124	0.737175	3.41821e-13	2.85663e-12		adenosine kinase;Smp_008360	Putative adenosine kinase [Source:UniProtKB/TrEMBL;Acc:G4V7G8]	gi|320461537|ref|NP_001189378.1|	adenosine kinase isoform c [Homo sapiens]
SmVG_018776	4.72518	3.52649	5.62445	4.24737	7.82143	9.36439	6.77564	8.73158	0.851122	5e-05	0.000181778	13.133	14.8968	20.7113	13.5191	16.6116	20.5736	19.4842	27.9575	0.565584	5.50829e-08	3.57763e-07	14.0975	14.8455	19.6492	13.5049	14.5635	20.0283	18.8588	24.6818	0.887019	2.19583e-11	1.53362e-10	GO:0015074
Smp_159140	19.2995	17.9319	17.1733	21.9123	36.5407	32.1808	35.4799	33.4598	0.851046	5e-05	0.000181778	20.9026	24.4844	21.307	24.5119	27.8778	36.4212	23.4389	30.6665	0.513204	7.29154e-10	6.1115e-09	12.6534	14.2667	12.2625	13.9038	13.4968	20.2	12.3103	16.0834	0.774077	2.77763e-12	2.12102e-11	GO:0005215,GO:0005515,GO:0005886,GO:0005887,GO:0006810,GO:0006811,GO:0015347,GO:0016020,GO:0016021,GO:0043252	Solute carrier organic anion transporter family;Smp_159140	Putative organic anion transporter [Source:UniProtKB/TrEMBL;Acc:G4VAF3]	gi|225637473|ref|NP_112220.2|	solute carrier organic anion transporter family member 5A1 isoform 1 [Homo sapiens]
Smp_043120	26.5225	33.0038	25.6167	28.7303	58.2041	52.4081	47.7931	46.9891	0.850968	5e-05	0.000181778	34.6106	29.3394	29.5771	29.5028	40.6379	43.3033	37.3263	41.6251	0.539615	2.95517e-12	3.26846e-11	21.5899	17.5193	17.5355	17.2706	20.3131	24.6215	20.1771	22.6368	0.801476	7.55078e-12	5.54826e-11	GO:0006950	universal stress protein;Smp_043120	Putative universal stress protein [Source:UniProtKB/TrEMBL;Acc:G4VIW9]	_	_
SmVG_023149	13.6302	13.6103	16.9933	14.5884	25.7327	30.1393	21.5437	28.6772	0.850895	5e-05	0.000181778	23.0566	21.6132	27.4576	22.1389	27.0637	28.4204	33.3542	38.1639	0.555347	5.65994e-10	4.80939e-09	15.0597	13.8917	17.826	13.8731	14.6491	17.8284	19.2239	22.0544	0.851529	3.87563e-11	2.62765e-10
Smp_174200	3.95152	3.02037	4.97157	3.94741	5.68187	7.69026	6.21351	9.06981	0.850612	5e-05	0.000181778	16.7032	18.4751	22.3603	18.0402	19.2083	22.627	22.7097	29.855	0.475039	1.70197e-10	1.54875e-09	9.9438	10.5533	12.8142	10.0799	9.09697	12.3482	11.5834	15.5587	0.723275	2.42155e-09	1.32376e-08		hypothetical protein;note=predicted by EVM2;Smp_174200
Smp_072110	139.284	138.246	123.181	145.344	251.958	256.831	241.066	234.674	0.850384	5e-05	0.000181778	183.927	204.952	177.619	192.003	219.1	282.64	219.662	244.637	0.501866	1.08565e-13	1.37307e-12	105.83	113.661	97.327	104.116	99.2843	148.566	108.243	121.893	0.753625	2.25108e-14	2.08332e-13	GO:0005488,GO:0016070	programmed cell death involved protein;Smp_072110	Programmed cell death, putative [Source:UniProtKB/TrEMBL;Acc:G4M099]	gi|21735596|ref|NP_055271.2|	programmed cell death protein 4 isoform 1 [Homo sapiens]
Smp_158650	17.6807	16.2677	16.7093	15.9055	31.1499	35.4591	24.5048	28.8809	0.850174	5e-05	0.000181778	60.6433	50.427	55.561	47.6613	65.7368	66.062	68.8259	73.3879	0.528774	1.68444e-09	1.34156e-08	37.4724	29.7133	32.558	27.4964	32.7502	37.4654	37.5089	39.9291	0.791864	1.85072e-09	1.02798e-08		hypothetical protein;Smp_158650	Putative uncharacterized protein [Source:UniProtKB/TrEMBL;Acc:G4LZ87]	_	_
SmVG_007969:Smp_101300	5.86971	5.13384	6.0423	5.9809	11.2656	9.27692	11.0859	9.86324	0.84951	5e-05	0.000181778	5.96162	7.16164	7.55982	7.12655	8.79175	11.4234	6.96681	9.79862	0.532646	3.61424e-11	3.54546e-10	3.71852	4.2988	4.47741	4.19078	4.45397	6.55627	3.82442	5.4039	0.804456	3.88998e-11	2.63555e-10		dead:h (asp glu ala asp:his) box polypeptide 11;Smp_101300	Putative chl1 helicase homolog [Source:UniProtKB/TrEMBL;Acc:G4VBW7]	gi|301897118|ref|NP_114432.2|	Fanconi anemia group J protein [Homo sapiens]
SmVG_007969:Smp_130210	5.86971	5.13384	6.0423	5.9809	11.2656	9.27692	11.0859	9.86324	0.84951	5e-05	0.000181778	5.96162	7.16164	7.55982	7.12655	8.79175	11.4234	6.96681	9.79862	0.532646	3.61424e-11	3.54546e-10	3.71852	4.2988	4.47741	4.19078	4.45397	6.55627	3.82442	5.4039	0.804456	3.88998e-11	2.63555e-10		ATP dependent RNA helicase DDX11;Smp_130210	Putative chl1 helicase homolog [Source:UniProtKB/TrEMBL;Acc:G4VBW6]	gi|132566527|ref|NP_689651.1|	probable ATP-dependent RNA helicase DDX11 isoform 3 [Homo sapiens]
Smp_072460	4.46375	2.97717	3.80115	5.074	7.803	7.40305	7.00327	7.17536	0.848769	0.0002	0.000662986	3.27559	5.19137	4.49682	5.41502	5.81887	6.63454	5.30424	6.33726	0.556057	0.000190128	0.000660436	2.06209	3.12742	2.70355	3.21315	3.04585	3.86329	2.972	3.58127	0.811949	2.46263e-05	7.56107e-05	GO:0004631,GO:0005737,GO:0005777,GO:0006695,GO:0016301,GO:0016310,GO:0019287	phosphomevalonate kinase;Smp_072460	Phosphomevalonate kinase [Source:UniProtKB/TrEMBL;Acc:G4VA46]	gi|5729980|ref|NP_006547.1|	phosphomevalonate kinase [Homo sapiens]
Smp_067800	1127.01	1333.18	1066.17	1210.2	2437.09	2250.57	1845.83	1996.03	0.848622	0.00015	0.000507999	1351.88	1204.66	1169.55	1201.89	1634.03	1643.43	1555.92	1700.19	0.546055	4.44633e-08	2.93115e-07	798.392	685.98	656.142	665.996	763.608	887.778	777.275	864.032	0.822256	9.86476e-11	6.34368e-10		fibrillin 2;note=predicted by EVM2;Smp_067800	Putative fibrillin 2 [Source:UniProtKB/TrEMBL;Acc:G4VHW5]	_	_
SmVG_024807	5.57956	6.19017	6.63116	5.77228	8.76806	13.5038	9.88212	11.3504	0.847755	5e-05	0.000181778	7.89699	7.83525	8.95676	7.3012	9.24991	12.8068	12.8359	13.4011	0.664031	1.71532e-19	3.66281e-18	4.81402	4.57402	5.15325	4.11634	4.48217	7.11639	6.67854	6.96471	0.995373	6.68439e-18	8.3757e-17
Smp_199840	15.1492	13.172	9.17047	13.1455	28.7475	25.3504	14.2652	22.7435	0.847359	0.0015	0.00410094	21.3766	20.393	13.4019	11.1907	25.2546	16.298	27.5034	27.863	0.694952	0.00436817	0.0110832	17.8115	18.0824	14.2675	11.6303	18.9388	13.2941	23.2318	22.2362	0.929056	0.000417297	0.00103669		nucleolar protein c7b;Smp_199840	Nucleolar protein c7b, putative [Source:UniProtKB/TrEMBL;Acc:G4M235]	_	_
SmVG_032330	2.60057	3.09956	3.16513	2.84359	5.18942	6.25293	4.32376	5.29652	0.847087	5e-05	0.000181778	2.63108	2.54513	3.23692	2.47495	3.39039	3.27776	3.79892	3.98773	0.544868	1.47145e-07	8.91337e-07	2.06493	1.86887	2.42201	1.71536	2.01226	2.35943	2.53263	2.6926	0.807367	2.45212e-07	1.03619e-06
Smp_143440	4.24588	4.00734	4.34512	4.69033	8.80351	7.05149	6.82518	8.38591	0.845515	0.00925	0.0205994	4.28147	5.05539	5.88639	5.37601	7.11316	7.62837	6.19669	9.46825	0.644156	1.35429e-13	1.69921e-12	2.81995	3.13296	3.63321	3.18354	3.93784	4.45721	3.33573	5.18046	0.988287	9.59711e-12	6.96775e-11	GO:0016491,GO:0055114	hypothetical protein;note=predicted by EVM2;Smp_143440	Putative uncharacterized protein [Source:UniProtKB/TrEMBL;Acc:G4M0J1]	_	_
Smp_135940	3.9357	4.66758	4.41646	3.84721	7.9464	8.40211	6.41961	7.52758	0.844914	5e-05	0.000181778	7.71057	6.90466	8.00644	6.33998	8.10809	9.19887	9.48113	10.1054	0.502464	1.14025e-11	1.17663e-10	4.55654	3.85614	4.47376	3.4534	3.77571	5.01571	4.83435	5.23834	0.779292	3.49141e-11	2.37875e-10	GO:0004871,GO:0005834,GO:0005886,GO:0007165,GO:0007186,GO:0016020	hypothetical protein;Smp_135940	Putative uncharacterized protein [Source:UniProtKB/TrEMBL;Acc:G4VPE9]	_	_
Smp_103340	3.03786	3.60404	2.65987	3.40415	6.11642	6.07014	4.75072	5.88441	0.844906	5e-05	0.000181778	6.45546	5.69172	5.40541	6.5439	6.99757	7.39102	7.54418	8.27736	0.488622	1.54492e-07	9.31714e-07	3.9467	3.37521	3.12572	3.76379	3.46659	4.19959	4.0174	4.42263	0.742332	5.80402e-07	2.30645e-06		hypothetical protein;Smp_103340.2	Putative uncharacterized protein [Source:UniProtKB/TrEMBL;Acc:G4M140]	_	_
Smp_118750	47.4867	59.5325	45.859	53.5136	101.679	80.6567	76.4684	110.895	0.840967	5e-05	0.000181778	80.537	67.3735	67.3056	71.1601	90.1761	86.6953	70.6437	118.264	0.519687	2.43771e-06	1.21648e-05	50.804	41.326	40.7445	42.062	46.4758	50.3297	39.2962	65.3306	0.78668	2.52027e-07	1.06222e-06		hypothetical protein;Smp_118750	Putative uncharacterized protein [Source:UniProtKB/TrEMBL;Acc:G4VPK2]	gi|14150203|ref|NP_115753.1|	transcription elongation factor 1 homolog [Homo sapiens]
Smp_027080	61.6506	65.9576	52.1242	59.2677	114.361	112.305	98.0708	103.336	0.840847	5e-05	0.000181778	93.0222	91.7079	82.0528	89.813	109.447	126.124	112.012	130.62	0.571673	1.24111e-17	2.25875e-16	56.5998	53.8544	47.7047	51.273	53.6611	70.0702	58.4741	68.8446	0.857386	2.32415e-17	2.77644e-16	GO:0016020,GO:0016021	protein YIPF5 (YIP1 family);Smp_027080	Golgi membrane protein sb140 (Yip1b), putative [Source:UniProtKB/TrEMBL;Acc:C4Q4J9]	gi|148664222|ref|NP_872398.2|	protein YIPF7 [Homo sapiens]
SmVG_016210	1.8724	1.91513	1.21524	1.6316	4.04678	3.19613	2.01914	2.60702	0.839174	0.0005	0.00152459	2.17505	1.95918	1.79668	1.8371	2.97051	2.03947	2.29329	2.02115	0.431648	0.00903337	0.0208427	2.14983	2.09576	1.73295	1.6097	2.08556	1.75585	1.81488	1.92514	0.590897	0.00206988	0.00445554
Smp_130330	4.05642	3.33842	2.5828	3.25174	6.58004	5.16464	7.25149	4.65104	0.837925	0.0001	0.000349068	5.15491	7.38625	5.57311	5.06988	6.82992	9.90351	5.93591	6.98125	0.501827	8.53364e-06	3.89743e-05	3.22641	4.47529	3.394	3.13302	3.54222	5.95104	3.30294	4.00105	0.764828	5.48168e-06	1.87657e-05		hypothetical protein;Smp_130330	Putative uncharacterized protein [Source:UniProtKB/TrEMBL;Acc:G4VGA8]	_	_
Smp_040440	1.81994	2.18713	2.04341	2.30785	3.70814	4.24148	3.56888	3.39275	0.835114	5e-05	0.000181778	2.33049	1.97802	2.56101	2.43349	2.42168	3.25902	2.98254	3.01757	0.486382	0.00013062	0.00046811	1.48622	1.17685	1.48867	1.3966	1.20452	1.88636	1.53244	1.55601	0.714827	5.01291e-06	1.72825e-05		centrosomal protein of 76 kDa;note=predicted by EVM2;note=iprscan%3BPANTHER:PTHR20837%3B%3Bscore%3D6.0E-7%3Bquery 277-493%3Bdescription%3Dnull;Smp_040440	Putative uncharacterized protein [Source:UniProtKB/TrEMBL;Acc:G4VGK3]	gi|21314728|ref|NP_079175.2|	centrosomal protein of 76 kDa [Homo sapiens]
Smp_167560	0.830126	1.0539	1.15868	1.08184	1.77588	2.0042	1.33824	2.23563	0.834283	0.01835	0.0375697	4.27353	4.72584	5.10629	4.18435	4.01016	4.45931	6.0569	7.96212	0.447993	0.013742	0.0300898	3.97128	4.15418	4.50306	3.49828	2.82395	3.50094	4.4921	5.81827	0.624512	0.00433796	0.00876194		hypothetical protein;note=trans_spliced (SO:0000870);Smp_167560
SmVG_001921:Smp_131790	5.30125	5.9485	4.91278	5.99061	9.79401	9.9178	10.2566	9.51594	0.833767	5e-05	0.000181778	8.1171	7.53658	7.74763	8.06279	9.60497	12.6071	11.3142	12.4551	0.632693	2.43916e-21	6.04687e-20	5.22852	4.66304	4.72529	4.93566	4.92171	7.38035	6.26981	6.94857	0.927799	6.16146e-22	1.02544e-20		hypothetical protein;note=predicted by EVM2;note=trans_spliced (SO:0000870);note=pfam_scan%3BPfam:PF02297.12%3B%3BE()%3D1.4E-11%3Bscore%3D44.1%3Bqu ery 10-63%3Bdescription%3DCOX6B;Smp_131790	Putative uncharacterized protein [Source:UniProtKB/TrEMBL;Acc:G4V8Q2]	_	_
SmVG_001921:Smp_173180	5.30125	5.9485	4.91278	5.99061	9.79401	9.9178	10.2566	9.51594	0.833767	5e-05	0.000181778	8.1171	7.53658	7.74763	8.06279	9.60497	12.6071	11.3142	12.4551	0.632693	2.43916e-21	6.04687e-20	5.22852	4.66304	4.72529	4.93566	4.92171	7.38035	6.26981	6.94857	0.927799	6.16146e-22	1.02544e-20		developmentally regulated gtp binding protein 1;Smp_173180.2	Putative developmentally regulated GTP-binding protein 1 (Drg 1) [Source:UniProtKB/TrEMBL;Acc:G4V8Q3]	gi|4557537|ref|NP_001379.1|	developmentally-regulated GTP-binding protein 2 [Homo sapiens]
SmVG_001921:Smp_173180.2	5.30125	5.9485	4.91278	5.99061	9.79401	9.9178	10.2566	9.51594	0.833767	5e-05	0.000181778	8.1171	7.53658	7.74763	8.06279	9.60497	12.6071	11.3142	12.4551	0.632693	2.43916e-21	6.04687e-20	5.22852	4.66304	4.72529	4.93566	4.92171	7.38035	6.26981	6.94857	0.927799	6.16146e-22	1.02544e-20		developmentally regulated gtp binding protein 1;Smp_173180.2
SmVG_023335	16.1934	16.1468	24.0785	18.6586	29.6736	38.6951	25.4505	39.9127	0.832895	0.00015	0.000507999	9.98832	10.8495	16.9168	13.5904	13.9693	15.9258	17.1296	21.5832	0.572882	7.83093e-06	3.59348e-05	13.8058	14.447	21.4702	15.5163	14.9211	19.5341	20.5728	24.8832	0.850826	8.45776e-07	3.27675e-06	GO:0008270
Smp_075280	20.5931	21.5923	23.6632	21.1879	40.7201	32.3839	43.4299	38.3332	0.831338	5e-05	0.000181778	54.2134	58.8132	57.5965	54.1454	70.9555	96.2281	51.4845	71.545	0.494017	7.93446e-07	4.28023e-06	33.7351	34.9307	34.4107	31.9164	36.4623	55.6977	28.5151	39.6817	0.765597	2.40358e-09	1.31542e-08	GO:0016020	hypothetical protein;Smp_075280.3	Putative uncharacterized protein [Source:UniProtKB/TrEMBL;Acc:G4VS67]	_	_
SmVG_022342	54.7479	56.2406	57.524	62.2915	96.9169	112.869	90.3036	110.251	0.830152	5e-05	0.000181778	48.6029	50.9495	57.769	55.832	55.4005	70.4925	66.5023	82.3383	0.519444	6.17174e-14	7.98761e-13	30.4801	30.8927	34.6257	32.9999	28.7615	40.9864	37.7761	45.8562	0.784283	3.50021e-13	2.91764e-12
Smp_030290	77.9646	97.8671	76.571	86.3653	154.829	166.642	117.676	161.848	0.827057	5e-05	0.000181778	204.139	176.177	180.496	178.68	216.539	214.114	220.329	257.525	0.489426	1.07277e-08	7.66681e-08	123.215	101.604	103.125	100.804	104.804	117.981	116.688	135.311	0.740621	1.18688e-09	6.76947e-09	GO:0006457,GO:0016272,GO:0051082	prefoldin subunit 2;Smp_030290	Putative prefoldin subunit 2 [Source:UniProtKB/TrEMBL;Acc:G4VFN5]	gi|12408675|ref|NP_036526.2|	prefoldin subunit 2 [Homo sapiens]
Smp_154230	20.5411	21.5499	20.7921	21.5589	38.3437	37.884	34.7921	38.7291	0.826513	5e-05	0.000181778	29.5973	30.1058	30.1584	30.0708	34.3182	42.9308	34.5474	43.3031	0.513088	2.04093e-15	3.04067e-14	17.8171	17.4972	17.32	17.0322	16.6997	23.7859	18.3104	22.9192	0.771076	4.63954e-21	7.26216e-20	GO:0009966	immunoglobulin binding protein 1;Smp_154230	Putative uncharacterized protein [Source:UniProtKB/TrEMBL;Acc:G4VKV5]	_	_
Smp_113620	4.99468	5.44037	6.96944	4.97091	10.5358	10.2105	8.24276	10.6636	0.825509	5e-05	0.000181778	24.438	22.2841	26.4113	22.208	34.4831	35.2497	38.108	40.2218	0.698745	3.41361e-23	9.38818e-22	14.9952	13.0837	15.2801	12.8124	17.1799	19.9622	20.4682	21.7517	1.05827	3.18966e-19	4.44907e-18	GO:0000166,GO:0003676	Splicing factor%2C arginine:serine rich 2;Smp_113620.5	Putative serine/arginine rich splicing factor [Source:UniProtKB/TrEMBL;Acc:G4VBS9]	gi|5730079|ref|NP_006616.1|	serine/arginine-rich splicing factor 10 isoform 1 [Homo sapiens]
Smp_146970	169.434	162.36	169.883	157.251	284.173	339.343	252.713	290.943	0.824824	5e-05	0.000181778	157.096	172.568	178.8	150.29	187.449	214.759	227.385	248.424	0.553878	6.07109e-18	1.14027e-16	109.683	117.883	120.355	100.364	108.333	137.871	137.088	149.289	0.792303	3.24189e-14	2.94981e-13	GO:0008289	PCTP protein like;Smp_146970	Putative phosphatidylcholine transfer protein [Source:UniProtKB/TrEMBL;Acc:G4VE06]	_	_
SmVG_029443:Smp_005520	16.2976	17.3842	20.5681	18.2262	31.2558	36.1885	28.0393	32.7606	0.823317	5e-05	0.000181778	25.2659	24.9826	32.5857	26.6345	30.8343	35.7896	36.925	41.805	0.543363	1.0807e-15	1.66234e-14	17.0632	16.5497	20.767	17.0925	16.7614	22.222	21.4344	24.7264	0.789909	6.18222e-13	4.99089e-12		PR domain zinc finger protein 5;Smp_005520	Zinc finger protein, putative [Source:UniProtKB/TrEMBL;Acc:G4LXX7]	gi|4885419|ref|NP_005332.1|	zinc finger and BTB domain-containing protein 48 [Homo sapiens]
SmVG_029443:Smp_125070	16.2976	17.3842	20.5681	18.2262	31.2558	36.1885	28.0393	32.7606	0.823317	5e-05	0.000181778	25.2659	24.9826	32.5857	26.6345	30.8343	35.7896	36.925	41.805	0.543363	1.0807e-15	1.66234e-14	17.0632	16.5497	20.767	17.0925	16.7614	22.222	21.4344	24.7264	0.789909	6.18222e-13	4.99089e-12		cystathionine beta synthase;Smp_125070	Cysteine synthase, putative [Source:UniProtKB/TrEMBL;Acc:G4LXX5]	gi|295821200|ref|NP_001171479.1|	cystathionine beta-synthase [Homo sapiens]
SmVG_029443:Smp_125070.2	16.2976	17.3842	20.5681	18.2262	31.2558	36.1885	28.0393	32.7606	0.823317	5e-05	0.000181778	25.2659	24.9826	32.5857	26.6345	30.8343	35.7896	36.925	41.805	0.543363	1.0807e-15	1.66234e-14	17.0632	16.5497	20.767	17.0925	16.7614	22.222	21.4344	24.7264	0.789909	6.18222e-13	4.99089e-12		cystathionine beta synthase;Smp_125070.2
SmVG_028458	1.26176	1.28151	1.85633	1.21335	2.00882	3.0366	2.32007	2.56422	0.822993	0.00025	0.000810166	2.38682	2.23773	3.19922	2.14131	2.47307	2.90329	3.29513	3.73706	0.481853	0.000323718	0.00107565	1.47949	1.33346	1.93826	1.29138	1.26889	1.73555	1.87457	1.99772	0.72012	0.000117316	0.000320031
Smp_017900	11.7594	9.6634	7.95672	9.01207	17.8584	15.18	19.2169	15.6211	0.822119	5e-05	0.000181778	17.9389	25.5729	16.4765	17.2805	20.3534	30.2251	16.3657	22.3312	0.39674	0.00361911	0.0093856	11.3089	15.3805	9.77358	10.1745	10.5214	17.434	9.26794	12.5956	0.616488	7.77023e-05	0.000218455	GO:0000166,GO:0004672,GO:0004674,GO:0005524,GO:0005634,GO:0005737,GO:0006468,GO:0016301,GO:0016310,GO:0016740,GO:0016772,GO:0035556	ribosomal protein S6 kinase%2C polypeptide 2;Smp_017900	Serine/threonine kinase [Source:UniProtKB/TrEMBL;Acc:G4VNY3]	gi|32528295|ref|NP_004746.2|	ribosomal protein S6 kinase alpha-5 isoform a [Homo sapiens]
Smp_010280	7.64119	8.5909	6.65442	8.76295	14.8991	13.0611	15.4865	12.4622	0.820898	5e-05	0.000181778	27.2334	27.8226	23.2209	27.323	28.5167	39.7449	22.2774	29.2373	0.370471	0.000840469	0.00253623	16.6158	16.3508	13.505	15.6199	13.8975	22.2092	11.702	15.3323	0.577415	1.22363e-05	3.95397e-05	GO:0016787,GO:0047372	monoacylglycerol lipase abhd12;note=iprscan%3BInterPro:IPR003140 : Phospholipase/carboxylesterase%3BPfam:PF02230%3B%3Bscore%3D2.3E-6 %3Bquery 261-310%3Bdescription%3DPhospholipase/carboxylesterase;note=iprscan%3BPANTHER:PTHR12277%3B%3Bscore%3D1.4E-57%3Bquery 55-341%3Bdescription%3Dnull;note=iprscan%3BSuperfamily:SSF53474%3B%3Bscore%3D2.8E-31%3Bquery 105-334%3Bdescription%3Dnull;note=iprscan%3BPAN…	Putative uncharacterized protein Smp_010280 [Source:UniProtKB/TrEMBL;Acc:G4LUH2]	gi|32528310|ref|NP_861535.1|	abhydrolase domain-containing protein 12B isoform c [Homo sapiens]
Smp_149680	1.66676	1.44928	1.706	1.54443	2.47294	2.75374	3.16111	2.85625	0.820597	5e-05	0.000181778	1.73912	2.05352	1.95286	1.79021	1.69034	2.9097	1.45363	1.94523	0.285166	0.00838393	0.0195715	1.07429	1.2622	1.24973	1.04181	0.886893	1.69466	1.07696	1.45705	0.663906	1.74723e-06	6.43871e-06	GO:0003676,GO:0005622,GO:0008270,GO:0046872	early growth response protein;Smp_149680	Early growth response protein, putative [Source:UniProtKB/TrEMBL;Acc:C4QB39]	_	_
SmVG_023893:Smp_025410	18.6881	22.7893	18.9314	19.5621	35.2587	40.6932	31.788	33.4654	0.820249	5e-05	0.000181778	41.8745	43.9552	43.1294	35.7405	37.2851	49.4473	44.9463	46.0927	0.338558	1.82233e-07	1.08363e-06	32.1954	32.6775	31.928	26.7979	24.9834	36.3974	31.0976	33.6362	0.564272	1.19502e-10	7.58951e-10		calcium dependent mitochondrial carrier protein;Smp_025410	Putative calmodulin [Source:UniProtKB/TrEMBL;Acc:G4VPD8]	gi|4507615|ref|NP_003271.1|	troponin C, slow skeletal and cardiac muscles [Homo sapiens]
SmVG_023893:Smp_135970	18.6881	22.7893	18.9314	19.5621	35.2587	40.6932	31.788	33.4654	0.820249	5e-05	0.000181778	41.8745	43.9552	43.1294	35.7405	37.2851	49.4473	44.9463	46.0927	0.338558	1.82233e-07	1.08363e-06	32.1954	32.6775	31.928	26.7979	24.9834	36.3974	31.0976	33.6362	0.564272	1.19502e-10	7.58951e-10		calcium binding protein cml%3B calcium binding protein (cabp);Smp_135970	Putative polcalcin Che a 3 (Calcium-binding pollen allergen Che a 3) [Source:UniProtKB/TrEMBL;Acc:G4VPD9]	_	_
SmVG_035180:Smp_138680	30.4054	32.451	27.962	30.2682	58.4921	49.4062	47.534	58.1534	0.818776	5e-05	0.000181778	48.0105	46.5423	47.4069	46.2089	59.7398	63.9082	58.3571	79.0024	0.581712	4.19777e-20	9.49005e-19	29.0286	27.5561	27.6868	26.5581	29.0212	36.0966	30.9141	42.9006	0.865131	1.73189e-17	2.09462e-16		DNAj subfamily C member;Smp_138680.2	DNAj homolog subfamily C member, putative [Source:UniProtKB/TrEMBL;Acc:C4Q5L0]	gi|262206280|ref|NP_003306.3|	dnaJ homolog subfamily C member 7 isoform 1 [Homo sapiens]
SmVG_035180:Smp_138680.2	30.4054	32.451	27.962	30.2682	58.4921	49.4062	47.534	58.1534	0.818776	5e-05	0.000181778	48.0105	46.5423	47.4069	46.2089	59.7398	63.9082	58.3571	79.0024	0.581712	4.19777e-20	9.49005e-19	29.0286	27.5561	27.6868	26.5581	29.0212	36.0966	30.9141	42.9006	0.865131	1.73189e-17	2.09462e-16		DNAj subfamily C member;Smp_138680.2
SmVG_035180:Smp_188530	30.4054	32.451	27.962	30.2682	58.4921	49.4062	47.534	58.1534	0.818776	5e-05	0.000181778	48.0105	46.5423	47.4069	46.2089	59.7398	63.9082	58.3571	79.0024	0.581712	4.19777e-20	9.49005e-19	29.0286	27.5561	27.6868	26.5581	29.0212	36.0966	30.9141	42.9006	0.865131	1.73189e-17	2.09462e-16		DnaJ protein subfamily C;note=pfam_scan%3BPfam:PF00226.26%3B%3BE()%3D2.4E-9%3Bscore%3D36.6%3Bque ry 8-37%3Bdescription%3DDnaJ;note=iprscan%3BInterPro:IPR001623 : Heat shock protein DnaJ%2C N-terminal%3BPfam:PF00226%3B%3Bscore%3D4.5E-13%3Bquery 11-37%3Bdescription%3DHeat shock protein DnaJ%2C N-terminal;Smp_188530	DNAj homolog subfamily C member, putative [Source:UniProtKB/TrEMBL;Acc:C4QSG9]	_	_
Smp_171550	19.0118	25.606	21.3937	27.213	43.8684	39.7136	40.5267	40.2796	0.818327	5e-05	0.000181778	27.8797	24.006	26.0613	30.5606	33.4257	43.8465	31.8827	39.9558	0.59429	8.9259e-11	8.41439e-10	16.8887	13.8235	14.9502	17.2514	16.5346	24.525	16.9483	21.6762	0.888265	9.9367e-11	6.38573e-10	GO:0008137,GO:0009055,GO:0016020,GO:0055114	hypothetical protein;Smp_171550	Putative uncharacterized protein [Source:UniProtKB/TrEMBL;Acc:G4LVM0]	_	_
Smp_042050	12.7138	11.5349	14.7038	13.2262	21.0625	23.6987	21.2031	25.9371	0.816626	5e-05	0.000181778	19.9348	23.6608	27.7127	22.7162	23.694	31.0229	26.3397	35.6041	0.471607	3.17937e-13	3.86703e-12	12.3104	14.3184	16.1202	13.0809	11.5198	17.5432	13.5089	18.5461	0.688894	1.24988e-11	8.98072e-11	GO:0003824,GO:0008152	CWF19 protein 2 like;note=predicted by EVM2;note=trans_spliced (SO:0000870);note=pfam_scan%3BPfam:PF04676.9%3B%3BE()%3D1.6E-10%3Bscore%3D41.2%3Bque ry 550-645%3Bdescription%3DCwfJ_C_2;note=pfam_scan%3BPfam:PF04677.10%3B%3BE()%3D6.4E-24%3Bscore%3D83.8%3Bqu ery 420-541%3Bdescription%3DCwfJ_C_1;note=iprscan%3BInterPro:IPR006768 : Cwf19-like%2C C-terminal domain-1%3BPfam:PF04677%3B%3Bscore%3D1.1E-24%…	Putative uncharacterized protein [Source:UniProtKB/TrEMBL;Acc:G4VJS6]	gi|169234949|ref|NP_689647.2|	CWF19-like protein 2 [Homo sapiens]
Smp_164060	0.600192	0.818219	0.738303	0.769299	1.28616	1.20773	1.33424	1.32483	0.816463	0.006	0.0140604	2.19918	2.09856	2.32294	1.99402	2.53429	3.57705	2.367	2.87005	0.523071	2.03787e-06	1.03328e-05	1.40949	1.26201	1.42342	1.19286	1.29154	2.05986	1.2549	1.68208	0.806474	4.41893e-09	2.35741e-08		hypothetical protein;Smp_164060	Putative uncharacterized protein [Source:UniProtKB/TrEMBL;Acc:G4VL62]	_	_
Smp_123170	4.28875	4.84787	5.95878	4.906	7.58831	9.95059	7.21547	10.4372	0.815128	5e-05	0.000181778	20.0481	16.6859	21.6668	18.1948	16.6546	19.936	20.5666	24.489	0.321236	3.03481e-05	0.000124051	12.0426	9.68696	12.4928	10.3546	8.09366	11.0087	10.8001	13.0222	0.496145	5.11712e-05	0.000148849	GO:0000166,GO:0003723,GO:0003735,GO:0005622,GO:0005762,GO:0005840,GO:0006412,GO:0032543	mitochondrial ribosomal protein l23;Smp_123170	Putative mitochondrial 39S ribosomal protein L23 (L23mt) (MRP-L23) [Source:UniProtKB/TrEMBL;Acc:G4VLH8]	gi|223468571|ref|NP_066957.3|	39S ribosomal protein L23, mitochondrial [Homo sapiens]
Smp_140140	6.00031	6.69367	5.75713	6.46851	11.9058	10.947	11.4525	9.52633	0.814691	5e-05	0.000181778	10.7763	11.0526	10.5574	10.2232	12.1542	15.7539	10.4943	13.3396	0.444171	6.50088e-10	5.47113e-09	6.75393	6.56915	6.37524	5.9548	6.12305	9.11071	5.75069	7.4074	0.679072	1.35781e-11	9.71319e-11	GO:0005887,GO:0007166,GO:0016020,GO:0016021	tetraspanin CD63 receptor;Smp_140140	Tetraspanin, putative [Source:UniProtKB/TrEMBL;Acc:G4M0W2]	_	_
Smp_005080	7.80936	6.80207	7.64587	7.84666	12.8738	13.6682	12.2788	14.0898	0.813602	0.00015	0.000507999	15.8563	17.8584	18.4621	16.5044	19.4134	22.7155	22.6446	26.1346	0.538949	8.03066e-15	1.12952e-13	9.47014	10.2348	10.4721	9.30552	9.33431	12.4541	11.7257	13.6428	0.808658	1.61782e-15	1.67565e-14	GO:0003723,GO:0006364,GO:0008168,GO:0008757,GO:0032259	nucleolar protein nol1:nop2;Smp_005080.2	Putative nucleolar protein nol1/nop2 [Source:UniProtKB/TrEMBL;Acc:G4V5M5]	gi|76150623|ref|NP_006161.2|	putative ribosomal RNA methyltransferase NOP2 [Homo sapiens]
Smp_155330	4.23124	3.47678	3.41914	3.51468	6.56733	5.37036	7.36146	6.43164	0.813399	5e-05	0.000181778	3.85629	4.83153	4.16302	3.85393	4.86943	6.85314	3.97303	5.9497	0.500409	5.48413e-09	4.1051e-08	2.25898	2.78121	2.31032	2.14998	2.23728	3.69691	1.90272	3.00411	0.71662	3.04782e-08	1.45816e-07	GO:0000166,GO:0004672,GO:0004674,GO:0005524,GO:0006468,GO:0016301,GO:0016310,GO:0016772	cyclin dependent kinase 14;note=pfam_scan%3BPfam:PF00069.20%3B%3BE()%3D3.4E-60%3Bscore%3D203.2%3Bq uery 631-915%3Bdescription%3DPkinase;note=iprscan%3BInterPro:IPR001245 : Tyrosine protein kinase%3BSMART:SM00219%3B%3Bscore%3D6.3E-11%3Bquery 609-891%3Bdescription%3DTyrosine protein kinase;note=iprscan%3BInterPro:IPR017442 : Serine/threonine protein kinase-related%3BPfam:PF00069%3B%3Bscore%3D4.2E-7…	Serine/threonine kinase [Source:UniProtKB/TrEMBL;Acc:G4LUN3]	gi|6912584|ref|NP_036527.1|	cyclin-dependent kinase 14 [Homo sapiens]
SmVG_006714	1.83326	1.68044	2.73934	1.74683	2.97213	3.67663	2.98605	4.40482	0.811456	0.0057	0.0134531	4.96902	5.08706	6.91214	4.94758	5.68484	6.45765	7.58423	9.30066	0.532857	7.85673e-07	4.24201e-06	2.20763	2.19971	3.44504	2.15143	2.01415	2.76761	2.46642	3.56497	0.667803	7.69175e-05	0.000216624
Smp_191870	50.7429	51.3944	55.6071	53.0997	86.7398	101.385	80.8506	100.706	0.810103	5e-05	0.000181778	86.7406	94.0974	98.1998	89.1979	101.302	122.923	107.787	138.503	0.501143	1.25817e-14	1.73013e-13	50.6651	52.6005	54.4868	49.1722	47.0914	65.5591	55.1326	69.8303	0.7569	9.21037e-17	1.06121e-15		serine:threonine protein kinase haspin;Smp_191870	Putative uncharacterized protein [Source:UniProtKB/TrEMBL;Acc:G4VPY6]	_	_
SmVG_032331:Smp_093160	12.4407	10.7752	10.238	11.5456	21.5386	16.6532	25.2873	15.4172	0.810048	5e-05	0.000181778	14.4946	18.2123	14.5655	14.8654	18.7095	29.3897	13.7846	16.3402	0.452429	0.00302655	0.00801592	9.06024	10.8977	8.67219	8.7795	9.46361	16.9148	7.55636	8.97443	0.716485	3.06659e-05	9.27791e-05		STARP antigen;Smp_093160
SmVG_032331:Smp_212420	12.4407	10.7752	10.238	11.5456	21.5386	16.6532	25.2873	15.4172	0.810048	5e-05	0.000181778	14.4946	18.2123	14.5655	14.8654	18.7095	29.3897	13.7846	16.3402	0.452429	0.00302655	0.00801592	9.06024	10.8977	8.67219	8.7795	9.46361	16.9148	7.55636	8.97443	0.716485	3.06659e-05	9.27791e-05		SH3 domain containing kinase binding protein 1;note=pfam_scan%3BPfam:PF00018.23%3B%3BE()%3D3.2E-12%3Bscore%3D45.5%3Bqu ery 5-48%3Bdescription%3DSH3_1;note=pfam_scan%3BPfam:PF00018.23%3B%3BE()%3D1.0E-11%3Bscore%3D43.8%3Bqu ery 158-206%3Bdescription%3DSH3_1;note=iprscan%3BInterPro:IPR001452 : Src homology-3%3BPfam:PF00018%3B%3Bscore%3D3.5E-17%3Bquery 1-55%3Bdescription%3DSrc homology-3 domain;note=…
Smp_150010	1.4975	1.67478	2.15963	1.83334	2.88463	3.69546	2.24298	3.72031	0.807838	0.0035	0.00876331	2.11327	2.03077	3.07597	2.53493	2.67678	2.90543	3.18576	4.11214	0.538111	1.08476e-05	4.84779e-05	1.33653	1.16456	1.75804	1.41265	1.33988	1.66391	1.68431	2.23927	0.843476	6.1565e-06	2.08995e-05		hypothetical protein;Smp_150010	Putative uncharacterized protein [Source:UniProtKB/TrEMBL;Acc:G4VI24]	_	_
Smp_067540	124.474	151.265	134.211	141.001	245.285	253.932	199.776	265.491	0.807836	5e-05	0.000181778	256.49	239.289	255.788	252.528	282.505	300.217	274.454	355.346	0.468783	1.80312e-13	2.24634e-12	154.795	138.436	148.315	144.036	138.586	167.017	145.214	188.56	0.710112	5.96755e-12	4.42499e-11	GO:0000813,GO:0032403,GO:0043328	hypothetical protein;Smp_067540	Putative uncharacterized protein [Source:UniProtKB/TrEMBL;Acc:G4VQC1]	gi|7705885|ref|NP_057292.1|	vacuolar protein sorting-associated protein 28 homolog isoform 1 [Homo sapiens]
Smp_075040	2.52389	2.84199	2.82156	2.22996	4.97942	5.26741	3.58316	4.4009	0.807391	5e-05	0.000181778	12.1687	9.73587	10.0478	9.03459	16.1761	13.8189	15.5999	17.3414	0.692188	2.01963e-09	1.5932e-08	6.1039	4.59575	4.94644	4.18035	6.45198	6.30445	6.7635	7.72764	1.03216	4.17549e-11	2.81918e-10		hypothetical protein;note=predicted by EVM2;note=pfam_scan%3BPfam:PF10209.4%3B%3BE()%3D1.4E-23%3Bscore%3D83.2%3Bque ry 9-124%3Bdescription%3DDUF2340;note=iprscan%3BInterPro:IPR018794 : Protein of unknown function DUF2340%3BPfam:PF10209%3B%3Bscore%3D2.3E-19%3Bquery 5-124%3Bdescription%3DProtein of unknown function DUF2340;Smp_075040	Putative uncharacterized protein [Source:UniProtKB/TrEMBL;Acc:G4VH08]	_	_
SmVG_015891	1.77681	1.99618	2.35519	2.22475	4.00152	3.7166	2.97316	3.92618	0.807341	5e-05	0.000181778	26.534	25.0074	32.787	26.6431	28.007	29.0512	38.7607	40.3209	0.457121	6.02149e-05	0.000231629	21.7681	21.5158	28.0126	19.7038	17.539	21.4696	24.8087	25.5587	0.558702	8.94699e-05	0.000249379
Smp_041730	9.35782	10.1075	10.7704	9.93231	16.8693	19.3318	15.5187	18.5204	0.806249	5e-05	0.000181778	16.6173	16.3794	18.6256	15.7175	17.8727	21.9151	20.6015	24.4019	0.485718	3.71876e-14	4.90041e-13	9.87846	9.3974	10.451	8.73398	8.35339	11.8049	10.4765	12.4246	0.729277	2.24657e-15	2.29513e-14		Pre mRNA splicing factor cwc 21;Smp_041730	Putative pre-mRNA-splicing factor cwc-21 [Source:UniProtKB/TrEMBL;Acc:G4VJP4]	_	_
Smp_000150	28.9567	27.566	29.5984	31.4951	48.2291	51.2646	51.0162	55.0974	0.805806	5e-05	0.000181778	31.0931	34.6555	35.7296	34.6338	35.7182	49.8496	38.627	50.13	0.49754	4.86986e-15	7.00135e-14	19.5643	20.7873	21.3561	20.3477	18.3561	28.7586	21.5047	27.7416	0.764888	9.8334e-19	1.31689e-17	GO:0005515,GO:0008270,GO:0046872	phd finger protein 10;Smp_000150	PHD zinc finger protein XAP135-related [Source:UniProtKB/TrEMBL;Acc:G4LVT9]	gi|194328736|ref|NP_579866.2|	PHD finger protein 10 isoform b [Homo sapiens]
SmVG_024049	3.1638	3.20904	5.33179	4.90883	5.72324	9.24119	5.71533	8.36055	0.805703	0.00145	0.00397449	4.98571	5.3471	8.3962	4.57723	6.79094	6.41723	7.10388	10.5448	0.568852	0.000711848	0.00219322	8.09033	7.63024	10.579	8.11057	8.49512	9.10552	10.314	14.5079	0.880812	1.23899e-05	4.00226e-05	GO:0008270
SmVG_023461	4.21766	4.08375	4.63615	4.57152	6.9856	7.60324	7.05463	8.95746	0.805472	5e-05	0.000181778	3.14986	3.51751	3.62981	3.37239	3.41054	4.51089	3.95783	5.58147	0.489788	3.1124e-06	1.53208e-05	2.31215	2.47442	2.76183	2.46498	2.09901	3.1465	2.57285	3.71454	0.74135	1.93917e-07	8.30976e-07	GO:0005515,GO:0008270
SmVG_028761	8.77819	8.50159	11.4326	8.65005	15.512	18.4626	13.7787	17.4834	0.804095	5e-05	0.000181778	9.66599	10.4974	13.8671	9.57738	11.6566	13.6006	13.8823	16.3775	0.505608	1.08486e-10	1.01202e-09	6.02404	6.24787	8.17942	5.64429	5.76669	7.55778	7.42253	8.78709	0.727595	8.77701e-09	4.4928e-08
Smp_075360	5.95088	4.07714	4.31241	4.29247	7.25312	8.39811	9.37405	7.50583	0.803968	5e-05	0.000181778	3.98938	6.5485	4.96204	4.44686	4.62519	8.3483	5.42636	6.37852	0.474303	5.94053e-05	0.000228872	2.60366	4.01827	3.02706	2.68323	2.61665	4.98626	3.12536	3.71592	0.745444	2.07191e-05	6.4427e-05		hypothetical protein;note=predicted by EVM2;Smp_075360	Putative uncharacterized protein [Source:UniProtKB/TrEMBL;Acc:G4LX30]	_	_
Smp_145890	48.7586	48.0597	46.8726	55.4819	82.3376	87.4033	101.438	76.3909	0.803284	5e-05	0.000181778	51.5458	55.9562	55.8455	58.5563	59.2326	95.7339	61.9173	68.7891	0.496142	2.38564e-10	2.12996e-09	31.6049	33.4895	32.5182	33.7242	28.6941	53.1474	31.5303	35.1124	0.691816	2.92684e-09	1.58751e-08	GO:0005515,GO:0006508,GO:0007229,GO:0008233,GO:0008237	adamTS protein 3;Smp_145890	Putative adamts (A disintegrin and metalloprotease) [Source:UniProtKB/TrEMBL;Acc:G4VEJ9]	gi|33624896|ref|NP_891550.1|	A disintegrin and metalloproteinase with thrombospondin motifs 9 preproprotein [Homo sapiens]
Smp_109340	0.605238	0.985125	1.06099	1.22644	1.93131	1.66088	1.28356	1.88863	0.802724	0.0053	0.0126498	1.72475	1.41118	1.48501	2.26711	1.89468	2.01701	2.56034	2.90383	0.570582	0.00229789	0.00624857	1.2952	1.04108	1.11651	1.58742	1.15935	1.43007	1.50242	1.8222	0.761146	0.000406966	0.00101284		hypothetical protein;Smp_109340
SmVG_023641	3.87397	4.32682	4.23696	4.16804	7.59485	7.32912	7.003	7.01084	0.801269	0.0001	0.000349068	10.5956	9.5416	11.3866	10.9443	11.9186	13.8233	11.9802	14.1854	0.457665	7.71515e-13	9.00174e-12	5.75976	4.98093	5.84789	5.53588	5.16953	6.93696	5.89828	6.77921	0.724329	9.919e-14	8.72106e-13	GO:0008270
Smp_007510	20.5549	19.3345	22.0905	24.0526	37.5157	38.0611	35.3315	39.0046	0.801173	5e-05	0.000181778	27.0836	30.7438	33.3169	32.4691	35.7054	43.8036	35.7408	45.8616	0.523086	3.13881e-16	5.00302e-15	16.1976	17.6674	19.0146	18.3481	17.0665	23.9642	18.5317	24.015	0.782953	1.71474e-17	2.07646e-16	GO:0004672,GO:0004674,GO:0005524,GO:0006468,GO:0016301,GO:0016310,GO:0016772	Cell division cycle 2 protein kinase 5;Smp_007510	Protein kinase [Source:UniProtKB/TrEMBL;Acc:G4VF20]	gi|145309300|ref|NP_112557.2|	cyclin-dependent kinase 13 isoform 2 [Homo sapiens]
Smp_027850	22.3427	25.1535	25.4483	25.1274	42.8925	43.6976	39.9369	44.3056	0.800672	5e-05	0.000181778	30.3675	29.4543	35.1696	29.9458	35.8942	43.1671	37.3312	45.3648	0.524074	1.8919e-13	2.34981e-12	18.2754	16.8766	19.9634	16.9435	17.2507	23.6644	19.5785	24.023	0.783713	1.15514e-16	1.31384e-15		hypothetical protein;note=predicted by EVM2;note=pfam_scan%3BPfam:PF08243.6%3B%3BE()%3D3.3E-11%3Bscore%3D43.3%3Bque ry 402-506%3Bdescription%3DSPT2;note=iprscan%3BInterPro:IPR013256 : Chromatin SPT2%3BPfam:PF08243%3B%3Bscore%3D2.6E-7%3Bquery 393-508%3Bdescription%3DChromatin SPT2;Smp_027850	Putative uncharacterized protein [Source:UniProtKB/TrEMBL;Acc:C4Q4V8]	_	_
Smp_161530	15.487	14.8185	14.9717	16.4069	27.905	24.82	31.186	23.4232	0.799141	5e-05	0.000181778	19.9449	22.9887	22.5351	21.5428	24.4888	36.6626	21.3785	25.4356	0.456656	1.92113e-07	1.13799e-06	12.2742	13.6394	13.2361	12.4153	12.1902	20.8561	11.5433	13.7877	0.701447	1.3526e-09	7.65635e-09	GO:0003677,GO:0005634,GO:0006351,GO:0006355,GO:0046983	myocyte specific enhancer factor 2a;Smp_161530	Myocyte-specific enhancer factor 2a, putative [Source:UniProtKB/TrEMBL;Acc:G4LXY4]	_	_
Smp_129360	42.8239	40.5509	38.0761	42.6722	73.4927	61.5191	83.8855	66.4941	0.798163	5e-05	0.000181778	42.3659	47.5318	44.019	43.9866	51.2605	77.2214	43.2033	58.5816	0.496435	6.8873e-09	5.0692e-08	26.2962	28.3631	26.1241	25.9721	26.0972	44.4377	23.8287	32.4614	0.761793	5.89889e-11	3.9149e-10		cyclin G2;Smp_129360	Putative cyclin G [Source:UniProtKB/TrEMBL;Acc:G4VEH5]	gi|4757936|ref|NP_004345.1|	cyclin-G2 [Homo sapiens]
SmVG_001791	30.0255	29.1889	21.7146	21.2013	46.906	46.5446	39.4436	44.6916	0.798105	0.02395	0.0471542	0.699917	1.09095	1.3608	0.66457	1.10747	1.81594	1.22083	1.73898	0.710608	1.2895e-05	5.68238e-05	26.1498	25.7451	21.0757	17.4014	22.6314	30.338	29.3301	34.3277	0.933163	2.44314e-12	1.87442e-11
Smp_101650	6.61062	4.78588	6.54941	7.34558	10.4874	12.0769	10.2279	11.151	0.796988	0.0012	0.00335375	9.03459	9.755	11.7011	11.0951	11.839	13.8447	14.8786	14.5474	0.566368	0.000119654	0.000431449	6.52756	6.76265	7.81431	7.81506	6.65429	9.09564	8.61541	9.01072	0.831591	9.7024e-07	3.7337e-06		long chain fatty acid coenzyme A ligase;note=predicted by EVM2;Smp_101650
Smp_126850	12.0905	11.7393	14.5073	13.4243	20.7013	24.1441	20.6166	24.4286	0.796295	5e-05	0.000181778	16.7726	18.2205	22.232	19.5863	20.64	26.4639	24.2622	29.6463	0.529189	8.93435e-17	1.51209e-15	10.2329	10.5366	12.7857	11.1361	10.1041	14.855	12.9626	15.82	0.797189	3.09865e-14	2.83272e-13	GO:0000166,GO:0003676,GO:0005622,GO:0008270,GO:0046872	RNA binding protein 5;Smp_126850.2	Putative rna binding protein [Source:UniProtKB/TrEMBL;Acc:G4VII2]	gi|5032031|ref|NP_005769.1|	RNA-binding protein 5 [Homo sapiens]
Smp_148080	3.18032	3.54726	4.59221	3.87871	5.9282	7.24448	5.88484	7.32012	0.795387	5e-05	0.000181778	10.3485	10.2287	12.6605	10.0995	12.7527	16.5556	13.7571	17.3533	0.586374	3.23127e-20	7.35905e-19	6.50302	6.21428	7.56594	5.98147	6.55612	9.68566	7.63306	9.62345	0.896835	8.03517e-22	1.32169e-20	GO:0016020,GO:0016021	hypothetical protein;Smp_148080	Putative uncharacterized protein [Source:UniProtKB/TrEMBL;Acc:G4V8J5]	_	_
Smp_035110	45.2005	46.4401	37.5845	48.1932	78.9431	71.7895	85.2524	71.6613	0.794118	5e-05	0.000181778	47.1578	50.5287	42.2146	48.8233	53.1725	77.021	47.1919	60.7288	0.483174	3.48764e-08	2.33793e-07	31.7029	32.126	27.7972	31.5861	29.0198	48.5283	29.2479	37.1222	0.760058	5.4703e-13	4.46802e-12	GO:0005622,GO:0007034,GO:0015031	Protein CHMP7;Smp_035110	Putative uncharacterized protein [Source:UniProtKB/TrEMBL;Acc:G4V816]	_	_
SmVG_033369	4.30719	3.87767	3.3492	2.14999	5.2098	9.02457	5.5256	3.96165	0.793706	0.0091	0.0203223	3.34839	4.12421	3.85269	1.4696	3.50397	4.56688	5.47875	4.1109	0.65372	0.00707084	0.016884	2.34801	2.78021	2.54663	1.57782	2.03636	3.70238	3.08565	2.20408	0.860775	0.000800171	0.00187271
Smp_011860	38.0023	36.3213	41.393	42.4411	66.1453	71.7352	66.3577	69.8476	0.793264	5e-05	0.000181778	55.1263	64.3	68.1185	64.0492	63.347	89.1116	68.8981	82.1494	0.444118	2.79775e-12	3.10296e-11	33.2932	37.2879	39.1985	36.414	30.8975	49.4169	36.5069	43.855	0.671203	4.71325e-14	4.23713e-13	GO:0003677,GO:0003700,GO:0005634,GO:0006351,GO:0006355,GO:0043565	transcription factor LCR F1;Smp_011860	Putative transcription factor LCR-F1 [Source:UniProtKB/TrEMBL;Acc:G4VT11]	_	_
Smp_199470	20.4592	22.1251	28.5968	20.2318	42.2679	40.2926	31.3173	44.5069	0.792964	5e-05	0.000181778	19.5634	19.2154	24.4715	18.1499	23.226	24.6292	22.7271	31.0174	0.480112	7.58343e-13	8.86485e-12	15.5725	14.9143	20.097	13.423	15.4544	18.1335	16.3204	22.9697	0.757399	1.20812e-08	6.07555e-08	GO:0003723,GO:0003964,GO:0006278,GO:0008152,GO:0016020,GO:0016021,GO:0016740,GO:0016746	acyl CoA:glycerol 3 phosphate acyltransferase;Smp_199470	Acyl-CoA:glycerol-3-phosphate acyltransferase [Source:UniProtKB/TrEMBL;Acc:G4M1V0]	_	_
SmVG_019058:Smp_069890	78.7986	88.3648	75.7633	83.1455	147.979	132.599	141.792	142.44	0.792572	5e-05	0.000181778	94.4938	91.0765	90.135	88.6883	107.558	134.98	94.6215	127.772	0.496962	1.20829e-14	1.66525e-13	58.5695	54.1782	52.9479	51.6978	53.97	77.3145	51.5438	69.3309	0.749529	2.75543e-15	2.79738e-14		hypothetical protein;Smp_069890	Putative uncharacterized protein [Source:UniProtKB/TrEMBL;Acc:G4VK65]	gi|333470696|ref|NP_001193991.1|	hypothetical protein LOC84645 isoform 2 [Homo sapiens]
SmVG_019058:Smp_069900	78.7986	88.3648	75.7633	83.1455	147.979	132.599	141.792	142.44	0.792572	5e-05	0.000181778	94.4938	91.0765	90.135	88.6883	107.558	134.98	94.6215	127.772	0.496962	1.20829e-14	1.66525e-13	58.5695	54.1782	52.9479	51.6978	53.97	77.3145	51.5438	69.3309	0.749529	2.75543e-15	2.79738e-14		ras protein Rab 39B;Smp_069900	Rab-related GTP-binding protein [Source:UniProtKB/TrEMBL;Acc:G4VK66]	gi|19923260|ref|NP_004569.2|	ras-related protein Rab-4A [Homo sapiens]
SmVG_016524	1.80954	1.6065	4.94933	4.07573	3.76346	7.07094	3.53097	7.18274	0.792448	5e-05	0.000181778	3.9545	4.66917	9.70034	7.16281	6.04817	6.96787	9.4221	11.8921	0.584529	0.0128793	0.0284537	2.47114	2.88586	5.7265	4.17985	2.96688	3.90534	4.92683	6.32117	0.801331	0.00265774	0.00561662
Smp_071470	69.7499	67.1159	83.9404	77.0251	118.701	146.035	111.502	139.318	0.791633	5e-05	0.000181778	81.2167	89.6046	106.986	90.2598	95.3467	116.286	118.803	137.076	0.501885	2.55648e-14	3.41261e-13	48.0055	51.1877	60.2227	50.1554	44.9931	63.3346	59.7111	70.0005	0.758332	1.61553e-11	1.14977e-10	GO:0000975,GO:0003700,GO:0005515,GO:0006355	interferon regulatory factor 4;Smp_071470	Putative uncharacterized protein [Source:UniProtKB/TrEMBL;Acc:G4V9K3]	gi|334883190|ref|NP_001229381.1|	interferon regulatory factor 5 isoform e [Homo sapiens]
SmVG_008770:Smp_148330	6.42754	5.55546	7.20063	6.21035	10.3984	11.4669	9.8188	12.2644	0.791327	5e-05	0.000181778	6.8467	9.04764	9.19187	7.67197	8.06698	10.1214	8.71131	12.7226	0.441535	1.61334e-09	1.28827e-08	4.51202	5.59769	5.84955	4.71102	4.22036	6.04545	5.02844	7.21722	0.656458	2.67923e-08	1.28942e-07		DENN domain containing protein 1A;note=predicted by EVM2;Smp_148330	Putative uncharacterized protein [Source:UniProtKB/TrEMBL;Acc:G4VBZ4]	_	_
SmVG_008770:Smp_148340	6.42754	5.55546	7.20063	6.21035	10.3984	11.4669	9.8188	12.2644	0.791327	5e-05	0.000181778	6.8467	9.04764	9.19187	7.67197	8.06698	10.1214	8.71131	12.7226	0.441535	1.61334e-09	1.28827e-08	4.51202	5.59769	5.84955	4.71102	4.22036	6.04545	5.02844	7.21722	0.656458	2.67923e-08	1.28942e-07		hypothetical protein;Smp_148340	Putative uncharacterized protein [Source:UniProtKB/TrEMBL;Acc:G4VBZ5]	_	_
SmVG_035398	8.04589	6.94618	11.7999	8.78827	13.7713	16.0288	12.601	19.1579	0.790895	5e-05	0.000181778	6.71326	8.34358	12.6572	8.57072	9.50231	11.2253	11.3275	16.3431	0.554017	5.74837e-05	0.000222373	4.21256	5.05904	7.42298	5.02895	4.61177	6.35397	5.88676	8.72002	0.773973	9.10183e-06	3.01721e-05
Smp_200130	1.73565	1.65598	2.50732	2.01909	2.96453	4.19205	2.44343	4.09668	0.790611	0.0001	0.000349068	2.29957	2.3702	3.79122	2.43835	2.61882	2.84434	3.37515	3.92929	0.428674	0.000799762	0.00242766	1.67611	1.72361	2.79073	1.77955	1.41581	1.90838	2.04264	2.5728	0.545428	0.00808821	0.0153163		hypothetical protein;Smp_200130
SmVG_014945:Smp_213130	72.5195	92.8892	70.277	70.3391	147.27	154.194	100.056	127.139	0.788689	5e-05	0.000181778	142.658	115.713	117.114	107.746	154.973	135.726	162.657	169.346	0.524127	9.95952e-06	4.48834e-05	86.7656	67.5118	67.6723	61.6308	75.0165	75.548	85.443	89.9907	0.796768	1.33365e-07	5.86733e-07		ribosomal protein S25;Smp_213130
SmVG_014945:Smp_213140	72.5195	92.8892	70.277	70.3391	147.27	154.194	100.056	127.139	0.788689	5e-05	0.000181778	142.658	115.713	117.114	107.746	154.973	135.726	162.657	169.346	0.524127	9.95952e-06	4.48834e-05	86.7656	67.5118	67.6723	61.6308	75.0165	75.548	85.443	89.9907	0.796768	1.33365e-07	5.86733e-07		n-acetyltransferase 9;Smp_213140
SmVG_015976	25.8893	25.631	21.4366	23.8834	41.7717	45.7979	33.7193	45.9871	0.788551	5e-05	0.000181778	98.4013	94.4579	87.1672	85.8925	99.8085	103.86	93.8804	117.148	0.40807	6.55305e-09	4.83474e-08	60.9039	55.8797	51.6606	50.753	49.8842	59.6576	52.5949	64.8651	0.617824	2.19495e-08	1.06744e-07	GO:0003735,GO:0005840,GO:0006412
SmVG_001700	7.45567	7.58887	9.21916	8.65544	13.4503	16.1576	12.2159	15.031	0.788354	5e-05	0.000181778	18.9999	18.3482	22.1397	21.2655	22.4887	25.2389	25.3221	30.4714	0.506836	6.9969e-14	8.97074e-13	11.4403	10.6299	12.6281	12.0455	10.8779	13.9849	13.3484	16.073	0.76209	8.12255e-12	5.93702e-11
Smp_135740	2.63513	3.47491	3.18243	3.53054	6.17916	6.46195	3.77202	5.72287	0.787659	5e-05	0.000181778	8.75607	7.33238	8.88447	8.37321	8.59678	8.57732	9.71374	11.1015	0.385761	1.84953e-05	7.88516e-05	5.39709	4.3201	5.11161	4.85178	4.30708	4.86556	5.12675	5.87302	0.594056	2.80552e-06	1.00532e-05	GO:0000398,GO:0005686,GO:0005689,GO:0071011	splicing factor 3B subunit 5;Smp_135740	Putative uncharacterized protein [Source:UniProtKB/TrEMBL;Acc:G4VM94]	gi|13775200|ref|NP_112577.1|	splicing factor 3B subunit 5 [Homo sapiens]
Smp_078610	26.2667	24.4982	29.264	26.2519	41.035	51.1061	42.5353	48.7181	0.78707	5e-05	0.000181778	31.0317	35.4544	40.0384	33.2124	35.6737	47.2427	43.4229	52.2233	0.498853	1.61414e-14	2.20042e-13	19.0035	20.8382	23.3745	19.2063	17.7952	26.6569	23.5128	28.2281	0.753121	1.30833e-13	1.1363e-12	GO:0000166,GO:0000381,GO:0003676,GO:0003729,GO:0005681,GO:0006397	rna binding motif protein 25;Smp_078610	Putative rna binding motif protein 25 [Source:UniProtKB/TrEMBL;Acc:G4V9Z2]	gi|55741709|ref|NP_067062.1|	RNA-binding protein 25 [Homo sapiens]
Smp_140530	7.52831	8.53513	8.07525	9.03858	14.3301	11.4802	15.0553	16.3522	0.786268	5e-05	0.000181778	14.1606	12.9756	13.7308	13.3992	16.5004	20.1014	14.315	20.7655	0.533425	2.68186e-10	2.36699e-09	8.90456	8.07138	8.5231	8.26673	8.50517	11.804	8.18601	11.8226	0.800435	3.38998e-12	2.56448e-11	GO:0000166,GO:0003677,GO:0003689,GO:0005524,GO:0005663,GO:0006260,GO:0006261,GO:0017111	replication factor c subunit 2;Smp_140530	Putative replication factor C / DNA polymerase III gamma-tau subunit [Source:UniProtKB/TrEMBL;Acc:G4V9T3]	gi|31881687|ref|NP_853551.1|	replication factor C subunit 4 [Homo sapiens]
SmVG_032355	11.252	18.3519	10.7667	13.084	27.8512	23.8174	19.6436	20.8555	0.785947	5e-05	0.000181778	18.5382	11.9533	11.0427	11.6918	19.5423	17.5889	17.2769	19.9983	0.628045	6.59649e-05	0.000251627	14.6434	9.71722	10.231	9.75876	11.925	13.9569	12.2538	13.2713	0.797988	2.8456e-06	1.01893e-05
Smp_152440	14.481	13.8198	13.7009	14.304	23.5325	24.1409	24.3015	25.0691	0.785358	5e-05	0.000181778	20.3286	24.5136	21.4666	20.6589	23.22	30.6814	23.0159	28.5105	0.448964	1.19923e-11	1.23543e-10	12.2594	14.307	12.331	11.7172	11.3192	17.0563	12.2025	15.1225	0.680583	1.6669e-14	1.5741e-13	GO:0000166,GO:0000398,GO:0003676,GO:0003723,GO:0005684,GO:0005686	hypothetical protein;Smp_152440	Putative uncharacterized protein [Source:UniProtKB/TrEMBL;Acc:G4LYE5]	gi|21361437|ref|NP_055315.2|	HIV Tat-specific factor 1 [Homo sapiens]
SmVG_035396	1.84109	1.87082	2.64109	1.66713	3.63593	3.55549	2.80749	3.7857	0.781359	0.002	0.00530831	2.88646	2.57895	3.54678	2.57823	3.37381	3.86857	3.86333	4.49019	0.563979	8.89387e-05	0.000330263	2.26287	1.82853	2.36613	1.70668	1.77849	2.38934	2.11836	2.77312	0.722219	2.91376e-05	8.84024e-05
SmVG_008093	5.98351	5.79434	7.84491	7.07666	10.5956	13.4527	9.89056	11.9109	0.780107	0.00045	0.00138362	9.49906	9.71345	12.8702	11.2528	11.1971	14.0416	14.0028	15.7676	0.502212	2.3175e-09	1.81065e-08	6.12078	6.03237	8.19838	7.06926	5.94178	8.23792	7.78763	9.04195	0.719151	3.24109e-07	1.34392e-06
SmVG_030155	2.98664	3.72742	3.43837	3.72185	6.04454	5.96147	5.1091	6.70738	0.779911	5e-05	0.000181778	7.12613	5.499	6.37264	6.35116	7.84415	8.01486	9.23217	10.4811	0.59479	5.98287e-09	4.44602e-08	6.22081	4.70756	5.36245	5.16591	5.3405	6.43183	6.02462	7.28121	0.778078	7.06656e-11	4.64551e-10
SmVG_001935:Smp_210830	21.3584	21.6943	20.9694	23.7752	37.5743	41.0348	34.079	37.9277	0.778625	5e-05	0.000181778	30.6674	31.7783	32.0124	32.0568	36.2002	41.9766	40.1445	45.782	0.51701	3.01872e-16	4.82408e-15	18.0842	17.9038	17.9701	17.7935	17.0094	22.6746	20.2941	23.5751	0.778327	1.10625e-16	1.26266e-15		U6 snRNA associated Sm protein LSm7;Smp_210830	Family S9 non-peptidase homologue (S09 family) [Source:UniProtKB/TrEMBL;Acc:G4V8R6]	_	_
SmVG_001935:Smp_210840	21.3584	21.6943	20.9694	23.7752	37.5743	41.0348	34.079	37.9277	0.778625	5e-05	0.000181778	30.6674	31.7783	32.0124	32.0568	36.2002	41.9766	40.1445	45.782	0.51701	3.01872e-16	4.82408e-15	18.0842	17.9038	17.9701	17.7935	17.0094	22.6746	20.2941	23.5751	0.778327	1.10625e-16	1.26266e-15		family S9 non peptidase ue (S09 family);Smp_210840
Smp_150270	27.646	23.3542	20.5737	23.6594	41.6193	34.5724	47.5798	39.5984	0.778606	5e-05	0.000181778	30.1633	38.0369	29.6653	31.9389	37.5255	57.4978	31.2466	44.3061	0.512209	1.45045e-06	7.5183e-06	18.9649	22.849	17.7032	18.9129	19.1894	33.4651	17.3219	24.5012	0.77806	4.11586e-09	2.20055e-08	GO:0006511,GO:0019005,GO:0031461,GO:0031625,GO:0042787,GO:0061630	cullin 1;Smp_150270	Putative cullin [Source:UniProtKB/TrEMBL;Acc:G4VHP4]	gi|4503165|ref|NP_003581.1|	cullin-3 [Homo sapiens]
Smp_137380	6.24341	6.44461	7.02418	6.35411	10.1139	12.1912	10.3262	12.0696	0.778118	5e-05	0.000181778	9.29791	9.1051	10.4753	9.17017	10.2864	12.8912	11.7026	13.5257	0.499652	4.04891e-09	3.07373e-08	5.63227	5.29484	6.00549	5.23199	5.05864	7.1978	6.19116	7.19852	0.752883	2.07637e-11	1.4596e-10	GO:0005515	Smad nuclear interacting protein 1;Smp_137380	Putative smad nuclear interacting protein [Source:UniProtKB/TrEMBL;Acc:G4V634]	gi|21314720|ref|NP_078976.2|	smad nuclear-interacting protein 1 [Homo sapiens]
Smp_113630	6.52876	8.60603	6.86696	7.97247	13.1691	14.1913	11.4853	12.548	0.77787	5e-05	0.000181778	18.8627	17.9662	22.59	18.7236	20.537	22.8762	23.2151	26.5487	0.435506	1.20932e-11	1.24478e-10	10.9048	9.80838	12.4358	10.381	9.18154	11.7891	11.4639	12.852	0.603375	1.97558e-08	9.64608e-08	GO:0007049,GO:0017053	Antolefinin (Antolefinine);note=predicted by EVM2;note=trans_spliced (SO:0000870);Smp_113630	Putative antolefinin (Antolefinine) [Source:UniProtKB/TrEMBL;Acc:G4VJ97]	gi|28144916|ref|NP_061977.1|	protein lin-37 homolog [Homo sapiens]
Smp_196800	5.92331	6.12076	6.76612	6.70613	11.2406	10.8519	10.0533	11.6019	0.777783	5e-05	0.000181778	15.8394	18.9416	20.8628	18.5286	19.2209	23.6417	17.3569	23.518	0.376842	3.46841e-09	2.65926e-08	9.83462	11.195	12.3666	10.791	9.48919	13.2001	9.26604	12.7016	0.572985	3.17004e-09	1.71274e-08	GO:0005515,GO:0008270,GO:0046872	PHD finger protein 14;Smp_196800	Putative phd finger protein [Source:UniProtKB/TrEMBL;Acc:G4V761]	gi|55769548|ref|NP_055475.2|	PHD finger protein 14 [Homo sapiens]
Smp_022140	3.52098	3.84269	3.41917	4.00917	7.44594	5.98024	5.73734	6.19501	0.777653	0.0002	0.000662986	6.3486	6.34168	6.28791	6.36828	7.81894	8.12989	6.51816	8.73139	0.46104	3.32249e-10	2.89918e-09	3.91614	3.72207	3.76805	3.56469	3.69955	4.45882	3.2874	4.54749	0.669107	6.17056e-10	3.6322e-09	GO:0003824,GO:0004674,GO:0005524,GO:0006468,GO:0016301,GO:0016310,GO:0016772	serine:threonine protein kinase RIO1;Smp_022140	Serine/threonine-protein kinase rio1 (Rio kinase 1), putative [Source:UniProtKB/TrEMBL;Acc:G4LWE1]	gi|23510356|ref|NP_113668.2|	serine/threonine-protein kinase RIO1 isoform 1 [Homo sapiens]
Smp_140000	29.6029	28.7351	24.475	22.3532	46.6859	46.1274	53.8813	33.5576	0.777345	5e-05	0.000181778	48.7156	56.0779	45.7738	42.7604	52.1607	82.1716	47.2393	45.2044	0.401216	0.00318404	0.0083665	30.9998	33.8233	27.4688	25.5068	27.4183	48.1836	27.085	25.6912	0.63443	4.58407e-05	0.000134591	GO:0005887,GO:0007166,GO:0016020,GO:0016021,GO:0045747,GO:0090002	tetraspanin CD63 receptor;Smp_140000	Putative tetraspanin-CD63 receptor [Source:UniProtKB/TrEMBL;Acc:G4VMX3]	_	_
Smp_160870	13.0656	11.5207	11.2123	12.6301	21.2625	21.5092	19.3349	20.8865	0.777129	5e-05	0.000181778	17.3988	19.7218	17.6343	17.7167	21.1813	25.3626	20.7086	25.5179	0.508854	4.06242e-11	3.96617e-10	10.2061	11.0656	9.82348	9.62737	9.80994	13.4859	10.2358	12.8975	0.760274	2.46112e-14	2.26265e-13	GO:0000166,GO:0005524,GO:0017111	nuclear valosin containing protein;Smp_160870	Putative aaa family ATPase [Source:UniProtKB/TrEMBL;Acc:G4VFW1]	gi|229577436|ref|NP_076968.2|	spermatogenesis-associated protein 5-like protein 1 [Homo sapiens]
Smp_155870	21.3455	18.8772	23.3462	20.8894	34.6149	36.8907	33.8172	39.308	0.776064	5e-05	0.000181778	30.1866	33.1883	36.8132	31.3525	36.1844	46.0083	37.6879	48.715	0.502839	1.99911e-15	2.98557e-14	18.2526	19.2342	21.1278	17.8213	17.6401	25.5075	19.9093	25.9279	0.755743	5.40266e-18	6.8047e-17	GO:0005744,GO:0006886,GO:0015266,GO:0015450,GO:0016020,GO:0016021,GO:0030150,GO:0031305	mitochondrial import inner membrane translocase;Smp_155870	Putative mitochondrial import inner membrane translocase subunit tim17 [Source:UniProtKB/TrEMBL;Acc:G4VJK5]	gi|269784613|ref|NP_001161419.1|	mitochondrial import inner membrane translocase subunit Tim17-B isoform 1 [Homo sapiens]
Smp_160550	2.27634	2.34344	3.01615	2.59142	3.9016	5.05532	4.12936	4.4092	0.774549	5e-05	0.000181778	4.56561	4.82142	5.71252	5.14837	5.24579	6.36859	6.33115	7.18458	0.473324	7.27311e-08	4.62872e-07	2.91879	3.01278	3.53596	3.14697	2.93732	3.75366	3.68206	4.24142	0.757874	1.19513e-08	6.01955e-08	GO:0004601,GO:0020037,GO:0055114,GO:0098869	Dyp type peroxidase;Smp_160550	Dyp-type peroxidase, putative [Source:UniProtKB/TrEMBL;Acc:G4LZJ1]	_	_
Smp_064830	134.353	119.8	169.835	144.014	218.484	294.845	201.818	256.356	0.774321	5e-05	0.000181778	165.919	194.952	243.763	189.846	196.518	244.391	264.485	291.812	0.501396	2.51475e-08	1.71373e-07	101.87	114.479	143.075	110.438	98.5172	138.305	145.769	160.801	0.759907	1.35817e-08	6.77416e-08	GO:0003723,GO:0005634,GO:0005737,GO:0006397	Survival of motor neuron splicing factor;Smp_064830	Putative survival motor neuron protein [Source:UniProtKB/TrEMBL;Acc:G4VPV2]	_	_
SmVG_035962	3.64252	3.99695	3.84253	3.89551	6.05307	6.63685	5.75525	7.85069	0.774015	0.0008	0.00232996	4.13924	3.61498	4.48869	4.05847	4.06371	4.50805	4.26569	5.98328	0.403047	0.00679558	0.0163245	2.75304	2.29447	2.78271	2.32394	2.15188	3.04241	2.3362	3.87032	0.723933	6.45646e-05	0.00018407
SmVG_015386:Smp_119120	1.93222	2.32898	2.11638	2.05199	3.65262	3.70633	3.64605	3.40879	0.773918	0.00075	0.00220383	2.04989	1.65328	1.69203	1.49253	1.76709	2.29112	1.96472	2.05207	0.4199	0.000731356	0.00224546	1.49422	1.20715	1.28881	1.09422	1.08461	1.71546	1.36106	1.48581	0.682272	2.02296e-06	7.38491e-06		Alkylated repair protein alkB 4;note=predicted by EVM2;Smp_119120	Oxygenase-related [Source:UniProtKB/TrEMBL;Acc:C4QTP7]	_	_
SmVG_015386:Smp_197790	1.93222	2.32898	2.11638	2.05199	3.65262	3.70633	3.64605	3.40879	0.773918	0.00075	0.00220383	2.04989	1.65328	1.69203	1.49253	1.76709	2.29112	1.96472	2.05207	0.4199	0.000731356	0.00224546	1.49422	1.20715	1.28881	1.09422	1.08461	1.71546	1.36106	1.48581	0.682272	2.02296e-06	7.38491e-06		alkylated DNA repair protein alkB 4;note=predicted by EVM2;Smp_197790	Putative uncharacterized protein [Source:UniProtKB/TrEMBL;Acc:G4LWH0]	gi|8923019|ref|NP_060091.1|	probable alpha-ketoglutarate-dependent dioxygenase ABH4 [Homo sapiens]
SmVG_023208	10.3945	10.1525	14.4843	12.3577	18.1147	23.4194	15.8624	23.6084	0.773458	5e-05	0.000181778	11.6366	12.4182	17.6908	13.3604	13.5763	15.5847	18.0423	21.6219	0.486601	1.81309e-05	7.73515e-05	6.57996	6.68441	9.36024	7.07916	5.91411	8.07825	8.35508	10.3159	0.749738	7.9895e-06	2.67212e-05
Smp_063330	975.083	1021.62	832.776	890.29	1569.46	1731.11	1730.58	1321.07	0.772044	5e-05	0.000181778	1084.72	1106.57	959.313	935.393	1122.75	1632.71	1246.88	1182.11	0.51336	3.99876e-09	3.0394e-08	684.235	661.994	568.774	546.576	572.216	943.162	680.32	651.449	0.774693	1.9093e-10	1.18855e-09		hypothetical protein;note=predicted by EVM2;Smp_063330	Putative uncharacterized protein [Source:UniProtKB/TrEMBL;Acc:G4VF83]	_	_
Smp_174800	28.9902	26.8615	28.1053	28.7676	46.3965	49.8171	50.0026	46.2333	0.771678	5e-05	0.000181778	31.5302	35.7078	35.3099	32.035	35.8506	50.4148	39.1198	43.8223	0.489117	1.15957e-12	1.33027e-11	18.3879	20.0126	19.4873	17.4577	16.5222	26.9487	19.3836	21.9803	0.739807	2.19869e-17	2.63302e-16	GO:0003676,GO:0005622,GO:0008270,GO:0046872	zinc finger protein;note=pfam_scan%3BPfam:PF13894.1%3B%3BE()%3D0.047%3Bscore%3D13.9%3Bquery 63-84%3Bdescription%3Dzf-C2H2_4;note=pfam_scan%3BPfam:PF13894.1%3B%3BE()%3D0.0098%3Bscore%3D16.1%3Bquer y 391-411%3Bdescription%3Dzf-C2H2_4;note=pfam_scan%3BPfam:PF00096.21%3B%3BE()%3D0.0045%3Bscore%3D17.2%3Bque ry 178-200%3Bdescription%3Dzf-C2H2;Smp_174800	Putative zinc finger protein [Source:UniProtKB/TrEMBL;Acc:G4VGY9]	gi|111548668|ref|NP_001001411.2|	zinc finger protein 676 [Homo sapiens]
SmVG_000351:Smp_133140	4.21452	3.7754	4.16553	3.64285	7.48801	6.64446	7.02081	5.80521	0.770971	0.0054	0.0128307	4.32414	5.21331	5.32401	4.23415	5.58283	6.93133	5.21854	5.66409	0.463214	6.99435e-07	3.81485e-06	2.56446	2.96664	3.00539	2.34869	2.61683	3.75723	2.63022	2.89377	0.698282	1.63978e-07	7.10182e-07		centrosomal protein of 104 kDa;note=predicted by EVM2;Smp_133140	Putative uncharacterized protein [Source:UniProtKB/TrEMBL;Acc:G4V8D9]	gi|7662180|ref|NP_055519.1|	centrosomal protein of 104 kDa [Homo sapiens]
SmVG_000351:Smp_178710	4.21452	3.7754	4.16553	3.64285	7.48801	6.64446	7.02081	5.80521	0.770971	0.0054	0.0128307	4.32414	5.21331	5.32401	4.23415	5.58283	6.93133	5.21854	5.66409	0.463214	6.99435e-07	3.81485e-06	2.56446	2.96664	3.00539	2.34869	2.61683	3.75723	2.63022	2.89377	0.698282	1.63978e-07	7.10182e-07		centrosomal protein of 104 kDa;note=predicted by EVM2;note=pfam_scan%3BPfam:PF02151.14%3B%3BE()%3D2.7E-5%3Bscore%3D23.3%3Bque ry 234-262%3Bdescription%3DUVR;note=pfam_scan%3BPfam:PF02151.14%3B%3BE()%3D8.5E-6%3Bscore%3D24.9%3Bque ry 194-227%3Bdescription%3DUVR;Smp_178710	Putative uncharacterized protein [Source:UniProtKB/TrEMBL;Acc:G4V8E2]	gi|7662180|ref|NP_055519.1|	centrosomal protein of 104 kDa [Homo sapiens]
Smp_140690	4.54898	4.83514	4.95552	4.63787	7.90983	7.71657	7.89471	8.84058	0.769997	5e-05	0.000181778	6.88363	7.5142	7.80601	6.59048	7.49331	10.1669	7.71175	10.3346	0.466986	2.07597e-08	1.43134e-07	4.06022	4.26489	4.38466	3.65179	3.57896	5.52122	3.97249	5.36234	0.710868	2.48874e-11	1.72704e-10	GO:0001054,GO:0003677,GO:0003899,GO:0005634,GO:0005736,GO:0006351,GO:0006360,GO:0032549	DNA directed RNA polymerase I subunit RPA2;Smp_140690	Putative dna-directed RNA polymerase I subunit [Source:UniProtKB/TrEMBL;Acc:G4VEG3]	gi|33469941|ref|NP_061887.2|	DNA-directed RNA polymerase I subunit RPA2 isoform 1 [Homo sapiens]
Smp_163460	44.4363	49.0345	43.3203	47.3722	79.2277	83.4753	75.9074	75.3949	0.769803	5e-05	0.000181778	80.0801	78.6804	79.1805	78.8055	93.1219	113.367	98.2613	106.866	0.538057	2.84409e-15	4.15682e-14	47.7738	45.3922	44.7093	43.8657	43.9283	62.0325	50.2744	54.8664	0.804599	3.30664e-18	4.25277e-17	GO:0005634,GO:1902979	hypothetical protein;Smp_163460	Putative uncharacterized protein [Source:UniProtKB/TrEMBL;Acc:G4VGQ9]	gi|193788722|ref|NP_057491.2|	hypothetical protein LOC51507 [Homo sapiens]
Smp_050830	25.2898	23.6982	22.1029	22.2789	39.6629	35.5051	43.8547	40.1648	0.769699	5e-05	0.000181778	25.947	28.7637	26.9842	24.3768	30.3489	43.9917	28.1712	40.2381	0.544417	1.45093e-16	2.39959e-15	15.7016	16.6895	15.5352	13.9488	14.7585	24.5258	14.9331	21.4343	0.82215	8.4506e-18	1.04676e-16	GO:0016787,GO:0046854,GO:0046856	phosphatidylinositol 4%2C5 bisphosphate;Smp_050830	Putative synaptojanin [Source:UniProtKB/TrEMBL;Acc:G4VIB3]	gi|18765709|ref|NP_057616.2|	inositol polyphosphate 5-phosphatase K isoform 1 [Homo sapiens]
Smp_173150	59.1428	47.1624	42.5164	66.1218	87.3121	108.873	93.198	76.936	0.769145	5e-05	0.000181778	49.1829	66.2827	48.261	68.776	61.8271	85.8535	78.0862	66.9227	0.517074	0.000107564	0.000391869	30.1548	39.4435	28.4049	39.1247	29.9361	48.0438	39.6835	34.3549	0.771567	1.26083e-06	4.77457e-06	GO:0005887,GO:0007166,GO:0016020,GO:0016021	cd63 antigen;Smp_173150	Cd63 antigen-like [Source:UniProtKB/TrEMBL;Acc:G4VD44]	gi|91199546|ref|NP_001035123.1|	CD63 antigen isoform B [Homo sapiens]
SmVG_001828:Smp_035620	10.0556	11.3259	10.7255	11.9863	18.0084	23.6823	16.0648	17.3556	0.768466	5e-05	0.000181778	30.2295	30.8711	31.3837	33.613	27.2922	37.8001	33.3001	31.5134	0.287424	3.86469e-05	0.0001545	17.9369	17.472	17.5595	18.6694	12.739	20.3448	16.6056	16.1042	0.444921	2.42627e-05	7.45649e-05		Protein FAM125B;Smp_035620	Putative uncharacterized protein [Source:UniProtKB/TrEMBL;Acc:G4V7P7]	_	_
SmVG_001828:Smp_193250	10.0556	11.3259	10.7255	11.9863	18.0084	23.6823	16.0648	17.3556	0.768466	5e-05	0.000181778	30.2295	30.8711	31.3837	33.613	27.2922	37.8001	33.3001	31.5134	0.287424	3.86469e-05	0.0001545	17.9369	17.472	17.5595	18.6694	12.739	20.3448	16.6056	16.1042	0.444921	2.42627e-05	7.45649e-05		hypothetical protein;Smp_193250	Putative uncharacterized protein [Source:UniProtKB/TrEMBL;Acc:G4V7P8]	_	_
Smp_052800	2.73119	2.92271	3.61379	3.33179	4.54625	5.84708	4.78298	6.25776	0.766542	5e-05	0.000181778	7.01921	7.29069	8.85119	7.75098	6.89454	9.51224	8.47214	10.6647	0.388928	2.24866e-09	1.76245e-08	3.49116	3.59044	4.27058	3.58552	3.02779	4.69956	3.90643	5.06023	0.706871	7.42365e-12	5.46722e-11	GO:0000126,GO:0001026,GO:0003677,GO:0003682,GO:0006359,GO:0016301,GO:0016310	poly(p):ATP NAD kinase;Smp_052800	Putative poly(P)/ATP NAD kinase [Source:UniProtKB/TrEMBL;Acc:G4VAM7]	gi|109637791|ref|NP_060899.2|	transcription factor TFIIIB component B'' homolog [Homo sapiens]
Smp_084540	11.8523	12.6729	13.0197	13.3575	21.5932	22.6316	18.9539	23.3716	0.765809	5e-05	0.000181778	16.1003	16.4744	18.3019	17.0463	18.2903	20.9442	19.0844	24.2076	0.449911	3.16663e-12	3.48981e-11	9.837	9.64286	10.5499	9.73174	8.91649	11.7112	10.1058	12.9224	0.681974	2.41296e-13	2.04997e-12	GO:0003676,GO:0005515	angiogenic factor with G patch and FHA domains;Smp_084540.2	Putative g patch domain-containing protein 1 (Evolutionarily conserved G-patch domain containing protein) [Source:UniProtKB/TrEMBL;Acc:G4VFE3]	gi|39725952|ref|NP_060516.2|	angiogenic factor with G patch and FHA domains 1 [Homo sapiens]
SmVG_023477	2.15022	2.1712	3.12636	3.14078	4.08163	5.08038	2.80178	6.03892	0.765709	0.0216	0.0432136	2.37263	1.54235	2.40734	2.58173	1.91817	2.27075	4.42159	4.1105	0.577308	0.0184892	0.0390077	3.92762	3.13332	4.43778	3.77685	4.65775	4.98176	5.40077	7.02359	1.07525	1.19104e-08	6.00204e-08
Smp_173190	2.2603	2.02199	2.01483	2.02822	3.4702	3.39669	3.38997	3.89363	0.765271	5e-05	0.000181778	2.5224	3.02737	2.83698	2.54689	3.19943	3.72527	2.88824	4.30054	0.50402	2.26393e-13	2.79498e-12	1.58628	1.79849	1.66837	1.47797	1.58896	2.09358	1.5646	2.31919	0.747052	2.10396e-13	1.80002e-12	GO:0005515,GO:0005543,GO:0005829,GO:0016079,GO:0045202,GO:0098793,GO:1990504	calcium dependent secretion activator 1;Smp_173190	Putative calcium-dependent activator protein for secretion [Source:UniProtKB/TrEMBL;Acc:G4V8Q1]	gi|34452713|ref|NP_899631.1|	calcium-dependent secretion activator 1 isoform 2 [Homo sapiens]
Smp_071830	18.3779	22.2039	26.3166	22.6759	38.1121	41.3421	31.0922	41.7011	0.76526	0.0002	0.000662986	33.0633	32.2409	45.5606	35.8782	40.1214	44.2001	45.6017	56.0537	0.502952	3.99327e-09	3.03711e-08	20.6813	19.1076	26.4959	20.9917	19.9855	24.7019	24.0337	29.8067	0.729509	5.34629e-09	2.82238e-08	GO:0005634,GO:0005672,GO:0006351,GO:0006355,GO:0006367	transcription initiation factor IIa subunit;Smp_071830	_	gi|4758486|ref|NP_004483.1|	transcription initiation factor IIA subunit 2 [Homo sapiens]
Smp_063340	5.9971	6.36158	8.67672	7.31775	11.9018	13.0105	10.3566	12.9087	0.764853	5e-05	0.000181778	11.1605	11.2232	13.6774	12.5824	11.0321	12.0228	12.7536	15.4299	0.308816	7.00757e-05	0.000265908	10.4248	9.93335	11.8966	10.3029	8.85638	11.2857	10.2526	12.3375	0.566354	3.2916e-08	1.56862e-07	GO:0004647,GO:0006564,GO:0016311,GO:0016787	phosphoserine phosphatase;Smp_063340	Putative phosphoserine phosphatase [Source:UniProtKB/TrEMBL;Acc:G4VF82]	_	_
Smp_038960	375.062	394.687	366.313	413.144	693.887	648.007	716.178	573.687	0.764499	0.00055	0.00166377	1193.13	1167.31	1151.56	1196.1	1060.17	1415.89	1012.78	1069.46	0.231038	0.00287354	0.00764024	745.011	701.916	688.449	707.083	491.566	768.923	507.736	550.63	0.290168	0.00899457	0.0168406	GO:0000166,GO:0003824,GO:0004459,GO:0005737,GO:0005975,GO:0006096,GO:0016491,GO:0016616,GO:0019752,GO:0044262,GO:0055114	lactate dehydrogenase protein;Smp_038960	Putative l-lactate dehydrogenase [Source:UniProtKB/TrEMBL;Acc:G4VQZ4]	gi|15082234|ref|NP_149972.1|	L-lactate dehydrogenase A-like 6B [Homo sapiens]
Smp_003270	6.43156	5.1469	4.97314	5.01443	9.98964	7.28285	11.7775	7.55919	0.763446	5e-05	0.000181778	6.13757	8.02847	6.70067	6.06814	8.5698	12.9869	6.19339	8.08187	0.513819	0.000205842	0.000710413	3.80267	4.751	3.89416	3.51052	4.22842	7.30265	3.24349	4.31393	0.789174	1.38354e-06	5.20685e-06	GO:0016020,GO:0016021	tubulin specific chaperone cofactor E;Smp_003270	Putative uncharacterized protein [Source:UniProtKB/TrEMBL;Acc:G4VMS0]	_	_
Smp_165630	14.9268	13.5204	12.6331	14.0939	24.4694	21.8737	24.849	22.371	0.761944	5e-05	0.000181778	15.0772	18.4771	15.6558	15.8634	17.9546	24.402	15.5008	20.5833	0.435353	4.52263e-09	3.41861e-08	9.3145	10.9244	9.18494	9.21392	9.04105	14.0426	8.57731	11.3869	0.671188	8.34177e-11	5.41075e-10		hypothetical protein;note=predicted by EVM2;Smp_165630	Putative uncharacterized protein [Source:UniProtKB/TrEMBL;Acc:G4LZQ6]	_	_
Smp_114220	47.0468	40.538	70.6466	53.8826	73.88	103.615	77.8141	104.069	0.760661	5e-05	0.000181778	42.693	49.5785	77.4292	52.1408	49.4413	65.4684	67.4387	88.0476	0.464512	0.000504912	0.00160377	30.2964	34.9561	53.1829	35.292	28.2975	42.4837	40.2049	54.875	0.643345	0.00021753	0.000567185		hypothetical protein;Smp_114220	Putative uncharacterized protein [Source:UniProtKB/TrEMBL;Acc:C1M284]	_	_
SmVG_012273	10.9126	9.72721	14.228	8.44239	14.0087	24.0799	14.4408	20.8139	0.759958	0.0001	0.000349068	11.5071	13.0657	19.5373	10.3262	12.1041	18.924	16.7191	22.1203	0.540157	6.91063e-05	0.000262472	13.4333	14.8139	18.9682	11.3954	10.0202	17.1355	16.1258	19.7426	0.672835	0.000260716	0.000671161
Smp_087340	6.88013	6.62667	5.87097	6.52675	12.3524	10.7472	10.2365	10.5175	0.759493	5e-05	0.000181778	7.74441	8.65751	8.10841	7.83384	9.38397	10.9441	8.33993	10.6162	0.450875	4.43041e-08	2.92222e-07	4.64859	5.00017	4.59754	4.39467	4.55334	6.03552	4.28118	5.5121	0.682097	9.08529e-10	5.2464e-09	GO:0000822,GO:0005543,GO:0005643,GO:0005737,GO:0006406,GO:0006446,GO:0006449,GO:0016973,GO:0031369,GO:0044614	hypothetical protein;Smp_087340	Putative uncharacterized protein [Source:UniProtKB/TrEMBL;Acc:G4VJF6]	_	_
SmVG_034909	2.48675	2.2199	2.68697	2.53593	4.87313	3.79714	3.57648	4.55667	0.758956	0.0003	0.000957893	3.01768	3.0601	3.77424	2.74061	3.73339	3.49481	2.79754	4.87653	0.417677	0.00113993	0.00334008	1.89753	1.97007	2.25272	1.72406	1.89188	2.06523	1.58681	2.72259	0.630356	0.000356872	0.00089711
Smp_028060	15.7196	23.3807	16.8762	19.2549	32.8442	33.515	26.1408	34.7051	0.75775	5e-05	0.000181778	29.731	25.2358	26.3841	28.3309	31.2822	32.9656	31.3093	40.1333	0.47095	2.30786e-09	1.80541e-08	17.7888	14.6164	14.9588	15.9063	14.8449	18.0985	15.9197	20.6521	0.707701	6.44503e-10	3.78005e-09		hypothetical protein;Smp_028060	Putative uncharacterized protein [Source:UniProtKB/TrEMBL;Acc:G4V631]	gi|19557702|ref|NP_006744.2|	surfeit locus protein 6 [Homo sapiens]
Smp_152110	6.15402	5.38039	3.9776	6.07887	8.8194	7.91899	11.1491	8.61343	0.757512	5e-05	0.000181778	6.39957	8.15924	5.36519	7.38294	7.12309	12.1106	6.88904	8.78459	0.494047	0.000261497	0.00088441	3.92045	4.76223	3.10104	4.21175	3.55182	6.80819	3.73772	4.70478	0.744838	2.69512e-05	8.23076e-05		hypothetical protein;Smp_152110	Putative uncharacterized protein [Source:UniProtKB/TrEMBL;Acc:G4VB98]	_	_
Smp_150510	32.089	32.2612	31.2658	32.5906	53.5553	52.0365	63.3035	47.8342	0.757426	5e-05	0.000181778	39.0898	42.3301	41.602	39.8646	43.2071	67.9043	40.0245	47.5177	0.439072	5.75101e-08	3.7235e-07	23.4613	24.3924	23.6993	22.4746	20.6906	37.4653	20.6773	24.748	0.678538	1.22116e-09	6.95276e-09	GO:0000045,GO:0000422,GO:0005515,GO:0005829,GO:0006497,GO:0019898,GO:0032266,GO:0034045,GO:0034497,GO:0044804,GO:0080025	WD repeat domain phosphoinositide interacting;Smp_150510	Putative wipi-2 [Source:UniProtKB/TrEMBL;Acc:G4VK00]	gi|7661580|ref|NP_056425.1|	WD repeat domain phosphoinositide-interacting protein 2 isoform a [Homo sapiens]
SmVG_023442:Smp_171850	10.7859	10.0814	10.7628	11.9405	18.1523	16.8538	20.7636	17.8621	0.75697	5e-05	0.000181778	12.8142	14.5572	15.4317	14.7476	15.1999	23.1652	14.1795	19.1404	0.463023	4.36906e-12	4.7554e-11	7.97034	8.64001	9.05175	8.67612	7.52262	13.0969	7.59211	10.242	0.69656	2.36354e-11	1.64485e-10		yippee protein;Smp_171850	Putative yippee protein [Source:UniProtKB/TrEMBL;Acc:G4VRK0]	gi|188528706|ref|NP_001120871.1|	protein yippee-like 5 [Homo sapiens]
SmVG_023442:Smp_171920	10.7859	10.0814	10.7628	11.9405	18.1523	16.8538	20.7636	17.8621	0.75697	5e-05	0.000181778	12.8142	14.5572	15.4317	14.7476	15.1999	23.1652	14.1795	19.1404	0.463023	4.36906e-12	4.7554e-11	7.97034	8.64001	9.05175	8.67612	7.52262	13.0969	7.59211	10.242	0.69656	2.36354e-11	1.64485e-10		serine:threonine protein kinase LATS1;Smp_171920	Serine/threonine kinase [Source:UniProtKB/TrEMBL;Acc:G4VRK2]	gi|126507091|ref|NP_055387.2|	serine/threonine-protein kinase LATS2 [Homo sapiens]
Smp_090930	21.3556	21.4205	23.0893	21.2172	38.7666	37.7546	36.0308	34.4927	0.755799	5e-05	0.000181778	42.6516	44.3253	49.0569	41.0537	52.0352	63.1212	51.4535	58.63	0.504614	6.44229e-15	9.17636e-14	25.3995	25.2575	27.6927	22.935	24.765	34.4836	26.4907	30.388	0.7584	5.36626e-19	7.29691e-18		hypothetical protein;Smp_090930.3
Smp_160560	18.4292	19.041	16.868	16.6432	28.9863	32.4155	27.3233	31.1023	0.755443	5e-05	0.000181778	50.7594	50.7032	46.774	45.637	50.9974	60.2804	53.9808	63.9612	0.42903	2.34489e-11	2.34318e-10	34.3956	32.5017	30.0087	29.4666	28.3253	37.893	32.314	38.7085	0.649477	1.11547e-12	8.82228e-12	GO:0004601,GO:0020037,GO:0055114,GO:0098869	Dyp type peroxidase;Smp_160560	Putative uncharacterized protein [Source:UniProtKB/TrEMBL;Acc:G4LZI9]	_	_
Smp_102330	13.4336	14.8695	13.1114	13.5311	22.5398	22.9537	24.436	22.7954	0.754952	5e-05	0.000181778	23.4528	21.2736	22.1779	21.2651	23.8499	31.0523	25.2121	28.1801	0.462669	2.4891e-12	2.78044e-11	14.1144	12.3267	12.7123	11.9915	11.4671	17.1484	13.0656	14.7375	0.696	8.86633e-15	8.60644e-14		hypothetical protein;note=trans_spliced (SO:0000870);note=predicted by EVM2;Smp_102330	Putative uncharacterized protein [Source:UniProtKB/TrEMBL;Acc:G4VRM6]	_	_
Smp_080180	16.8484	17.4398	15.5858	17.6368	29.4288	28.6923	27.9398	27.8655	0.754911	5e-05	0.000181778	23.3196	23.804	22.8124	23.749	26.2451	33.0468	27.2596	32.5031	0.497599	1.34591e-13	1.69042e-12	14.1155	13.786	13.1218	13.5256	12.8785	18.4557	14.3517	17.6484	0.74812	1.17413e-17	1.44153e-16	GO:0007165	Ras association (RalGDS:AF 6) domain family;Smp_080180	Putative carcinoma associated protein hoj-1 [Source:UniProtKB/TrEMBL;Acc:G4VJL9]	gi|4502483|ref|NP_003466.1|	ras association domain-containing protein 7 isoform 1 [Homo sapiens]
SmVG_012200:Smp_018480	5.25432	6.61502	5.426	6.07718	9.47896	9.80934	9.47134	10.6714	0.754517	5e-05	0.000181778	8.47761	7.97523	8.65055	8.56355	9.84773	11.7349	9.01941	12.1687	0.494054	2.54122e-09	1.97666e-08	5.19305	4.74293	5.14112	4.93119	4.88865	6.60388	4.8659	6.58702	0.739352	6.30776e-11	4.16638e-10		rRNA methyltransferase 1%2C mitochondrial;Smp_018480	Putative rrna methylase [Source:UniProtKB/TrEMBL;Acc:G4VGN4]	gi|40068479|ref|NP_079140.2|	rRNA methyltransferase 1, mitochondrial precursor [Homo sapiens]
SmVG_012200:Smp_018490	5.25432	6.61502	5.426	6.07718	9.47896	9.80934	9.47134	10.6714	0.754517	5e-05	0.000181778	8.47761	7.97523	8.65055	8.56355	9.84773	11.7349	9.01941	12.1687	0.494054	2.54122e-09	1.97666e-08	5.19305	4.74293	5.14112	4.93119	4.88865	6.60388	4.8659	6.58702	0.739352	6.30776e-11	4.16638e-10		coiled coil alpha helical rod protein 1;Smp_018490
SmVG_019903	1.26125	0.991774	2.32795	1.49105	2.06233	2.8988	1.95411	3.32142	0.753496	5e-05	0.000181778	2.20216	2.45292	3.43354	2.16932	2.13214	2.76019	3.05762	3.94792	0.400138	0.00141151	0.00404564	1.85556	1.62208	2.36364	1.56366	1.45169	1.80969	2.01073	2.41112	0.604625	0.00025731	0.000662567
Smp_019950	97.655	108.343	92.2103	98.1951	180.537	163.186	151.076	173.415	0.753341	5e-05	0.000181778	137.619	137.321	129.884	129.625	168.89	178.188	151.039	197.305	0.534058	3.91556e-17	6.78532e-16	86.7209	83.1018	78.3865	77.3283	88.0774	104.594	85.4449	111.362	0.808288	4.1947e-16	4.58357e-15	GO:0004865,GO:0005737,GO:0035304,GO:0042325,GO:0043086	protein phosphatase 1 inhibitor potentiated by;Smp_019950	Putative uncharacterized protein [Source:UniProtKB/TrEMBL;Acc:G4V8M7]	_	_
Smp_153920	29.954	25.3954	25.8734	28.9237	49.9331	39.5784	55.5049	40.5507	0.752518	5e-05	0.000181778	25.792	32.4102	28.9682	28.8907	33.7531	49.7819	27.632	34.7964	0.473644	2.24719e-06	1.12872e-05	15.6354	18.8535	16.8008	16.5969	16.5823	28.0733	14.8587	18.7697	0.735763	7.73094e-09	3.9918e-08		cyclin G2;Smp_153920	Putative cyclin G2 [Source:UniProtKB/TrEMBL;Acc:G4VJ37]	_	_
Smp_078640	13.7438	19.0444	11.1362	13.4301	23.3513	28.0355	20.6959	24.5422	0.752489	5e-05	0.000181778	77.4306	70.3816	67.4011	62.6235	74.243	68.5444	81.4272	88.1239	0.39276	0.000210702	0.00072556	48.3569	42.0018	40.116	36.9936	38.1874	39.7578	45.8475	49.5152	0.608496	1.64505e-05	5.21531e-05	GO:0000398,GO:0000932,GO:0003723,GO:0005688,GO:0033962,GO:0046540,GO:0071011,GO:0071013,GO:1990726	small nuclear ribonucleoprotein LsM3;Smp_078640	Putative snrnp sm protein [Source:UniProtKB/TrEMBL;Acc:G4V9Z3]	gi|7657315|ref|NP_055278.1|	U6 snRNA-associated Sm-like protein LSm3 [Homo sapiens]
Smp_057720	132.085	151.148	140.261	155.034	251.267	263.958	218.461	240.118	0.751243	5e-05	0.000181778	157.139	138.472	159.579	153.823	166.367	206.401	195.543	212.271	0.536603	9.87919e-15	1.37538e-13	118.919	107.209	114.515	112.749	101.67	141.405	121.39	134.997	0.732873	1.26095e-13	1.09809e-12		LSM14 protein A;Smp_057720	Putative uncharacterized protein [Source:UniProtKB/TrEMBL;Acc:C4QCX0]	_	_
Smp_076390	16.7461	16.8676	16.9994	15.0308	28.6497	28.3458	23.9437	29.5545	0.75123	5e-05	0.000181778	20.6061	21.2614	22.2673	18.232	22.8186	24.8943	22.9501	28.8089	0.4505	2.78886e-10	2.4509e-09	12.5901	12.4182	12.8704	10.4345	11.2189	13.9041	12.1974	15.4205	0.680122	2.47697e-11	1.72057e-10	GO:0005737,GO:0017089,GO:0046836,GO:0051861	glycolipid transfer protein (gltp);Smp_076390	Glycolipid transfer protein (Gltp), putative [Source:UniProtKB/TrEMBL;Acc:G4LZI4]	gi|71274150|ref|NP_001025056.1|	glycolipid transfer protein domain-containing protein 1 [Homo sapiens]
Smp_145620	8.67633	9.96817	9.3546	8.82418	13.9883	17.4138	13.7355	16.8417	0.75117	5e-05	0.000181778	16.2227	15.5755	17.5257	15.0802	14.6468	18.7512	16.5557	21.7678	0.359552	1.58388e-07	9.51488e-07	9.94294	9.27699	10.2446	8.51525	7.13663	10.6371	8.53949	11.4832	0.544149	1.76362e-08	8.67201e-08		Zinc finger%2C RING type%2Cdomain containing protein;Smp_145620	Putative uncharacterized protein [Source:UniProtKB/TrEMBL;Acc:G4VRW2]	_	_
SmVG_011954	6.99119	8.65805	8.72878	7.93756	13.3332	15.9002	10.8389	14.3164	0.75108	5e-05	0.000181778	7.94785	6.33316	8.42879	6.73888	7.98298	8.43849	9.79408	11.3486	0.502793	5.37717e-07	2.9893e-06	5.74604	4.46178	5.72598	4.76491	4.76232	5.75386	6.25941	7.17038	0.75368	4.86151e-07	1.95747e-06
Smp_129000	6.88322	7.23586	5.80643	5.94676	8.77634	10.8725	13.2207	10.6716	0.750973	5e-05	0.000181778	7.95958	8.52128	7.82811	6.72249	6.26769	12.6472	7.74237	9.86156	0.398366	0.000265137	0.000895984	5.22706	5.15293	4.79891	4.00682	3.32636	7.44987	4.50268	5.63677	0.640196	9.4349e-05	0.00026163	GO:0016020,GO:0016021	hypothetical protein;note=predicted by EVM2;note=tmhmm%3B%3Bquery 1-322%3B;note=%3Bquery 191-322%3B;note=%3Bquery 168-190%3B;note=%3Bquery 1-167%3B;Smp_129000	Putative uncharacterized protein [Source:UniProtKB/TrEMBL;Acc:G4V9G6]	_	_
Smp_150200	2.37162	2.69871	2.59327	2.62408	4.34641	4.52107	3.78364	4.65157	0.75008	5e-05	0.000181778	4.50654	4.54214	4.76102	4.43793	4.94641	5.58713	5.08602	6.61131	0.45009	1.78964e-08	1.24227e-07	2.70735	2.7136	2.77186	2.51575	2.43583	3.14504	2.67098	3.49136	0.68541	4.52636e-10	2.69698e-09	GO:0005783,GO:0016020,GO:0016021,GO:0016740,GO:0016757,GO:0016758	lethal(2)neighbour of Tid protein;Smp_150200	Putative mannosyltransferase [Source:UniProtKB/TrEMBL;Acc:G4VF09]	gi|5031953|ref|NP_005778.1|	dol-P-Man:Man(5)GlcNAc(2)-PP-Dol alpha-1,3-mannosyltransferase isoform a [Homo sapiens]
Smp_017990	7.34858	9.99866	7.8224	8.59081	15.6931	14.0515	13.6876	13.3435	0.749938	5e-05	0.000181778	10.9082	8.5589	9.34629	9.28728	11.4033	12.9807	10.634	12.3418	0.479688	5.69746e-10	4.8346e-09	6.49793	4.83185	5.18833	5.0988	5.40221	7.08266	5.43474	6.38103	0.719775	1.1014e-08	5.56763e-08		hypothetical protein;Smp_017990	Putative uncharacterized protein [Source:UniProtKB/TrEMBL;Acc:G4VNZ2]	_	_
Smp_090890	16.1929	11.3017	8.94077	9.64545	20.8767	15.7424	24.7915	16.0782	0.749818	5e-05	0.000181778	11.3394	17.033	10.3002	9.61034	13.9386	21.9307	11.0264	14.1759	0.48965	0.00343515	0.00894432	6.88859	9.90068	5.93412	5.48992	6.90936	12.3046	5.89905	7.61239	0.740048	0.000121238	0.00032999	GO:0004672,GO:0004674,GO:0005524,GO:0005737,GO:0006468,GO:0016301,GO:0016310,GO:0016740,GO:0016772,GO:0046777	proto oncogene serine:threonine protein kinase;Smp_090890	Serine/threonine protein kinase [Source:UniProtKB/TrEMBL;Acc:G4V8L0]	gi|35038528|ref|NP_055963.2|	PAS domain-containing serine/threonine-protein kinase [Homo sapiens]
SmVG_002569	3.11151	2.74772	4.64721	3.67213	6.00838	6.07657	4.65243	7.10029	0.74953	0.0027	0.00692927	7.87978	8.41224	11.8405	8.06208	6.64347	10.1865	12.7135	17.7056	0.48528	0.00946443	0.0217032	5.05048	6.53478	9.40754	6.18032	5.8887	7.49436	8.23399	10.8107	0.821406	7.52458e-05	0.000212161
Smp_122940	3.7105	4.71416	4.93552	4.50855	6.47529	8.58115	7.26401	7.71819	0.749382	0.0002	0.000662986	7.52928	7.13632	9.08578	7.52201	6.96303	10.3965	8.8488	10.1057	0.403147	3.15718e-06	1.55288e-05	4.65134	4.26505	5.39907	4.37128	3.49038	5.97345	4.81371	5.62574	0.626523	3.83961e-07	1.57069e-06	GO:0006508,GO:0008242	ataxin 3;Smp_122940	Family C86 unassigned peptidase (C86 family) [Source:UniProtKB/TrEMBL;Acc:G4VCG6]	gi|258613999|ref|NP_001121169.2|	ataxin-3 isoform e [Homo sapiens]
Smp_149030	14.4105	11.9273	12.732	12.9501	21.1394	21.8526	21.819	22.6071	0.748867	5e-05	0.000181778	18.0788	23.2987	21.9138	19.8662	23.3962	31.1072	25.8118	32.568	0.561213	1.12117e-18	2.24253e-17	10.9274	13.366	12.5146	11.2242	11.1721	17.1055	13.2819	16.9193	0.829464	4.11463e-20	6.07892e-19		hypothetical protein;Smp_149030	Putative uncharacterized protein [Source:UniProtKB/TrEMBL;Acc:G4LWK4]	_	_
Smp_181390	4.09165	3.15293	2.78851	3.44961	5.21242	6.60796	6.2763	4.55235	0.74834	5e-05	0.000181778	3.31134	5.09569	3.21256	3.76117	4.19302	6.03143	5.18035	4.35083	0.517837	0.000197458	0.000683393	2.08978	3.03005	1.87282	2.18538	2.08857	3.43026	2.78716	2.34633	0.766643	4.71994e-05	0.000138164		hypothetical protein;note=predicted by EVM2;Smp_181390	Putative uncharacterized protein [Source:UniProtKB/TrEMBL;Acc:G4VEP6]	_	_
SmVG_036024	2.01664	2.63001	2.72073	2.19161	4.12653	4.81997	4.40053	2.70595	0.747908	0.00015	0.000507999	2.81851	2.5942	3.84652	2.58844	2.59417	4.78072	3.89651	3.12995	0.443426	0.000761179	0.00232544	2.43296	2.00455	2.88552	1.9807	1.78376	3.35461	2.35944	1.99632	0.571622	0.00180678	0.00394325
Smp_154780	10.5116	10.6715	14.5336	10.9232	18.3508	21.4381	16.8555	21.661	0.747548	5e-05	0.000181778	13.7256	14.7821	20.5648	14.1799	16.3467	20.1971	19.9357	24.1323	0.507786	1.38938e-09	1.11594e-08	8.24266	8.53075	11.755	8.01732	7.89019	11.2204	10.4787	12.732	0.766001	5.3485e-09	2.82238e-08	GO:0001510,GO:0008168,GO:0009452,GO:0016740,GO:0032259	trimethylguanosine synthase;Smp_154780	S-adenosylmethionine-dependent methyltransferase related [Source:UniProtKB/TrEMBL;Acc:G4V9N5]	_	_
Smp_152360	4.07838	3.24412	5.39559	3.4094	7.07481	5.53592	5.03905	9.4231	0.747327	0.0028	0.00715897	12.9609	15.7457	22.3623	9.91139	15.3319	16.4385	15.5464	18.5582	0.399655	0.0084943	0.019773	11.7465	17.3514	17.8716	8.67889	11.5288	14.1509	11.0739	15.8826	0.477313	0.0214555	0.0370901		hypothetical protein;Smp_152360
Smp_090230	638.352	780.508	619.321	739.014	1253.98	1232.14	929.347	1244.14	0.74658	5e-05	0.000181778	941.959	799.08	781.987	856.695	1006.7	990.282	1046.42	1242.78	0.524591	1.54843e-07	9.33353e-07	544.336	438.648	421.011	452.862	459.499	518.756	508.409	606.5	0.79115	6.27587e-09	3.27098e-08	GO:0003729,GO:0003735,GO:0005840,GO:0006412,GO:0015934,GO:0022625,GO:0030529	60S ribosomal protein L13a;Smp_090230	Putative 60s ribosomal protein L13a [Source:UniProtKB/TrEMBL;Acc:G4VQW2]	gi|6912634|ref|NP_036555.1|	60S ribosomal protein L13a [Homo sapiens]
Smp_201920	160.865	177.075	165.255	151.544	224.327	293.878	239.014	340.391	0.745375	5e-05	0.000181778	35.3278	31.4302	33.3707	31.9554	33.3331	37.9977	33.0597	45.6642	0.415811	0.017606	0.0374006	72.9218	69.0405	77.7629	59.0213	64.1601	81.3956	88.7162	97.4024	0.84732	3.33492e-07	1.38165e-06	GO:0016020,GO:0016021	hypothetical protein;note=tmhmm%3B%3Bquery 1-85%3B;note=%3Bquery 38-85%3B;note=%3Bquery 15-37%3B;note=%3Bquery 1-14%3B;Smp_201920
Smp_145370	19.4734	19.3804	18.5484	21.6159	29.3138	36.602	33.8163	32.6389	0.744331	5e-05	0.000181778	19.7037	21.072	20.6698	21.5966	20.1259	30.3813	25.6872	28.0021	0.475461	6.60025e-14	8.50646e-13	11.8287	12.1367	11.7246	12.0766	9.65491	16.7399	13.2113	14.6736	0.726672	2.99604e-14	2.74149e-13		hypothetical protein;note=predicted by EVM2;Smp_145370	Putative uncharacterized protein [Source:UniProtKB/TrEMBL;Acc:G4VIU5]	_	_
SmVG_035182	16.8084	11.5194	21.3137	16.134	27.8833	29.4338	21.8146	31.0174	0.743837	0.0001	0.000349068	16.5398	23.6292	32.1432	21.9374	31.5304	31.6181	32.7952	40.542	0.677864	1.73907e-07	1.03914e-06	18.6361	24.1663	31.0954	21.1238	23.5032	27.9068	31.8564	36.9333	0.929152	5.09156e-07	2.04756e-06
Smp_052910	213.424	270.513	220.255	250.119	389.054	425.645	364.99	417.181	0.742716	5e-05	0.000181778	514.929	477.947	465.737	483.958	491.279	602.757	491.066	610.861	0.398458	1.24683e-09	1.00736e-08	309.589	276.054	265.57	271.901	234.086	329.915	255.551	316.194	0.603106	4.1913e-10	2.51427e-09	GO:0006511	S phase kinase associated protein 1;Smp_052910	Skp1-related [Source:UniProtKB/TrEMBL;Acc:G4VGF4]	gi|25777713|ref|NP_733779.1|	S-phase kinase-associated protein 1 isoform b [Homo sapiens]
Smp_203970	50.286	55.0088	46.7358	55.8366	82.42	99.5559	81.9218	83.9086	0.742622	5e-05	0.000181778	65.1906	62.9791	62.9696	66.0593	70.443	91.7103	85.5534	91.0497	0.552148	2.77771e-14	3.69592e-13	37.6416	34.6258	34.2887	35.2293	31.842	48.1016	41.405	45.2517	0.834218	2.71143e-15	2.75558e-14	GO:0016020	transmembrane and coiled coil domain containing protein;note=iprscan%3BInterPro:IPR008559 : Protein of unknown function DUF841%2C eukaryotic%3BPfam:PF05809%3B%3Bscore%3D9.5E-29%3Bquery 1-93%3Bdescription%3DProtein of unknown function DUF841%2C eukaryotic;note=iprscan%3BInterPro:IPR008559 : Protein of unknown function DUF841%2C eukaryotic%3BPANTHER:PTHR20917%3B%3Bscore%3D2.9E-47%3Bquery 1-90%3Bdes…	Putative uncharacterized protein Smp_203970 [Source:UniProtKB/TrEMBL;Acc:G4VSI2]	gi|24308133|ref|NP_061899.1|	transmembrane and coiled-coil domain-containing protein 1 [Homo sapiens]
Smp_150300	18.3123	15.4951	15.0626	16.8514	28.9933	23.9936	30.2254	26.6937	0.741837	5e-05	0.000181778	18.4991	24.022	19.8282	20.1048	22.6133	31.5316	17.6851	25.943	0.412477	3.08299e-05	0.000125821	11.3719	14.1387	11.5696	11.6185	11.2679	17.8392	9.62089	13.9673	0.636437	2.09388e-07	8.93338e-07	GO:0016301,GO:0016310,GO:0017112,GO:0043547	MAP kinase activating death domain;Smp_150300	Putative map-kinase activating death domain protein [Source:UniProtKB/TrEMBL;Acc:G4VHN7]	gi|209862975|ref|NP_569827.2|	MAP kinase-activating death domain protein isoform b [Homo sapiens]
Smp_050920	4.65617	4.14656	5.319	4.41333	7.16783	8.25652	6.62435	8.93124	0.741078	5e-05	0.000181778	4.34216	4.90874	5.57309	4.30911	5.20394	6.25978	5.56332	7.61916	0.505391	2.50651e-15	3.6809e-14	2.93021	3.23054	3.73505	2.80968	2.77065	3.871	3.33531	4.53614	0.73185	2.11606e-11	1.48216e-10	GO:0000166,GO:0003676	transformer 2 protein;Smp_050920	Transformer-2-related [Source:UniProtKB/TrEMBL;Acc:G4VMJ2]	gi|4759098|ref|NP_004584.1|	transformer-2 protein homolog beta [Homo sapiens]
Smp_191250	8.5056	10.3865	12.8073	7.79861	17.5969	18.1057	12.2682	18.0467	0.741068	0.00975	0.021552	4.81376	4.85527	7.78593	3.89701	6.24955	5.90271	6.98318	7.74889	0.523889	0.000337179	0.00111497	8.90411	8.73733	13.4489	7.08642	9.42072	9.2416	10.0466	13.3957	0.705724	0.000326452	0.000825542	GO:0003723,GO:0003964,GO:0006278	reverse transcriptase;note=pfam_scan%3BPfam:PF00078.22%3B%3BE()%3D1.3E-31%3Bscore%3D109.5%3Bq uery 218-465%3Bdescription%3DRVT_1;note=iprscan%3BInterPro:IPR000477 : RNA-directed DNA polymerase (reverse transcriptase)%3BPfam:PF00078%3B%3Bscore%3D2.9E-38%3Bquery 206-468%3Bdescription%3DRNA-directed DNA polymerase (reverse transcriptase);Smp_191250
SmVG_024213:Smp_120070	30.1993	34.3237	24.9196	28.2618	51.2157	49.827	51.5985	44.0797	0.740982	5e-05	0.000181778	42.4601	38.7738	33.5367	34.5888	43.9375	58.8316	43.0808	48.8659	0.524013	1.09453e-10	1.0201e-09	25.2872	21.8571	19.3481	19.549	21.2574	32.2874	23.117	26.6776	0.793494	5.76126e-14	5.15548e-13		retinol dehydrogenase 11;Smp_120070	Putative short chain dehydrogenase [Source:UniProtKB/TrEMBL;Acc:G4VSH5]	gi|225579078|ref|NP_001139443.1|	retinol dehydrogenase 13 isoform 1 [Homo sapiens]
SmVG_024213:Smp_139680	30.1993	34.3237	24.9196	28.2618	51.2157	49.827	51.5985	44.0797	0.740982	5e-05	0.000181778	42.4601	38.7738	33.5367	34.5888	43.9375	58.8316	43.0808	48.8659	0.524013	1.09453e-10	1.0201e-09	25.2872	21.8571	19.3481	19.549	21.2574	32.2874	23.117	26.6776	0.793494	5.76126e-14	5.15548e-13		retinol dehydrogenase 11;Smp_139680	Putative short chain dehydrogenase [Source:UniProtKB/TrEMBL;Acc:G4VSH7]	gi|10190746|ref|NP_065956.1|	retinol dehydrogenase 14 [Homo sapiens]
SmVG_024213:Smp_203950	30.1993	34.3237	24.9196	28.2618	51.2157	49.827	51.5985	44.0797	0.740982	5e-05	0.000181778	42.4601	38.7738	33.5367	34.5888	43.9375	58.8316	43.0808	48.8659	0.524013	1.09453e-10	1.0201e-09	25.2872	21.8571	19.3481	19.549	21.2574	32.2874	23.117	26.6776	0.793494	5.76126e-14	5.15548e-13		retinol dehydrogenase 11;note=iprscan%3BInterPro:IPR002347 : Glucose/ribitol dehydrogenase%3BPRINTS:PR00081%3B%3Bscore%3D9.3E-6%3Bquery 22-39%3Bdescription%3DGlucose/ribitol dehydrogenase;note=iprscan%3BInterPro:IPR002347 : Glucose/ribitol dehydrogenase%3BPRINTS:PR00081%3B%3Bscore%3D9.3E-6%3Bquery 167-183%3Bdescription%3DGlucose/ribitol dehydrogenase;Smp_203950
SmVG_024751:Smp_053460	9.60263	9.29851	10.585	9.84608	15.8338	16.8015	15.4738	17.5814	0.739971	5e-05	0.000181778	11.0254	12.1323	13.9176	11.556	13.2208	16.3316	14.1166	18.5306	0.499433	3.34025e-15	4.86468e-14	6.73351	7.10308	8.11078	6.64905	6.47666	9.17554	7.50806	9.93238	0.747774	2.47851e-15	2.52943e-14		gpi mannosyltransferase 3;Smp_053460	Putative glycosyltransferase [Source:UniProtKB/TrEMBL;Acc:G4VRK4]	gi|110224465|ref|NP_004846.4|	GPI mannosyltransferase 3 [Homo sapiens]
SmVG_024751:Smp_150780	9.60263	9.29851	10.585	9.84608	15.8338	16.8015	15.4738	17.5814	0.739971	5e-05	0.000181778	11.0254	12.1323	13.9176	11.556	13.2208	16.3316	14.1166	18.5306	0.499433	3.34025e-15	4.86468e-14	6.73351	7.10308	8.11078	6.64905	6.47666	9.17554	7.50806	9.93238	0.747774	2.47851e-15	2.52943e-14		queuine tRNA ribosyltransferase;Smp_150780	Putative queuine tRNA-ribosyltransferase [Source:UniProtKB/TrEMBL;Acc:G4VRK6]	gi|11386193|ref|NP_008922.1|	zinc finger protein 197 isoform 1 [Homo sapiens]
SmVG_024751:Smp_150780.2	9.60263	9.29851	10.585	9.84608	15.8338	16.8015	15.4738	17.5814	0.739971	5e-05	0.000181778	11.0254	12.1323	13.9176	11.556	13.2208	16.3316	14.1166	18.5306	0.499433	3.34025e-15	4.86468e-14	6.73351	7.10308	8.11078	6.64905	6.47666	9.17554	7.50806	9.93238	0.747774	2.47851e-15	2.52943e-14		queuine tRNA ribosyltransferase;Smp_150780.2
SmVG_024751:Smp_192000	9.60263	9.29851	10.585	9.84608	15.8338	16.8015	15.4738	17.5814	0.739971	5e-05	0.000181778	11.0254	12.1323	13.9176	11.556	13.2208	16.3316	14.1166	18.5306	0.499433	3.34025e-15	4.86468e-14	6.73351	7.10308	8.11078	6.64905	6.47666	9.17554	7.50806	9.93238	0.747774	2.47851e-15	2.52943e-14		queuine tRNA ribosyltransferase;Smp_192000	Putative queuine tRNA-ribosyltransferase [Source:UniProtKB/TrEMBL;Acc:G4VRK5]	gi|13654276|ref|NP_112486.1|	queuine tRNA-ribosyltransferase [Homo sapiens]
Smp_164770	2.38139	2.48094	3.02784	2.32801	4.12383	4.69604	3.82541	4.39725	0.738001	5e-05	0.000181778	5.17986	5.39419	6.69508	5.02465	5.30665	6.98701	5.88659	6.70491	0.368046	6.70588e-09	4.94453e-08	3.2351	3.21257	3.95395	2.92492	2.65334	3.9614	3.11254	3.62764	0.548515	5.48657e-09	2.88742e-08	GO:0000045,GO:0000422,GO:0005737,GO:0006501,GO:0006914,GO:0006995,GO:0016020,GO:0019776,GO:0034045,GO:0034274,GO:0044804	autophagy protein 5;Smp_164770	Apg5-related [Source:UniProtKB/TrEMBL;Acc:C4QII2]	gi|4757798|ref|NP_004840.1|	autophagy protein 5 [Homo sapiens]
SmVG_023509	4.78419	4.03746	3.36152	3.67057	6.18712	10.0159	5.84848	4.37629	0.737232	0.02065	0.0415831	5.01798	6.15628	5.02062	4.17887	5.19508	6.51907	7.82359	5.29822	0.476017	0.0219213	0.0451295	3.28214	3.64049	2.79376	2.42277	2.83089	4.0818	4.90138	2.915	0.838143	0.00222171	0.00475921
SmVG_030143	1.82963	1.48432	2.67025	2.39125	4.03249	4.20007	2.70508	3.01401	0.736198	0.0012	0.00335375	3.51526	3.70185	5.46504	4.00253	5.04266	4.68765	4.76652	4.59162	0.412795	0.00133954	0.00385981	2.72039	2.888	4.25847	2.92724	3.0818	3.35865	3.13198	2.95993	0.533277	0.00468332	0.00938398
Smp_175070	10.2126	11.7354	12.5049	12.1501	18.7885	22.483	16.8146	19.4924	0.735236	5e-05	0.000181778	18.0513	17.5704	18.907	18.3454	18.1639	22.6863	20.4452	24.2572	0.415704	4.43122e-10	3.80467e-09	11.3619	10.5404	11.4857	10.8936	9.12677	13.0373	11.1044	13.3753	0.60769	1.3524e-11	9.68161e-11	GO:0000166,GO:0003676	nAChR subunit (ShAR1 beta2);Smp_175070	Putative uncharacterized protein [Source:UniProtKB/TrEMBL;Acc:G4VR51]	_	_
Smp_178010	556.66	550.251	900.006	888.545	974.627	1372.3	812.1	1660.02	0.734953	5e-05	0.000181778	414.512	382.684	634.182	612.039	514.114	547.818	699.258	1061.56	0.605045	0.00229456	0.0062409	160.119	165.869	259.624	249.427	156.238	198.667	231.748	350.793	0.809046	0.000739873	0.0017484		hypothetical protein;Smp_178010
Smp_162270	4.65922	5.19448	6.24503	5.18711	8.34561	8.48693	7.04915	11.5391	0.734703	0.00135	0.00373362	9.08586	9.74503	11.4378	9.6289	9.09315	10.1377	8.42812	13.4047	0.278262	0.000609988	0.00190415	5.57122	5.78606	6.72885	5.55208	4.58565	5.74751	4.49338	7.2169	0.441683	0.000942314	0.0021766	GO:0043461	ATP synthase mitochondrial F1 complex assembly;Smp_162270	Putative ATP synthase mitochondrial F1 complex assembly factor 2 [Source:UniProtKB/TrEMBL;Acc:G4VLC0]	_	_
SmVG_030464:Smp_130490	4.68203	5.75194	4.68857	4.31409	7.77425	9.5233	7.38766	7.6535	0.734484	5e-05	0.000181778	5.73212	5.09645	5.35749	4.28031	5.23177	6.4748	6.4106	6.50594	0.44585	7.07144e-08	4.50735e-07	3.54575	3.05853	3.17022	2.53127	2.63487	3.707	3.48286	3.51615	0.675374	1.36315e-07	5.98362e-07		cystinosin protein;Smp_130490	Putative uncharacterized protein [Source:UniProtKB/TrEMBL;Acc:G4LYQ5]	gi|169646394|ref|NP_852127.2|	39S ribosomal protein L55, mitochondrial isoform b [Homo sapiens]
SmVG_030464:Smp_130500	4.68203	5.75194	4.68857	4.31409	7.77425	9.5233	7.38766	7.6535	0.734484	5e-05	0.000181778	5.73212	5.09645	5.35749	4.28031	5.23177	6.4748	6.4106	6.50594	0.44585	7.07144e-08	4.50735e-07	3.54575	3.05853	3.17022	2.53127	2.63487	3.707	3.48286	3.51615	0.675374	1.36315e-07	5.98362e-07		hypothetical protein;Smp_130500	Putative uncharacterized protein [Source:UniProtKB/TrEMBL;Acc:G4LYQ4]	_	_
Smp_035150	45.2915	46.4442	54.1124	53.4794	87.6988	79.8699	77.9504	85.7986	0.733075	5e-05	0.000181778	62.1962	63.788	77.1266	68.9925	78.5021	92.6272	75.3016	96.4162	0.506639	1.9607e-13	2.43036e-12	37.1808	36.7019	43.6369	38.3496	37.4071	50.9268	38.588	50.1443	0.761035	2.931e-15	2.96327e-14		hypothetical protein;note=predicted by EVM2;note=pfam_scan%3BPfam:PF07052.6%3B%3BE()%3D5.6E-26%3Bscore%3D90.8%3Bque ry 111-206%3Bdescription%3DHep_59;note=iprscan%3BInterPro:IPR010756 : Hepatocellular carcinoma-associated antigen 59%3BPfam:PF07052%3B%3Bscore%3D2.6E-20%3Bquery 126-217%3Bdescription%3DHepatocellular carcinoma-associated antigen 59;Smp_035150	Putative uncharacterized protein [Source:UniProtKB/TrEMBL;Acc:G4V812]	gi|7706557|ref|NP_057604.1|	chromosome 9 open reading frame 78 [Homo sapiens]
Smp_006710	5.04144	5.76741	7.60272	5.98527	8.66659	11.8471	9.74581	10.2801	0.732638	0.0002	0.000662986	8.63655	9.11874	12.0153	8.83804	8.56185	11.3753	10.5578	11.9491	0.357847	1.36349e-05	5.97638e-05	6.96225	6.99347	9.44469	6.81319	5.72586	8.78321	7.79858	8.89356	0.594734	2.23761e-06	8.09866e-06	GO:0000703,GO:0003677,GO:0003824,GO:0003906,GO:0004519,GO:0005634,GO:0005739,GO:0006281,GO:0006284,GO:0006285,GO:0006974,GO:0008152,GO:0016787,GO:0016798,GO:0016829,GO:0019104,GO:0046872,GO:0051536,GO:0051539,GO:0090305	endonuclease III protein 1 like;Smp_006710	Putative endonuclease III [Source:UniProtKB/TrEMBL;Acc:G4V9V5]	gi|4505471|ref|NP_002519.1|	endonuclease III-like protein 1 [Homo sapiens]
Smp_139510	20.3046	20.3249	23.8996	20.207	32.1185	41.1445	31.8657	35.659	0.732473	5e-05	0.000181778	26.4702	28.9722	33.5377	25.9054	28.2582	37.0986	35.8676	38.4217	0.455835	2.33983e-12	2.62082e-11	15.739	16.4615	19.0511	14.556	13.641	20.3105	18.7769	20.3236	0.692649	1.3639e-11	9.74959e-11	GO:0000390,GO:0003676,GO:0003677,GO:0005634,GO:0005681,GO:0006355,GO:0006397,GO:0008380,GO:0071008	tuftelin interacting protein 11;Smp_139510	Tuftelin interacting protein, putative [Source:UniProtKB/TrEMBL;Acc:G4LYL8]	gi|8393259|ref|NP_036275.1|	tuftelin-interacting protein 11 [Homo sapiens]
Smp_134480	14.8672	14.5761	13.7071	16.1211	25.6335	24.27	25.5432	22.9722	0.731597	5e-05	0.000181778	25.994	29.6205	27.6809	27.5712	28.4959	39.1935	29.3913	30.299	0.400277	1.09169e-07	6.78302e-07	15.1351	16.5952	15.2935	15.0645	12.9885	20.7694	14.6355	15.3812	0.619355	5.21554e-09	2.7582e-08		hypothetical protein;note=pfam_scan%3BPfam:PF10253.4%3B%3BE()%3D3.8E-10%3Bscore%3D39.6%3Bque ry 348-376%3Bdescription%3DPRCC_Cterm;note=iprscan%3BInterPro:IPR018800 : Mitotic checkpoint protein PRCC%2C C-terminal%3BPfam:PF10253%3B%3Bscore%3D7.6E-8%3Bquery 347-376%3Bdescription%3DMitotic checkpoint protein PRCC%2C C-terminal;Smp_134480	Putative uncharacterized protein [Source:UniProtKB/TrEMBL;Acc:G4VN17]	_	_
Smp_038540	35.3286	36.9283	40.9233	40.5355	58.0142	67.3898	62.5782	67.1815	0.731158	5e-05	0.000181778	45.3828	46.4333	53.3988	48.6172	46.1546	67.1669	56.0462	65.5509	0.458364	1.72953e-10	1.57266e-09	28.1097	27.539	31.651	28.4789	23.6448	38.6498	31.4154	36.4848	0.697462	1.65564e-12	1.29368e-11		hypothetical protein;note=predicted by EVM2;Smp_038540	Putative uncharacterized protein [Source:UniProtKB/TrEMBL;Acc:G4VNK1]	_	_
Smp_163220	9.27791	8.51871	9.20204	8.85749	15.0188	13.8271	16.438	14.2353	0.731135	5e-05	0.000181778	13.1948	16.0717	14.3082	12.131	13.6567	20.4149	11.2702	14.9289	0.321149	0.0009035	0.00270721	8.37286	9.85311	8.58186	7.25208	7.44014	12.1819	6.72249	8.79296	0.566315	3.77528e-06	1.33271e-05	GO:0016020,GO:0016021	hypothetical protein;Smp_163220	Putative uncharacterized protein [Source:UniProtKB/TrEMBL;Acc:G4V687]	gi|31542711|ref|NP_060347.2|	transmembrane protein C2orf18 precursor [Homo sapiens]
Smp_013050	14.2497	14.2715	15.7849	14.3149	24.8948	25.2927	22.8306	24.2604	0.730705	5e-05	0.000181778	19.1978	20.5048	23.0721	19.295	21.6517	26.879	20.5603	25.3622	0.401254	3.21106e-08	2.16549e-07	11.8925	12.1592	13.5866	11.2493	10.9891	15.3811	11.3746	13.9334	0.609981	2.8458e-11	1.96085e-10		hypothetical protein;note=predicted by EVM2;note=pfam_scan%3BPfam:PF07534.11%3B%3BE()%3D9.2E-10%3Bscore%3D38.5%3Bqu ery 225-338%3Bdescription%3DTLD;note=iprscan%3BInterPro:IPR006571 : TLDc%3BSMART:SM00584%3B%3Bscore%3D3.4E-6%3Bquery 205-357%3Bdescription%3DTLDc;note=iprscan%3BInterPro:IPR006571 : TLDc%3BPfam:PF07534%3B%3Bscore%3D2.0E-6%3Bquery 224-357%3Bdescription%3DTLDc;Smp_013050	Putative uncharacterized protein [Source:UniProtKB/TrEMBL;Acc:G4VEV9]	_	_
SmVG_023527:Smp_128370	39.2943	37.8422	35.3356	36.2656	58.4189	65.8332	59.6645	62.8987	0.730661	5e-05	0.000181778	48.6868	55.5857	49.3928	45.9604	51.0963	67.5	57.2215	67.3391	0.45153	2.14704e-11	2.16147e-10	28.9059	31.9313	27.9974	25.7457	24.4207	36.8924	29.7468	35.3616	0.684484	1.61361e-13	1.39274e-12		glutamate synthase;Smp_128370	Putative glutamate synthase [Source:UniProtKB/TrEMBL;Acc:G4VS93]	_	_
SmVG_023527:Smp_128380	39.2943	37.8422	35.3356	36.2656	58.4189	65.8332	59.6645	62.8987	0.730661	5e-05	0.000181778	48.6868	55.5857	49.3928	45.9604	51.0963	67.5	57.2215	67.3391	0.45153	2.14704e-11	2.16147e-10	28.9059	31.9313	27.9974	25.7457	24.4207	36.8924	29.7468	35.3616	0.684484	1.61361e-13	1.39274e-12		glutamate synthase;Smp_128380	Putative glutamate synthase [Source:UniProtKB/TrEMBL;Acc:G4VS94]	_	_
Smp_054240	120.988	146.667	111.116	126.737	234.003	222.953	171.558	209.427	0.729115	5e-05	0.000181778	161.858	139.831	133.415	136.162	175.201	171.579	173.082	194.545	0.488445	3.8062e-08	2.5363e-07	96.33	79.8772	75.5501	75.7852	83.7611	93.8675	89.2878	100.784	0.737724	5.04334e-09	2.66858e-08	GO:0005737	translationally controlled tumor protein;Smp_054240	Translationally-controlled tumor protein homolog [Source:UniProtKB/Swiss-Prot;Acc:Q95WA2]	gi|4507669|ref|NP_003286.1|	translationally-controlled tumor protein [Homo sapiens]
Smp_087940	322.839	324.054	296.515	299.974	547.637	513.142	551.112	449.021	0.729013	5e-05	0.000181778	452.541	487.302	456.242	429.074	524.822	696.962	473.814	556.434	0.475746	1.41365e-12	1.60975e-11	276.768	285.237	266.271	248.899	260.373	392.584	257.469	302.913	0.721608	3.40627e-13	2.84909e-12	GO:0006914	gaba(A) receptor associated protein;Smp_087940	Putative gaba(A) receptor-associated protein [Source:UniProtKB/TrEMBL;Acc:G4VLR9]	gi|310120306|ref|XP_373277.6|	PREDICTED: microtubule-associated proteins 1A/1B light chain 3B-like [Homo sapiens]
SmVG_007423	33.9033	41.8488	29.2923	28.3253	61.277	67.3676	48.0819	44.3076	0.728837	0.00715	0.0164089	37.5478	33.9264	29.0143	25.3475	36.1277	38.6301	38.9766	33.0833	0.453387	0.000604202	0.0018896	23.7107	20.1926	17.1809	14.8378	18.787	22.3455	21.4367	18.5337	0.680504	0.000304297	0.000772525
SmVG_002740	10.8612	8.31464	10.337	7.41364	17.1711	13.3606	14.6375	16.0096	0.728373	0.00065	0.001935	3.50766	4.61195	5.08345	3.81325	4.77348	6.42296	4.45758	5.69	0.503216	0.00465628	0.0117375	4.12006	5.33697	6.0513	3.77601	3.55042	5.84437	2.88185	5.31268	0.471606	0.0181706	0.0319101
Smp_165770	4.11873	4.00639	4.61539	4.15729	6.22427	8.13092	7.34867	6.27305	0.727401	5e-05	0.000181778	5.31123	6.46749	6.48584	5.61535	5.29698	8.69389	6.4658	6.37106	0.365362	8.40039e-05	0.000313071	4.48249	4.9906	4.95602	4.39653	3.46518	6.57546	4.3184	4.44006	0.519663	7.95206e-05	0.000223116		nucleotide binding protein 1;Smp_165770	Putative nucleotide-binding protein 1 (Nbp 1)/nbp35 [Source:UniProtKB/TrEMBL;Acc:G4VTE7]	gi|118572611|ref|NP_002475.2|	cytosolic Fe-S cluster assembly factor NUBP1 [Homo sapiens]
SmVG_031886	1.23377	1.30146	1.81705	1.40781	2.34881	2.82461	2.12756	2.23553	0.727368	0.00025	0.000810166	1.49338	1.67833	2.50687	1.45996	1.55096	2.21409	1.44831	2.48711	0.33331	0.0104018	0.023585	1.02974	1.02183	1.46606	1.014	0.997423	1.28157	1.03881	1.42035	0.624664	0.000130754	0.000353814
Smp_173920	52.6641	45.8654	70.2772	57.3852	84.1524	100.323	69.0207	120.984	0.72734	5e-05	0.000181778	159.187	190.514	249.23	185.903	209.431	237.609	307.598	341.83	0.607333	4.06764e-06	1.96001e-05	129.991	151.001	202.087	150.854	145.263	171.986	214.006	242.774	0.840454	5.85111e-07	2.32421e-06		hypothetical protein;note=predicted by EVM2;Smp_173920
SmVG_000968:Smp_114590	25.9267	26.8049	25.286	26.0444	41.6363	49.5813	35.4263	45.5388	0.726498	5e-05	0.000181778	42.7098	41.955	42.6034	40.1188	42.4351	49.4357	51.4394	61.5147	0.454566	7.36863e-13	8.63013e-12	25.8558	24.3874	24.5267	22.7715	20.4981	27.536	26.6548	31.9728	0.694614	1.12797e-10	7.19184e-10		hypothetical protein;Smp_114590	Putative uncharacterized protein [Source:UniProtKB/TrEMBL;Acc:G4V7G2]	_	_
SmVG_000968:Smp_126670	25.9267	26.8049	25.286	26.0444	41.6363	49.5813	35.4263	45.5388	0.726498	5e-05	0.000181778	42.7098	41.955	42.6034	40.1188	42.4351	49.4357	51.4394	61.5147	0.454566	7.36863e-13	8.63013e-12	25.8558	24.3874	24.5267	22.7715	20.4981	27.536	26.6548	31.9728	0.694614	1.12797e-10	7.19184e-10		proteasome assembly chaperone 2;Smp_126670	Putative uncharacterized protein [Source:UniProtKB/TrEMBL;Acc:G4V7G3]	gi|22726189|ref|NP_064617.2|	proteasome assembly chaperone 2 isoform 1 [Homo sapiens]
Smp_085790	4.11578	3.84218	3.58706	4.24185	6.69759	6.50521	6.97036	5.94437	0.726293	5e-05	0.000181778	4.61233	5.19698	4.80355	4.89935	5.14965	7.15656	5.36067	5.99955	0.444581	2.9412e-08	1.99003e-07	2.98843	3.32336	3.07583	3.03449	2.70444	4.2295	3.05699	3.47493	0.646409	2.36911e-10	1.46728e-09		hypothetical protein;Smp_085790	Putative uncharacterized protein [Source:UniProtKB/TrEMBL;Acc:G4VF26]	_	_
Smp_032150	76.8184	78.8241	72.2634	77.3066	125.277	133.924	128.66	116.952	0.725936	5e-05	0.000181778	90.3852	92.4874	88.4853	86.2552	97.1493	129.396	104.847	111.844	0.485294	1.18615e-13	1.49739e-12	56.0217	55.0731	52.5797	50.8266	49.2935	73.7979	58.3644	62.5002	0.733595	1.32419e-16	1.50085e-15	GO:0005622,GO:0007034,GO:0015031	vacuolar sorting protein VPS24;Smp_032150	Neuroendocrine differentiation factor, putative [Source:UniProtKB/TrEMBL;Acc:G4LYN1]	gi|312147344|ref|NP_001185883.1|	RNF103-VPS24 fusion protein [Homo sapiens]
Smp_141330	37.6119	39.5837	36.0083	43.2676	65.764	68.0951	61.0854	63.8204	0.725741	5e-05	0.000181778	56.2071	60.273	58.1899	60.6699	60.4698	76.3931	63.7685	71.3306	0.410165	4.17349e-10	3.60095e-09	33.4729	34.1825	32.9335	33.5315	29.0658	41.7214	33.1278	37.4269	0.618589	8.32843e-13	6.67921e-12	GO:0000398,GO:0005515,GO:0005686,GO:0030620	u2 small nuclear ribonucleoprotein A';Smp_141330	Putative uncharacterized protein [Source:UniProtKB/TrEMBL;Acc:G4V7P9]	gi|50593002|ref|NP_003081.2|	U2 small nuclear ribonucleoprotein A' [Homo sapiens]
Smp_051920	2.39688	2.64066	2.65526	3.52259	5.39187	4.60076	4.34703	4.20454	0.725489	5e-05	0.000181778	7.18803	7.21115	7.08966	7.59736	9.17122	10.8164	7.02767	8.93038	0.461054	9.97784e-08	6.24046e-07	4.38596	4.25954	4.11991	4.30843	4.49392	6.09973	3.68952	4.70254	0.704811	1.03171e-07	4.61825e-07	GO:0003723,GO:0008270	nanos 1;Smp_051920	Putative uncharacterized protein [Source:UniProtKB/TrEMBL;Acc:G4VI34]	_	_
Smp_090920	16.9711	19.7955	17.5219	21.5024	32.0188	34.7562	27.2757	31.1798	0.724489	5e-05	0.000181778	25.2126	22.7901	24.76	26.2673	25.5073	29.3861	28.6022	31.9644	0.414836	7.52927e-10	6.30219e-09	15.2175	13.2077	14.2138	14.9051	12.3727	16.256	14.9833	16.8983	0.626165	5.83755e-09	3.04906e-08	GO:0003735,GO:0005622,GO:0005763,GO:0005840,GO:0006412	mitochondrial 28s ribosomal protein s14;Smp_090920	Putative mitochondrial 28S ribosomal protein S14 (S14mt) [Source:UniProtKB/TrEMBL;Acc:G4V8K8]	_	_
Smp_132770	15.2253	15.2697	14.4271	15.8605	25.9294	25.5113	23.2755	25.7075	0.724369	5e-05	0.000181778	29.9052	32.1847	32.6192	32.3029	34.7669	41.2958	34.8257	42.5245	0.448003	4.67671e-12	5.05898e-11	17.7619	18.6167	18.4331	18.1489	16.573	22.5943	17.9385	22.0007	0.677158	2.94376e-15	2.97308e-14	GO:0000151,GO:0000209,GO:0004842,GO:0005515,GO:0005737,GO:0008270,GO:0016020,GO:0016021,GO:0016567,GO:0031624,GO:0032436,GO:0042787,GO:0046872,GO:0061630	E3 ubiquitin protein ligase RNF19;Smp_132770	Ring finger protein 19 (Dorfin) (Double ring-finger protein), putative [Source:UniProtKB/TrEMBL;Acc:G4LUB9]	gi|35493782|ref|NP_056250.3|	E3 ubiquitin-protein ligase RNF19A [Homo sapiens]
Smp_181490	10.019	9.09321	8.54804	9.74196	16.951	12.7616	16.3675	15.7053	0.724141	5e-05	0.000181778	12.4582	14.831	12.976	13.6989	15.4313	20.2542	12.0897	18.506	0.449266	1.59821e-07	9.5916e-07	7.61093	8.68853	7.53788	7.8747	7.59751	11.236	6.48526	10.0016	0.674	5.63234e-09	2.95137e-08	GO:0000166,GO:0004672,GO:0004674,GO:0005524,GO:0006468,GO:0016301,GO:0016310,GO:0016740,GO:0016772	death associated protein kinase 1;Smp_181490	Serine/threonine kinase [Source:UniProtKB/TrEMBL;Acc:G4VEM5]	gi|14670383|ref|NP_055141.2|	death-associated protein kinase 2 [Homo sapiens]
Smp_035410	32.4756	38.2396	34.8346	40.0758	62.5946	63.9967	49.9147	64.0224	0.723943	5e-05	0.000181778	58.9878	53.4702	58.4603	57.6764	54.6997	60.0878	58.4307	71.3484	0.327871	2.68274e-07	1.56136e-06	34.8183	30.2456	32.7232	31.9977	25.7364	32.4857	29.7127	36.5539	0.504271	1.14891e-06	4.38144e-06	GO:0003735,GO:0005622,GO:0005739,GO:0005840,GO:0006412	39S ribosomal protein L24;Smp_035410	Putative mitochondrial ribosomal protein L24 [Source:UniProtKB/TrEMBL;Acc:G4V7Y5]	gi|22035590|ref|NP_663781.1|	39S ribosomal protein L24, mitochondrial precursor [Homo sapiens]
Smp_021870	102.681	94.9549	95.9082	106.541	171.342	163.101	170.578	155.659	0.723644	5e-05	0.000181778	90.0237	104.682	99.3448	99.4584	113.212	148.731	108.82	126.873	0.493928	1.1019e-14	1.52545e-13	57.3791	62.7192	58.7704	58.6455	53.2129	82.0977	55.1333	66.4585	0.694377	5.09421e-15	5.03526e-14	GO:0000288,GO:0003676,GO:0004535,GO:0005634,GO:0030014,GO:0090503	CCR4 NOT transcription complex subunit 7;Smp_021870	Putative ccr4-associated factor [Source:UniProtKB/TrEMBL;Acc:G4VDV9]	gi|31542315|ref|NP_004770.4|	CCR4-NOT transcription complex subunit 8 [Homo sapiens]
Smp_000380	12.6967	11.014	18.3813	12.8746	25.0593	18.912	17.3546	29.4415	0.723619	0.0032	0.00807357	7.09335	7.87437	13.5724	7.27141	13.7468	13.7384	9.6412	17.7722	0.733661	0.000209266	0.000721222	9.24641	10.2258	16.8012	8.43388	11.6168	12.1701	8.90962	17.286	0.821577	0.00102422	0.00234301		hypothetical protein;Smp_000380
Smp_172190	27.8949	33.9138	26.6727	31.7604	51.8849	55.1812	44.663	46.7931	0.723362	5e-05	0.000181778	46.6688	40.9318	40.9609	43.0209	43.9979	54.8782	49.174	52.4994	0.415279	5.6043e-11	5.37777e-10	27.9465	23.4947	23.2942	24.1581	21.1633	30.193	25.4455	27.4593	0.626614	5.89051e-10	3.47155e-09	GO:0005622,GO:0006139,GO:0008168,GO:0016740,GO:0032259	methyltransferase protein 14 like;Smp_172190	Putative methyltransferase [Source:UniProtKB/TrEMBL;Acc:G4VLP1]	gi|24308265|ref|NP_066012.1|	methyltransferase-like protein 14 [Homo sapiens]
SmVG_008186	31.3133	34.6451	32.1828	35.1635	54.3072	56.8987	56.0929	52.7605	0.723165	5e-05	0.000181778	33.6665	32.2201	37.8221	34.8391	35.9535	49.013	36.3175	43.2413	0.443481	1.27548e-07	7.84657e-07	23.2369	21.737	24.5656	22.6007	19.8655	30.4427	21.3846	25.9204	0.631189	3.74939e-09	2.01346e-08
Smp_126370	37.8161	42.2607	36.7683	46.2493	70.5637	67.4109	63.052	68.1903	0.723062	5e-05	0.000181778	58.928	56.5617	56.0749	62.4404	64.6195	74.7864	60.9126	76.4219	0.439599	2.86844e-10	2.51724e-09	35.0639	32.0121	31.3613	34.649	30.5242	40.9452	30.8056	38.9364	0.666205	5.28286e-11	3.53255e-10	GO:0001054,GO:0001055,GO:0001056,GO:0003677,GO:0003899,GO:0005634,GO:0005665,GO:0005666,GO:0005736,GO:0006351,GO:0006360,GO:0006366,GO:0006383	DNA directed RNA polymerases I%2C II%2C and III;note=pfam_scan%3BPfam:PF03871.9%3B%3BE()%3D2.1E-27%3Bscore%3D95.1%3Bque ry 2-89%3Bdescription%3DRNA_pol_Rpb5_N;note=pfam_scan%3BPfam:PF01191.14%3B%3BE()%3D2.0E-36%3Bscore%3D123.2%3Bq uery 132-204%3Bdescription%3DRNA_pol_Rpb5_C;note=iprscan%3BInterPro:IPR014381 : DNA-directed RNA polymerase%2C RPB5 subunit%3BPIRSF:PIRSF000747%3B%3Bscore%3D6.7E-103%3B…	Putative dna-directed RNA polymerase II [Source:UniProtKB/TrEMBL;Acc:G4VPW8]	gi|14589951|ref|NP_002686.2|	DNA-directed RNA polymerases I, II, and III subunit RPABC1 [Homo sapiens]
Smp_161870	53.7169	79.6886	51.7344	63.7026	102.295	119.52	89.091	99.7429	0.722675	5e-05	0.000181778	320.422	261.127	243.735	256.406	284.365	307.827	276.475	309.733	0.380296	7.09461e-05	0.000268714	199.891	154.135	142.105	149.608	143.432	175.174	151.008	169.14	0.571178	7.69773e-06	2.58164e-05		hypothetical protein;Smp_161870	Putative uncharacterized protein [Source:UniProtKB/TrEMBL;Acc:G4VA92]	_	_
Smp_045040	39.1706	41.4082	50.8799	44.1378	71.1752	77.6325	60.4279	80.4874	0.72241	5e-05	0.000181778	58.0336	58.1238	74.7801	60.0238	67.5413	74.5616	76.045	94.7334	0.482234	1.00742e-11	1.04746e-10	33.3654	32.2554	40.9461	32.4696	30.4599	39.0764	36.8284	46.9446	0.729499	4.29118e-10	2.57101e-09	GO:0000453,GO:0000463,GO:0000466,GO:0001510,GO:0005634,GO:0005730,GO:0006364,GO:0008168,GO:0008649,GO:0008650,GO:0016435,GO:0016740,GO:0030687,GO:0031167,GO:0032259,GO:0042254	rrna methyltransferase 3;Smp_045040	Putative ribosomal RNA methyltransferase [Source:UniProtKB/TrEMBL;Acc:G4VQU5]	gi|194097365|ref|NP_060117.3|	putative rRNA methyltransferase 3 [Homo sapiens]
Smp_156060	12.0646	10.6419	10.1487	11.6644	17.6144	17.6527	21.2681	16.8657	0.721358	5e-05	0.000181778	22.5163	23.6832	21.0065	22.211	22.3635	30.1155	24.2748	26.4176	0.399269	1.2564e-09	1.01376e-08	13.5975	13.7672	12.0268	12.5853	10.9157	16.7354	12.9198	13.9388	0.606354	6.9578e-11	4.5802e-10	GO:0000166,GO:0000398,GO:0003676,GO:0004004,GO:0004386,GO:0005524,GO:0005681,GO:0005737,GO:0008026,GO:0016787,GO:0044822	pre mRNA splicing factor ATP dependent RNA;Smp_156060	Putative uncharacterized protein [Source:UniProtKB/TrEMBL;Acc:G4VHU8]	gi|17999539|ref|NP_054722.2|	pre-mRNA-splicing factor ATP-dependent RNA helicase PRP16 [Homo sapiens]
Smp_125730	46.675	47.0759	42.4553	46.9249	77.6615	72.9664	77.7952	73.4896	0.721256	5e-05	0.000181778	55.0232	62.1818	54.6771	54.5075	61.2456	82.0193	55.8028	72.6345	0.434055	1.11843e-11	1.15605e-10	34.0284	36.8322	31.9426	31.6083	30.7237	46.5872	30.2822	39.2885	0.660017	2.4722e-12	1.89523e-11	GO:0008270	hypothetical protein;Smp_125730	Putative uncharacterized protein [Source:UniProtKB/TrEMBL;Acc:G4V9X7]	_	_
Smp_067490	50.5076	53.0722	44.013	44.2173	82.3283	73.9667	86.0373	73.7584	0.72066	5e-05	0.000181778	72.5236	74.5329	65.1532	64.1203	87.0574	110.052	76.6122	98.1447	0.559752	3.67625e-18	7.05531e-17	44.1281	43.5495	37.8689	36.819	41.2614	60.2174	39.4907	51.1434	0.801043	2.27747e-16	2.55454e-15	GO:0005509	programmed cell death protein;Smp_067490	Programmed cell death protein, putative [Source:UniProtKB/TrEMBL;Acc:G4LZ72]	gi|7019485|ref|NP_037364.1|	programmed cell death protein 6 [Homo sapiens]
Smp_199640	31.7529	40.9421	38.8432	40.2047	60.8678	64.7343	61.1277	63.1823	0.719792	5e-05	0.000181778	84.2223	69.6377	82.9644	80.0355	84.0254	108.339	95.3133	109.657	0.504516	4.42177e-13	5.32558e-12	56.6007	46.3133	54.2604	51.3934	46.0155	66.0542	53.0692	61.8151	0.691365	5.56415e-12	4.13847e-11	GO:0005515	SWI:SNF matrix associated;note=pfam_scan%3BPfam:PF02201.13%3B%3BE()%3D7.1E-21%3Bscore%3D73.5%3Bqu ery 6-77%3Bdescription%3DSWIB;note=iprscan%3BInterPro:IPR003121 : SWIB/MDM2%3BPfam:PF02201%3B%3Bscore%3D3.8E-25%3Bquery 5-80%3Bdescription%3DSWIB/MDM2 domain;note=iprscan%3BInterPro:IPR019835 : SWIB domain%3BSMART:SM00151%3B%3Bscore%3D3.2E-26%3Bquery 5-84%3Bdescription%3DSWIB domain;Smp_199640	Brg-1 associated factor, putative [Source:UniProtKB/TrEMBL;Acc:G4M1Y7]	gi|133908631|ref|NP_620710.2|	SWI/SNF-related matrix-associated actin-dependent regulator of chromatin subfamily D member 1 isoform b [Homo sapiens]
Smp_006850	38.8353	49.7182	39.2687	45.2244	75.3433	77.579	62.1891	69.7706	0.719204	5e-05	0.000181778	50.6738	41.7445	43.9661	45.5124	51.2415	55.362	53.6062	59.9882	0.461821	2.76896e-09	2.14704e-08	30.1522	23.9672	24.7567	25.0672	23.8124	30.0794	26.4157	29.9013	0.693336	3.07722e-09	1.66351e-08	GO:0001054,GO:0001055,GO:0001056,GO:0003899,GO:0005665,GO:0005666,GO:0005736,GO:0006351,GO:0006360,GO:0006366,GO:0006383	dna directed rna polymerases i ii and iii;Smp_006850	Putative DNA-directed rna polymerase subunit rpb8 [Source:UniProtKB/TrEMBL;Acc:G4V892]	gi|14589953|ref|NP_006223.2|	DNA-directed RNA polymerases I, II, and III subunit RPABC3 [Homo sapiens]
Smp_060900	27.5393	24.3996	30.5511	27.2175	41.1161	47.5195	43.2792	48.6705	0.719019	5e-05	0.000181778	33.1858	39.1011	43.5689	35.9693	38.6482	51.2234	42.9	55.1639	0.472058	2.29192e-13	2.82387e-12	19.4503	22.0509	24.3262	20.0061	18.2429	27.8264	21.892	28.5094	0.711947	2.53415e-14	2.3276e-13	GO:0000398,GO:0046540	U4:U6 small nuclear ribonucleoprotein Prp3;Smp_060900	U4/U6-associated RNA splicing factor-related [Source:UniProtKB/TrEMBL;Acc:G4VBP4]	gi|4758556|ref|NP_004689.1|	U4/U6 small nuclear ribonucleoprotein Prp3 [Homo sapiens]
Smp_029700	3.41326	3.96369	3.58674	3.39108	6.04072	5.68082	6.28505	5.60946	0.718238	0.00235	0.00613661	4.40867	3.91121	4.339	3.62915	4.72032	6.1917	4.49785	5.29155	0.493981	2.37637e-09	1.8545e-08	2.72393	2.41022	2.59661	2.14024	2.28219	3.48641	2.46207	2.91854	0.718699	8.03939e-11	5.24257e-10		nfkb activating protein%3B nf kappa activating protein;Smp_029700	Putative splicing factor, arginine/serine-rich 12 (Serine-arginine-rich-splicing regulatory protein 86) (SRrp86) (Splicing regulatory protein 508) (SRrp508) [Source:UniProtKB/TrEMBL;Acc:G4VFH1]	_	_
Smp_155630	19.3171	22.3814	19.2292	23.7613	36.5316	36.4707	31.7174	34.5861	0.718009	5e-05	0.000181778	30.0958	28.1266	27.7363	30.9826	29.6841	36.0832	30.4924	34.7462	0.37373	1.06745e-08	7.63326e-08	18.1466	16.2602	15.8579	17.5777	14.7085	20.1835	16.2931	18.6888	0.570731	5.62929e-09	2.95136e-08		hypothetical protein;Smp_155630	Putative uncharacterized protein [Source:UniProtKB/TrEMBL;Acc:G4LVP5]	_	_
Smp_163100	7.72969	8.13607	9.47337	8.33713	12.7656	15.967	12.014	14.6468	0.717985	5e-05	0.000181778	12.457	12.5769	16.571	12.1974	12.8048	15.8476	15.6035	18.7881	0.418686	3.5815e-09	2.73745e-08	7.53869	7.39886	9.56713	6.90207	6.11056	8.74741	7.84228	9.50366	0.621176	1.64923e-07	7.13007e-07		meiotically up regulated gene 71 protein;Smp_163100	Putative high-affinity cgmp-specific 3,5-cyclic phosphodiesterase [Source:UniProtKB/TrEMBL;Acc:G4VRS5]	gi|18087809|ref|NP_542381.1|	ATP-binding domain-containing protein 4 isoform 1 [Homo sapiens]
Smp_026280	42.9232	45.5193	38.9926	45.4186	70.5427	70.7529	78.5738	64.4297	0.717859	0.00035	0.00110242	75.5991	82.839	73.1384	74.6465	73.8036	113.714	75.427	89.2488	0.392241	1.55935e-09	1.24596e-08	44.6351	46.3562	41.7358	42.1196	37.392	63.8014	41.7286	49.5874	0.65989	1.33847e-12	1.05176e-11		hypothetical protein;Smp_026280	Putative uncharacterized protein [Source:UniProtKB/TrEMBL;Acc:G4VEY7]	_	_
SmVG_016806:Smp_053780	6.60971	6.94649	6.46497	7.45296	10.3401	14.1242	8.18526	12.5257	0.717456	0.00025	0.000810166	22.7251	20.2437	19.8215	20.3717	21.2045	18.6521	22.9711	25.0754	0.31263	0.00472298	0.0118953	13.5033	11.4979	11.1243	11.445	10.2167	10.2003	11.9845	13.2765	0.49937	0.000522878	0.00127383		tRNA specific adenosine deaminase 2;Smp_053780	Cytidine/deoxycytidylate deaminase-related [Source:UniProtKB/TrEMBL;Acc:G4VHS5]	gi|124107608|ref|NP_872309.2|	tRNA-specific adenosine deaminase 2 [Homo sapiens]
SmVG_016806:Smp_053790	6.60971	6.94649	6.46497	7.45296	10.3401	14.1242	8.18526	12.5257	0.717456	0.00025	0.000810166	22.7251	20.2437	19.8215	20.3717	21.2045	18.6521	22.9711	25.0754	0.31263	0.00472298	0.0118953	13.5033	11.4979	11.1243	11.445	10.2167	10.2003	11.9845	13.2765	0.49937	0.000522878	0.00127383		tRNA specific adenosine deaminase 2;Smp_053790	Cytidine/deoxycytidylate deaminase-related [Source:UniProtKB/TrEMBL;Acc:G4VHS6]	gi|124107608|ref|NP_872309.2|	tRNA-specific adenosine deaminase 2 [Homo sapiens]
Smp_159440	22.6328	20.5558	24.1083	20.4027	34.6162	37.3731	37.2166	34.9701	0.717191	5e-05	0.000181778	19.1573	22.2592	24.7343	18.9302	21.4506	31.1542	23.9416	28.7176	0.4689	5.16849e-13	6.15275e-12	12.2783	13.7572	14.9901	11.4593	11.2524	18.3885	13.6543	16.3523	0.711127	7.45158e-15	7.27669e-14		schwannomin interacting protein;Smp_159440	Putative schwannomin interacting protein [Source:UniProtKB/TrEMBL;Acc:G4VQ35]	_	_
Smp_019820	3.76636	4.97625	4.3464	5.10023	7.28626	7.9882	6.52862	8.08446	0.716458	0.0042	0.0102735	9.76699	8.49168	10.6311	9.79393	8.85816	10.4773	9.81072	11.5405	0.307857	3.60023e-06	1.75119e-05	5.36386	4.60123	5.44084	5.20203	3.94676	5.4563	4.82345	5.72401	0.490475	1.35769e-06	5.11551e-06	GO:0016020,GO:0016021	hypothetical protein;Smp_019820	Putative uncharacterized protein [Source:UniProtKB/TrEMBL;Acc:G4LYZ3]	_	_
Smp_138280	4.6066	4.77076	4.1237	4.88882	7.18209	8.67044	7.09976	7.25366	0.715921	0.005	0.0120149	8.87516	9.00841	8.56101	9.17828	9.00532	11.3952	9.96204	10.6586	0.399282	1.10118e-06	5.80806e-06	5.28149	5.16538	4.87921	5.1554	4.3406	6.25023	5.14123	5.64456	0.616072	3.13323e-08	1.49608e-07	GO:0003723,GO:0003725,GO:0004525,GO:0005634,GO:0006396,GO:0030422,GO:0031053,GO:0031054,GO:0090502	hypothetical protein;Smp_138280	Putative uncharacterized protein [Source:UniProtKB/TrEMBL;Acc:G4VFH8]	gi|12597661|ref|NP_075066.1|	39S ribosomal protein L44, mitochondrial precursor [Homo sapiens]
Smp_199340	1.92362	1.49683	1.96261	1.94322	2.97806	3.15088	2.47748	3.4265	0.715835	0.00595	0.0139569	1.11835	1.38213	1.51537	0.677883	1.32416	1.79918	2.57177	2.1204	0.779388	0.000552802	0.00174285	1.36809	1.82791	1.59256	1.05695	1.31347	1.69168	2.03615	2.2898	0.851872	0.000124636	0.000338293	GO:0000166,GO:0003676,GO:0004812,GO:0004815,GO:0005524,GO:0005737,GO:0006412,GO:0006418,GO:0016874	aspartyl tRNA synthetase;Smp_199340	Aspartyl-tRNA synthetase, putative [Source:UniProtKB/TrEMBL;Acc:G4M1Q3]	gi|40789249|ref|NP_060592.2|	aspartyl-tRNA synthetase, mitochondrial precursor [Homo sapiens]
SmVG_020139:Smp_051110	3.52295	4.8661	4.11421	4.17786	7.4264	7.89196	5.03775	7.03735	0.715615	5e-05	0.000181778	9.9414	8.30804	9.61276	9.29103	10.747	9.8819	10.9561	12.5477	0.429694	4.91507e-06	2.3436e-05	7.39451	5.87615	6.68351	6.477	5.40254	5.71137	6.09739	7.08853	0.442548	0.00082744	0.00193096		hypothetical protein;Smp_051110	Putative uncharacterized protein [Source:UniProtKB/TrEMBL;Acc:G4VKR8]	_	_
SmVG_020139:Smp_051120	3.52295	4.8661	4.11421	4.17786	7.4264	7.89196	5.03775	7.03735	0.715615	5e-05	0.000181778	9.9414	8.30804	9.61276	9.29103	10.747	9.8819	10.9561	12.5477	0.429694	4.91507e-06	2.3436e-05	7.39451	5.87615	6.68351	6.477	5.40254	5.71137	6.09739	7.08853	0.442548	0.00082744	0.00193096		hypothetical protein;Smp_051120	Putative uncharacterized protein [Source:UniProtKB/TrEMBL;Acc:G4VKR9]	_	_
SmVG_032063:Smp_067980	128.345	173.686	147.574	168.773	256.803	288.124	208.539	261.189	0.714428	5e-05	0.000181778	292.659	247.168	271.567	275.347	280.497	317.978	325.836	359.685	0.431422	5.75034e-09	4.28874e-08	215.173	181.722	192.876	196.783	166.113	215.506	212.739	235.708	0.604593	9.17887e-08	4.14497e-07		ubiquitin conjugating enzyme E2;Smp_067980	Ubiquitin conjugating enzyme E2, putative [Source:UniProtKB/TrEMBL;Acc:G4LZZ4]	gi|33149316|ref|NP_871618.1|	ubiquitin-conjugating enzyme E2 D3 isoform 1 [Homo sapiens]
SmVG_032063:Smp_067980.3	128.345	173.686	147.574	168.773	256.803	288.124	208.539	261.189	0.714428	5e-05	0.000181778	292.659	247.168	271.567	275.347	280.497	317.978	325.836	359.685	0.431422	5.75034e-09	4.28874e-08	215.173	181.722	192.876	196.783	166.113	215.506	212.739	235.708	0.604593	9.17887e-08	4.14497e-07		ubiquitin conjugating enzyme E2;Smp_067980.3
SmVG_032063:Smp_067980.4	128.345	173.686	147.574	168.773	256.803	288.124	208.539	261.189	0.714428	5e-05	0.000181778	292.659	247.168	271.567	275.347	280.497	317.978	325.836	359.685	0.431422	5.75034e-09	4.28874e-08	215.173	181.722	192.876	196.783	166.113	215.506	212.739	235.708	0.604593	9.17887e-08	4.14497e-07		ubiquitin conjugating enzyme E2;Smp_067980.4
SmVG_032063:Smp_067990	128.345	173.686	147.574	168.773	256.803	288.124	208.539	261.189	0.714428	5e-05	0.000181778	292.659	247.168	271.567	275.347	280.497	317.978	325.836	359.685	0.431422	5.75034e-09	4.28874e-08	215.173	181.722	192.876	196.783	166.113	215.506	212.739	235.708	0.604593	9.17887e-08	4.14497e-07		ubiquitin conjugating enzyme E2;Smp_067990	Ubiquitin conjugating enzyme E2, putative [Source:UniProtKB/TrEMBL;Acc:G4LZZ7]	gi|33149316|ref|NP_871618.1|	ubiquitin-conjugating enzyme E2 D3 isoform 1 [Homo sapiens]
SmVG_032063:Smp_067990.4	128.345	173.686	147.574	168.773	256.803	288.124	208.539	261.189	0.714428	5e-05	0.000181778	292.659	247.168	271.567	275.347	280.497	317.978	325.836	359.685	0.431422	5.75034e-09	4.28874e-08	215.173	181.722	192.876	196.783	166.113	215.506	212.739	235.708	0.604593	9.17887e-08	4.14497e-07		ubiquitin conjugating enzyme E2;Smp_067990.4
Smp_066150	32.9797	37.6728	33.903	35.7451	58.0682	62.5392	50.9867	58.5781	0.714191	5e-05	0.000181778	62.0089	63.008	66.4512	65.1651	63.4422	80.2658	69.9325	84.6298	0.414594	2.46312e-10	2.1912e-09	38.4505	37.327	38.8889	38.18	32.1545	46.0572	38.7636	46.728	0.630486	5.46811e-13	4.46802e-12	GO:0005793,GO:0015786,GO:0016020,GO:0016021	solute carrier family 35 member C2;Smp_066150	Solute carrier family 35 member C2, putative [Source:UniProtKB/TrEMBL;Acc:C4QF60]	gi|27881496|ref|NP_775096.1|	solute carrier family 35 member C2 isoform b [Homo sapiens]
Smp_088800	5.19172	4.01954	5.81046	4.80174	8.13669	8.4327	6.67561	9.2684	0.713827	5e-05	0.000181778	4.75037	6.39776	7.23718	5.46073	6.987	7.19499	6.44514	9.17909	0.489192	1.39609e-06	7.25644e-06	3.93571	4.52409	5.21454	3.92494	4.34261	5.32538	4.40585	6.09248	0.734418	1.55503e-07	6.75882e-07	GO:0000166,GO:0003676,GO:0004812,GO:0004815,GO:0005524,GO:0005737,GO:0006412,GO:0006418,GO:0016874	aspartyl tRNA synthetase;Smp_088800	Aspartyl-tRNA synthetase, putative [Source:UniProtKB/TrEMBL;Acc:C1M093]	gi|40789249|ref|NP_060592.2|	aspartyl-tRNA synthetase, mitochondrial precursor [Homo sapiens]
SmVG_009105:Smp_133640	8.56791	7.15615	7.89252	7.91023	13.6109	12.309	13.8723	11.9119	0.713702	5e-05	0.000181778	8.61052	10.688	10.4089	9.25166	10.658	13.9718	9.44378	11.712	0.413597	2.69874e-10	2.37976e-09	5.1103	6.12121	5.83096	5.14463	5.05182	7.61008	4.86179	6.0117	0.633659	1.08595e-10	6.9512e-10		hypothetical protein;Smp_133640	Putative uncharacterized protein [Source:UniProtKB/TrEMBL;Acc:G4VDK5]	_	_
SmVG_009105:Smp_133650	8.56791	7.15615	7.89252	7.91023	13.6109	12.309	13.8723	11.9119	0.713702	5e-05	0.000181778	8.61052	10.688	10.4089	9.25166	10.658	13.9718	9.44378	11.712	0.413597	2.69874e-10	2.37976e-09	5.1103	6.12121	5.83096	5.14463	5.05182	7.61008	4.86179	6.0117	0.633659	1.08595e-10	6.9512e-10		hypothetical protein;note=pfam_scan%3BPfam:PF01221.13%3B%3BE()%3D3.0E-8%3Bscore%3D33.4%3Bque ry 99-173%3Bdescription%3DDynein_light;Smp_133650	Putative uncharacterized protein [Source:UniProtKB/TrEMBL;Acc:G4VDK4]	_	_
SmVG_009105:Smp_201820	8.56791	7.15615	7.89252	7.91023	13.6109	12.309	13.8723	11.9119	0.713702	5e-05	0.000181778	8.61052	10.688	10.4089	9.25166	10.658	13.9718	9.44378	11.712	0.413597	2.69874e-10	2.37976e-09	5.1103	6.12121	5.83096	5.14463	5.05182	7.61008	4.86179	6.0117	0.633659	1.08595e-10	6.9512e-10		RING finger protein 38;note=iprscan%3BSuperfamily:SSF57850%3B%3Bscore%3D1.4E-14%3Bquery 1321-1371%3Bdescription%3Dnull;note=iprscan%3BInterPro:IPR018957 : Zinc finger%2C C3HC4 RING-type%3BPfam:PF00097%3B%3Bscore%3D1.1E-13%3Bquery 1328-1368%3Bdescription%3DZinc finger%2C C3HC4 RING-type;Smp_201820	Putative uncharacterized protein Smp_201820 [Source:UniProtKB/TrEMBL;Acc:G4VDK6]	_	_
Smp_064500	23.3167	29.9649	24.7974	28.6503	45.6001	42.9779	41.6774	44.684	0.712899	5e-05	0.000181778	32.5952	26.6885	29.5443	30.4224	33.1882	40.2578	32.3527	40.6649	0.467584	7.84134e-12	8.2646e-11	19.5529	15.3338	16.81	17.1455	16.3037	22.3039	17.1091	21.72	0.701015	2.05698e-11	1.44702e-10	GO:0000398,GO:0000974,GO:0071010,GO:0071012,GO:0071013,GO:0071014	pre mRNA splicing factor syf2;Smp_064500	Putative uncharacterized protein [Source:UniProtKB/TrEMBL;Acc:G4VKB7]	gi|7661636|ref|NP_056299.1|	pre-mRNA-splicing factor SYF2 isoform 1 [Homo sapiens]
Smp_061040	22.8805	26.5156	31.5443	29.2726	44.9297	48.7406	39.4968	47.3548	0.71188	5e-05	0.000181778	54.8746	50.5628	64.8509	58.9895	62.6502	67.3579	65.2207	79.7214	0.450748	5.16396e-11	4.99021e-10	33.5905	29.6623	37.5521	33.8572	30.7767	37.635	35.1896	42.6271	0.684291	1.36261e-09	7.70854e-09	GO:0005737	maf protein;Smp_061040	Putative maf protein [Source:UniProtKB/TrEMBL;Acc:G4VSQ0]	gi|117553627|ref|NP_004183.2|	N-acetylserotonin O-methyltransferase-like protein isoform 1 [Homo sapiens]
Smp_043610	8.48211	8.74924	7.92774	8.55406	14.8156	14.0582	13.0995	13.2466	0.711877	5e-05	0.000181778	9.54624	9.59208	9.32779	9.01899	10.5358	12.5018	10.0117	11.5925	0.430182	1.05773e-10	9.89542e-10	5.86746	5.63718	5.39146	5.15682	5.15553	7.04301	5.26493	6.18196	0.658999	2.44884e-13	2.07501e-12	GO:0000381,GO:0005634,GO:0048024,GO:0080009	hypothetical protein;Smp_043610	Putative uncharacterized protein [Source:UniProtKB/TrEMBL;Acc:G4VKA1]	_	_
Smp_141770	10.7154	10.4832	10.9902	10.6983	16.2337	15.685	18.1845	20.0916	0.710821	5e-05	0.000181778	17.3983	19.1887	18.6675	16.9477	18.0508	25.0523	15.6986	24.443	0.383852	2.19884e-09	1.7278e-08	10.8013	11.394	11.006	9.85867	8.93271	14.1964	8.49017	13.3883	0.59391	1.96519e-09	1.08896e-08	GO:0004370,GO:0005739,GO:0005975,GO:0006071,GO:0006072,GO:0006641,GO:0016020,GO:0016021,GO:0016301,GO:0016310,GO:0016740,GO:0016773,GO:0046167	glycerol kinase;Smp_141770	Putative glycerol kinase [Source:UniProtKB/TrEMBL;Acc:G4VLU8]	gi|41393575|ref|NP_149991.2|	glycerol kinase 2 [Homo sapiens]
Smp_201470	34.4545	46.4918	33.4905	37.642	63.699	71.9472	53.0522	60.1159	0.71025	5e-05	0.000181778	42.4168	33.4962	33.9202	33.7861	38.9826	42.8499	43.9458	46.4966	0.452266	7.34615e-07	3.99259e-06	25.9721	19.5632	19.6945	19.4834	19.0987	24.1362	23.608	25.181	0.679736	1.3359e-07	5.87458e-07	GO:0016020,GO:0016021	hypothetical protein;note=tmhmm%3B%3Bquery 1-62%3B;note=%3Bquery 1-32%3B;note=%3Bquery 33-52%3B;note=%3Bquery 53-62%3B;Smp_201470
Smp_052140	5.56445	6.96581	7.65338	6.21625	9.66021	12.912	10.5085	10.1044	0.710001	5e-05	0.000181778	15.1413	15.2989	16.7806	15.8665	14.8243	19.3082	15.6508	17.8635	0.329049	2.51936e-05	0.000104797	9.23527	8.97886	9.73582	9.09422	7.22034	10.7751	8.27933	9.43777	0.505169	3.02706e-07	1.26162e-06		G patch domain and KOW motifs containing;Smp_052140	Putative uncharacterized protein [Source:UniProtKB/TrEMBL;Acc:G4VI11]	gi|15811782|ref|NP_056513.2|	G patch domain and KOW motifs-containing protein [Homo sapiens]
Smp_181080	8.16364	6.4034	6.8975	7.8787	12.7584	10.2933	13.4496	11.4881	0.709692	5e-05	0.000181778	6.90227	9.17321	8.1703	8.49328	8.77568	12.5318	7.34355	10.0604	0.412557	9.76255e-06	4.41087e-05	4.32855	5.51028	4.86974	4.97828	4.43092	7.15502	3.97129	5.49668	0.621316	3.93532e-07	1.60647e-06	GO:0005515	hypothetical protein;Smp_181080	Putative uncharacterized protein [Source:UniProtKB/TrEMBL;Acc:G4VC36]	_	_
Smp_167410	1.30993	1.07149	1.8924	1.13933	1.8729	2.40623	1.84525	2.72749	0.709515	0.00585	0.0137595	3.30893	3.83688	4.42128	3.07405	3.28254	4.25982	4.1795	4.88546	0.383643	6.28224e-08	4.03985e-07	2.04395	2.24384	2.61892	1.7604	1.65263	2.35062	2.18108	2.63873	0.577965	2.05621e-06	7.50349e-06	GO:0001732,GO:0005737,GO:0006417,GO:0007049,GO:0007050,GO:0007346	cell division cycle protein 123;Smp_167410	Putative uncharacterized protein [Source:UniProtKB/TrEMBL;Acc:G4LXJ3]	gi|221316620|ref|NP_006014.2|	cell division cycle protein 123 homolog [Homo sapiens]
Smp_164220	8.91731	8.25309	9.6341	9.23222	14.8452	15.1585	13.9472	14.9667	0.709232	5e-05	0.000181778	12.1033	14.1346	14.954	13.5669	13.6425	17.1519	13.5779	17.0416	0.371041	2.63895e-08	1.79539e-07	6.93464	7.75099	8.26669	7.45265	6.26838	9.13105	6.76903	8.45725	0.559276	3.67102e-10	2.22547e-09	GO:0000166,GO:0003723,GO:0005525	GTP binding protein era;Smp_164220	GTP-binding protein era, putative [Source:UniProtKB/TrEMBL;Acc:G4LUR9]	gi|24307899|ref|NP_005693.1|	GTPase Era, mitochondrial [Homo sapiens]
Smp_213730	8.82558	7.95286	7.89906	7.51153	13.1333	12.5156	13.7598	13.2091	0.708982	5e-05	0.000181778	10.4604	12.4397	10.6733	9.82271	11.2897	16.151	10.3534	13.8832	0.424113	8.34031e-09	6.07334e-08	6.36999	7.22321	6.19408	5.57558	5.49709	8.96913	5.54438	7.38236	0.647481	1.48571e-09	8.36118e-09		Fas death domain associated protein;Smp_213730
Smp_137600	14.5571	20.6314	15.7997	15.5092	28.0151	31.502	23.6025	25.5681	0.70882	0.0238	0.0468879	54.7054	49.277	48.1397	46.1949	53.0013	57.8258	50.9463	57.8178	0.368478	1.44019e-08	1.01282e-07	34.0232	28.9721	28.8698	27.2774	26.1268	32.8068	27.7837	31.8167	0.56814	3.54286e-08	1.6826e-07		hypothetical protein;Smp_137600	Putative uncharacterized protein [Source:UniProtKB/TrEMBL;Acc:G4VP69]	_	_
Smp_037380	7.06462	8.21224	8.7749	9.03	12.5864	16.1433	11.5866	13.7452	0.708564	5e-05	0.000181778	18.4333	18.055	21.615	20.2246	18.4844	22.9486	20.8213	23.4292	0.352717	2.51858e-06	1.2543e-05	11.0102	10.3427	12.2382	11.3531	8.92132	12.6516	10.9067	12.3859	0.537521	2.83407e-07	1.18831e-06	GO:0003676,GO:0008270,GO:0046872	Cleavage and polyadenylation specificity factor;Smp_037380	Putative uncharacterized protein [Source:UniProtKB/TrEMBL;Acc:G4VRQ2]	gi|5729939|ref|NP_006684.1|	cleavage and polyadenylation specificity factor subunit 4 isoform 1 [Homo sapiens]
Smp_047330	6.18472	6.72624	5.85494	5.91294	10.2286	10.7405	8.63461	10.7009	0.707667	5e-05	0.000181778	10.5141	11.0224	10.7769	10.1342	11.0521	11.8423	11.3238	13.5163	0.376746	2.16617e-06	1.0907e-05	6.91927	7.12974	6.8949	6.32174	5.61977	7.08664	6.2496	7.67082	0.523402	8.56644e-07	3.31754e-06	GO:0000166,GO:0003676	hypothetical protein;Smp_047330	Putative uncharacterized protein [Source:UniProtKB/TrEMBL;Acc:G4VNC6]	_	_
Smp_061580	7.82872	9.80037	9.26566	8.93183	14.5678	16.6762	11.8824	15.3357	0.706471	0.0056	0.0132564	25.5047	20.3673	24.3173	23.3952	27.074	27.5423	31.5972	32.9592	0.501611	1.16133e-07	7.19754e-07	15.1157	11.5619	13.674	12.9076	12.7219	14.9078	16.0756	16.9433	0.758247	6.33092e-09	3.2979e-08		hypothetical protein;Smp_061580	Putative uncharacterized protein [Source:UniProtKB/TrEMBL;Acc:C4QDY4]	_	_
Smp_148970	30.7284	38.2726	32.0273	36.1486	56.3558	56.5441	50.3197	60.6038	0.706323	0.00015	0.000507999	52.0592	44.3596	50.1798	49.4121	51.9985	61.5072	50.5084	71.5678	0.445862	5.75797e-11	5.52093e-10	32.6471	26.665	30.0392	29.1314	26.5062	35.3804	27.8989	39.4408	0.672549	3.96373e-10	2.39101e-09	GO:0005515,GO:0005634,GO:0008270,GO:0016567,GO:0051092,GO:0061630	E3 ubiquitin protein ligase RNF25;Smp_148970	Rnf25 protein , putative [Source:UniProtKB/TrEMBL;Acc:G4LWL4]	gi|34878787|ref|NP_071898.2|	E3 ubiquitin-protein ligase RNF25 [Homo sapiens]
Smp_145880	11.0269	11.1837	10.4798	10.4632	20.2748	16.0681	17.2657	16.7654	0.70556	0.00025	0.000810166	22.4791	27.9614	25.4845	21.9597	26.6084	31.2516	20.3947	28.5488	0.355391	8.69381e-05	0.000323419	15.7078	19.387	17.4581	14.4646	16.2533	20.3864	13.0936	18.3307	0.573919	4.19762e-05	0.000123918	GO:0016787	abhydrolase domain containing protein 4;Smp_145880	Abhydrolase domain-containing protein 4 (S33 family) [Source:UniProtKB/TrEMBL;Acc:G4VTP2]	gi|31542303|ref|NP_057090.2|	1-acylglycerol-3-phosphate O-acyltransferase ABHD5 [Homo sapiens]
Smp_152520	6.41193	6.96649	6.81886	6.63363	10.6272	10.7743	11.4088	10.9191	0.704707	5e-05	0.000181778	9.91539	9.67338	11.4932	8.87887	9.61759	13.54	10.0414	12.7689	0.393366	3.32436e-08	2.23212e-07	6.69501	6.15535	7.76957	5.63272	5.11283	8.01122	6.04949	7.67883	0.577853	8.42003e-09	4.31915e-08		cpg binding protein;Smp_152520	Putative cpg binding protein [Source:UniProtKB/TrEMBL;Acc:G4VH54]	gi|156142182|ref|NP_001095124.1|	cpG-binding protein isoform 1 [Homo sapiens]
Smp_068000	474.404	586.051	498.686	567.252	906.526	923.644	779.215	856.226	0.704702	5e-05	0.000181778	642.294	553.584	598.288	617.633	649.021	760.264	698.971	777.841	0.463007	2.30255e-12	2.58141e-11	412.308	339.134	369.423	376.907	345.637	451.566	416	454.353	0.6988	1.13634e-10	7.24047e-10	GO:0000166,GO:0005524,GO:0016874,GO:0016881	ubiquitin conjugating enzyme E2;Smp_068000	Ubiquitin conjugating enzyme E2, putative [Source:UniProtKB/TrEMBL;Acc:G4LZZ9]	gi|33149312|ref|NP_871616.1|	ubiquitin-conjugating enzyme E2 D3 isoform 1 [Homo sapiens]
Smp_066990	1244.38	1634.16	1141.56	1256.81	2531.58	2286.09	1718.75	2063.54	0.704635	5e-05	0.000181778	1896.86	1491.95	1379.52	1389.72	1985.99	1747.49	1873.86	1986.27	0.521204	0.000116718	0.000422097	1055.5	820.544	716.041	699.904	814.807	876.239	785.785	862.527	0.780861	3.1835e-06	1.13616e-05	GO:0003723,GO:0003735,GO:0005622,GO:0005840,GO:0006412,GO:0015935,GO:0022627	40s rRNA protein%2C putative;Smp_066990	40S ribosomal protein S20-like protein; Putative 40s rRNA protein [Source:UniProtKB/TrEMBL;Acc:Q15EU0]	gi|4506697|ref|NP_001014.1|	40S ribosomal protein S20 isoform 2 [Homo sapiens]
Smp_112930	25.8899	12.8216	39.2299	25.9958	41.5601	41.8844	34.0775	51.8605	0.704573	0.0016	0.00435315	18.2699	37.0132	51.7712	30.3145	37.6917	39.4516	38.4543	56.1013	0.566297	0.00571926	0.0140625	13.4819	26.0831	38.1702	22.4354	20.5356	26.6061	23.4535	36.7365	0.715354	0.00727609	0.0139394	GO:0016020,GO:0016021	hypothetical protein;Smp_112930	Putative uncharacterized protein [Source:UniProtKB/TrEMBL;Acc:G4VER7]	_	_
Smp_074460	32.4197	38.4583	34.6151	39.1214	63.0823	62.4308	57.0626	52.9694	0.70379	5e-05	0.000181778	69.8617	71.4274	75.6653	76.6312	69.4631	92.0172	64.508	71.0042	0.271951	3.91643e-05	0.000156416	44.0309	42.9422	44.9273	45.2571	35.1662	52.7263	35.1382	38.9996	0.425189	2.42591e-05	7.45649e-05	GO:0005509,GO:0007017,GO:0030286,GO:0005875	tegument-allergen-like protein;Smp_074460	Putative tegumental protein; Tegumental antigen [Source:UniProtKB/TrEMBL;Acc:G4VRC7]	_	_
Smp_029100	22.9953	34.6022	26.026	27.2215	49.7514	46.2789	37.8896	46.617	0.70375	5e-05	0.000181778	89.6944	73.1141	82.3253	78.6378	81.1593	82.6988	78.6289	100.622	0.342367	2.73167e-05	0.000112867	53.7092	42.5318	46.8212	44.2246	38.1772	44.8913	38.832	51.1219	0.525891	3.92993e-05	0.000116687		TRM112 protein;Smp_029100	Putative uncharacterized protein [Source:UniProtKB/TrEMBL;Acc:G4VGT9]	gi|7705477|ref|NP_057488.1|	tRNA methyltransferase 112 homolog [Homo sapiens]
SmVG_024428	16.5898	16.8602	20.1405	18.7887	24.3143	36.6098	26.401	30.4448	0.702322	5e-05	0.000181778	15.9056	16.9108	17.5276	16.0167	16.2176	21.0633	20.2321	20.7384	0.44155	9.02369e-05	0.000334479	14.464	14.5758	16.7126	13.4585	10.9673	17.5472	16.5682	17.5146	0.665954	4.64494e-06	1.61396e-05
Smp_208070	13.9215	19.0004	17.573	18.3851	25.5659	32.9836	25.0149	28.4924	0.702073	5e-05	0.000181778	23.1253	17.1819	23.2523	22.1111	21.0615	25.1942	27.1136	27.7039	0.437857	1.70595e-05	7.32626e-05	16.729	12.0159	15.0894	14.6186	11.7575	16.2358	16.7273	17.5395	0.636262	2.2609e-05	6.98575e-05	GO:0005515,GO:0051301	CDC16 cell division cycle 16;Smp_208070	Putative cell division cycle [Source:UniProtKB/TrEMBL;Acc:G4VEL2]	_	_
Smp_137970	8.95441	8.21129	9.88289	8.08263	13.9264	13.3384	14.5449	15.333	0.701818	5e-05	0.000181778	10.6201	12.9002	13.4394	11.1286	12.5143	16.723	11.8162	16.3574	0.432708	5.01044e-08	3.27847e-07	6.3447	7.38498	7.63872	6.30917	6.05998	9.23503	6.23693	8.64648	0.655891	1.12207e-09	6.41482e-09	GO:0005515,GO:0008270,GO:0046872	PHD finger protein;Smp_137970	Putative uncharacterized protein [Source:UniProtKB/TrEMBL;Acc:G4VGV0]	gi|40556393|ref|NP_955352.1|	protein Jade-1 long isoform [Homo sapiens]
Smp_128830	21.5676	18.8585	32.0789	21.5285	37.971	45.3622	26.4146	43.1225	0.701064	5e-05	0.000181778	34.1761	38.5613	57.1552	34.7019	44.8605	42.1987	60.4886	65.7733	0.546762	0.00058565	0.00183484	57.572	62.3438	93.9724	62.1124	56.5509	61.0089	75.9622	88.7681	0.622426	0.000566101	0.00137069		hypothetical protein;Smp_128830
Smp_021750	24.4334	26.033	24.4384	28.3434	43.3402	43.1919	41.2684	39.9477	0.70018	5e-05	0.000181778	32.9682	34.6487	33.5183	35.8825	35.7427	46.3318	35.6949	39.8494	0.397967	1.05653e-09	8.60944e-09	19.2038	19.4729	18.6146	19.6637	16.3627	24.6769	17.7102	20.1065	0.604995	2.9922e-11	2.0588e-10	GO:0008168,GO:0032259	7sk snrna methylphosphate capping enzyme;Smp_021750	Bicoid-interacting protein related [Source:UniProtKB/TrEMBL;Acc:G4VDU4]	gi|47271406|ref|NP_062552.2|	7SK snRNA methylphosphate capping enzyme isoform A [Homo sapiens]
SmVG_019726:Smp_065000	5.66556	5.04056	5.65028	5.93529	8.59049	7.99576	11.109	8.51776	0.700004	5e-05	0.000181778	5.67773	7.11954	7.20008	6.6748	6.55156	11.2067	5.97203	8.09387	0.409339	3.71885e-05	0.000149202	3.54011	4.23829	4.20979	3.91626	3.31419	6.45016	3.29862	4.44545	0.6452	1.01428e-06	3.89394e-06		GDNF inducible zinc finger protein 1;Smp_065000	Putative uncharacterized protein [Source:UniProtKB/TrEMBL;Acc:G4LWQ9]	_	_
SmVG_019726:Smp_157260	5.66556	5.04056	5.65028	5.93529	8.59049	7.99576	11.109	8.51776	0.700004	5e-05	0.000181778	5.67773	7.11954	7.20008	6.6748	6.55156	11.2067	5.97203	8.09387	0.409339	3.71885e-05	0.000149202	3.54011	4.23829	4.20979	3.91626	3.31419	6.45016	3.29862	4.44545	0.6452	1.01428e-06	3.89394e-06		hypothetical protein;Smp_157260	Putative uncharacterized protein [Source:UniProtKB/TrEMBL;Acc:G4LWR0]	_	_
Smp_152580	847.923	903.488	697.745	798.462	1564.94	1206.08	1387.04	1117.7	0.699995	5e-05	0.000181778	841.958	839.934	722.163	723.587	987.089	1135.09	747.189	875.231	0.466782	4.71847e-06	2.25247e-05	565.477	537.236	465.687	462.31	540.437	696.943	457.786	528.426	0.717087	2.92655e-08	1.40428e-07		MEG-5;Smp_152580	MEG-5 [Source:UniProtKB/TrEMBL;Acc:G4LYD1]	_	_
Smp_032320	85.4586	79.5199	88.7026	82.6958	130.094	152.738	117.947	145.432	0.699381	5e-05	0.000181778	155.858	168.427	175.989	158.121	147.797	179.241	172.739	195.65	0.322279	3.85884e-07	2.19911e-06	96.3495	99.8329	103.517	92.2363	74.9435	102.404	93.7041	107.754	0.498315	9.89478e-08	4.43534e-07		FUS interacting serine arginine rich protein 1;Smp_032320.6	Putative serine/arginine rich splicing factor [Source:UniProtKB/TrEMBL;Acc:G4VSH8]	gi|310124652|ref|XP_003119131.1|	PREDICTED: serine/arginine-rich splicing factor 10-like [Homo sapiens]
SmVG_001273	10.876	10.2575	15.3812	12.5691	19.9363	23.6138	14.5485	21.5975	0.69926	5e-05	0.000181778	15.2789	16.124	23.5115	16.4917	19.394	18.5489	21.2853	24.6452	0.44354	7.1236e-05	0.000269646	11.1724	12.168	17.2359	12.4117	12.2384	13.5481	14.0376	16.9193	0.693876	5.29736e-05	0.000153452
Smp_165870	52.4817	60.8688	50.8718	58.3806	89.8896	102.825	77.4101	90.9353	0.697766	5e-05	0.000181778	98.3239	93.7241	92.9939	97.8774	96.4157	117.892	111.414	117.828	0.425371	3.32969e-10	2.9034e-09	59.4317	54.7322	53.7005	56.3654	47.4228	65.8121	59.3192	63.2983	0.647034	3.09922e-10	1.89773e-09	GO:0016020,GO:0016021	Lamino associated polypeptide;note=predicted by EVM2;note=tmhmm%3B%3Bquery 1-255%3B;note=%3Bquery 198-209%3B;note=%3Bquery 178-197%3B;note=%3Bquery 210-232%3B;note=%3Bquery 1-177%3B;note=%3Bquery 233-255%3B;Smp_165870	Putative uncharacterized protein [Source:UniProtKB/TrEMBL;Acc:G4LWE7]	_	_
Smp_136090	13.874	15.3464	13.2209	15.0709	23.9783	23.5618	22.7763	22.8692	0.696238	5e-05	0.000181778	21.1452	21.2027	19.818	20.5752	22.409	27.623	20.9664	25.4596	0.410867	3.16e-09	2.4334e-08	12.3659	12.0599	11.0591	11.5441	10.6378	14.7956	10.8074	13.0388	0.623467	6.13632e-11	4.06257e-10	GO:0000463,GO:0002181,GO:0003735,GO:0005840,GO:0022625,GO:0044822	hypothetical protein;note=pfam_scan%3BPfam:PF00327.15%3B%3BE()%3D2.9E-8%3Bscore%3D33.0%3Bque ry 357-391%3Bdescription%3DRibosomal_L30;note=iprscan%3BInterPro:IPR000517 : Ribosomal protein L30%3BPfam:PF00327%3B%3Bscore%3D2.1E-7%3Bquery 339-391%3Bdescription%3DRibosomal protein L30p/L7e%2C conserved region;Smp_136090	Putative 60s ribosomal protein L7 [Source:UniProtKB/TrEMBL;Acc:G4VAX7]	gi|50053872|ref|NP_940888.2|	60S ribosomal protein L7-like 1 [Homo sapiens]
Smp_134040	10.2283	9.23803	9.87731	11.8322	16.2748	16.2344	20.179	14.0271	0.69622	5e-05	0.000181778	10.8508	11.778	12.6975	13.4215	12.7687	21.061	12.6537	13.5577	0.448568	1.7262e-05	7.40548e-05	6.79544	7.11883	7.4853	7.92458	6.50127	12.1631	7.02271	7.48621	0.69281	3.21058e-07	1.33184e-06	GO:0000981,GO:0003677,GO:0003700,GO:0005634,GO:0006355,GO:0006357,GO:0030154,GO:0043565	Ecdysone induced protein 74EF B;Smp_134040	Putative elf1 [Source:UniProtKB/TrEMBL;Acc:G4VE21]	_	_
SmVG_009138	5.55156	7.05046	6.17879	7.99651	11.2307	11.2365	9.46887	11.4453	0.696064	0.00035	0.00110242	8.77594	7.35976	7.87564	8.89295	8.86486	9.84643	8.93072	11.4219	0.441443	0.000337336	0.00111519	5.59207	4.50679	5.04864	5.22732	4.50737	5.90163	5.31219	6.53652	0.684527	8.80895e-06	2.9281e-05
Smp_094640	11.1583	11.1225	8.75588	10.3433	17.6197	14.444	18.1068	16.8059	0.694719	5e-05	0.000181778	21.8933	25.7459	20.7181	21.8886	24.9284	32.7685	18.4018	27.5391	0.384912	0.000168932	0.000594348	13.4236	15.1121	11.9542	12.4068	11.9643	18.1673	9.71171	14.5321	0.600291	2.60408e-06	9.36238e-06	GO:0003676,GO:0005622,GO:0008270,GO:0046872	zinc finger protein;Smp_094640	Zinc finger protein, putative [Source:UniProtKB/TrEMBL;Acc:C1M0L1]	gi|149944540|ref|NP_001092739.1|	zinc finger protein 506 isoform 1 [Homo sapiens]
Smp_103010	9.1881	15.6927	12.732	16.2253	21.5505	21.9068	20.3309	23.3489	0.694658	0.00075	0.00220383	58.6827	46.3254	53.5368	58.9721	59.4154	65.377	60.5394	76.7579	0.467016	1.4185e-07	8.63079e-07	36.1426	27.5762	32.0262	34.908	30.3802	37.1458	33.4473	42.3534	0.698677	1.22712e-07	5.43548e-07	GO:0003725,GO:0004860,GO:0005730,GO:0006469,GO:0019901	PRKR interacting protein 1;Smp_103010	Putative uncharacterized protein [Source:UniProtKB/TrEMBL;Acc:G4LXG6]	_	_
SmVG_030138:Smp_082250	3.76414	3.30943	4.99589	3.23056	5.59152	6.1803	5.22465	7.75353	0.693895	0.0034	0.00854205	5.33112	6.40446	8.69235	5.83567	6.1658	7.3354	6.95996	10.0242	0.409443	9.29112e-05	0.000343565	3.45667	3.96115	5.35751	3.56265	3.26916	4.38759	3.96838	5.80408	0.61061	9.33996e-05	0.000259145		cytosolic carboxypeptidase 6;Smp_082250	Putative uncharacterized protein [Source:UniProtKB/TrEMBL;Acc:C4QJB6]	gi|118421091|ref|NP_068603.4|	cytosolic carboxypeptidase-like protein 5 isoform 1 [Homo sapiens]
SmVG_030138:Smp_114450	3.76414	3.30943	4.99589	3.23056	5.59152	6.1803	5.22465	7.75353	0.693895	0.0034	0.00854205	5.33112	6.40446	8.69235	5.83567	6.1658	7.3354	6.95996	10.0242	0.409443	9.29112e-05	0.000343565	3.45667	3.96115	5.35751	3.56265	3.26916	4.38759	3.96838	5.80408	0.61061	9.33996e-05	0.000259145		ATP:GTP binding protein 4;Smp_114450	Putative uncharacterized protein [Source:UniProtKB/TrEMBL;Acc:C4QS50]	gi|190194403|ref|NP_116174.3|	cytosolic carboxypeptidase 6 [Homo sapiens]
Smp_029370	2.74316	3.11944	3.59257	3.20407	4.74409	5.62335	4.65986	5.43655	0.692887	5e-05	0.000181778	6.45036	6.4139	7.85562	6.75084	6.20612	7.91869	6.71633	8.37679	0.31705	1.7013e-05	7.30884e-05	3.98887	3.82056	4.59825	3.88924	3.11165	4.48314	3.64188	4.51904	0.483246	1.04681e-06	4.0125e-06	GO:0005515	protein IMPACT;Smp_029370	Putative uncharacterized protein [Source:UniProtKB/TrEMBL;Acc:G4LWA9]	gi|8923819|ref|NP_060909.1|	protein IMPACT [Homo sapiens]
Smp_135980	7.62363	6.82369	6.63953	6.79803	11.6404	12.3343	9.58023	11.5105	0.692538	0.00015	0.000507999	13.9543	15.8821	15.3141	13.2964	13.9025	18.8842	16.8963	19.6824	0.425115	2.14836e-10	1.92789e-09	8.66947	9.46549	9.0176	7.75698	6.93049	10.7631	9.10027	10.6638	0.648332	1.90862e-12	1.48897e-11	GO:0005509	Calcium binding protein;Smp_135980	Similar to 16 kDa calcium-binding protein [Source:UniProtKB/TrEMBL;Acc:G4VPD7]	_	_
Smp_057590	27.2072	33.1438	25.8762	31.3062	56.602	42.7122	45.4911	45.1347	0.692473	5e-05	0.000181778	33.9669	29.876	29.2888	31.8146	39.1702	41.0321	28.9828	38.9088	0.441472	2.31329e-06	1.15909e-05	20.9853	17.758	17.1308	18.3032	19.5019	23.2051	15.5223	20.7369	0.670874	3.28797e-06	1.16916e-05	GO:0016020,GO:0016021	hypothetical protein;Smp_057590
Smp_080980	43.9214	49.8084	45.3492	50.5578	79.8161	81.0293	65.2267	80.2274	0.691704	5e-05	0.000181778	56.6403	53.0047	56.0514	55.8497	61.3065	64.7528	63.6517	74.5212	0.436763	5.33398e-12	5.72473e-11	34.1191	30.6546	32.2755	31.6152	29.5873	35.9801	33.5132	39.51	0.665994	9.39062e-11	6.04677e-10	GO:0005744,GO:0015266,GO:0016020,GO:0016021,GO:0030150,GO:0031305	mitochondrial import inner membrane translocase;Smp_080980	Putative uncharacterized protein [Source:UniProtKB/TrEMBL;Acc:G4VTF1]	_	_
SmVG_024938	24.9867	24.01	32.2731	27.6074	38.6895	49.9601	35.9746	51.1498	0.691022	5e-05	0.000181778	122.556	111.473	128.44	119.583	99.4881	121.094	129.352	140.639	0.274307	9.20438e-05	0.000340562	74.6688	65.2837	74.3362	68.8256	49.1349	68.0958	69.4614	75.8781	0.434679	0.000159987	0.000425933
Smp_119310	123.243	122.319	113.812	121.842	199.295	192.981	204.059	179.767	0.689563	5e-05	0.000181778	155.71	162.043	154.705	152.229	177.062	225.778	178.704	207.269	0.491875	1.36913e-13	1.71607e-12	92.1058	91.9343	87.0618	84.8575	83.9935	122.755	92.8924	108.029	0.741637	3.36061e-17	3.99011e-16	GO:0000166,GO:0000502,GO:0005524,GO:0005737,GO:0006508,GO:0008233,GO:0008540,GO:0016787,GO:0017025,GO:0017111,GO:0030163,GO:0030433,GO:0031595,GO:0031597,GO:0036402,GO:0045899,GO:1901800	Tat binding protein 10;Smp_119310	Putative 26s protease regulatory subunit [Source:UniProtKB/TrEMBL;Acc:G4VIG2]	gi|24430151|ref|NP_002793.2|	26S protease regulatory subunit 4 [Homo sapiens]
Smp_191130	77.6238	72.0851	86.6524	65.9081	116.243	135.111	102.436	133.458	0.688821	5e-05	0.000181778	26.1392	30.9853	28.3497	19.2512	35.2372	37.5768	34.9401	36.0763	0.621281	1.6319e-08	1.1379e-07	23.0798	27.6967	26.6243	16.8422	23.6115	28.964	24.5997	29.1943	0.767103	1.30956e-06	4.9495e-06		hypothetical protein;Smp_191130
Smp_033610	59.9859	74.2613	53.6639	66.8789	109.754	111.375	86.6212	102.732	0.688011	5e-05	0.000181778	172.607	158.848	144.122	156.003	177.62	174.012	170.784	200.986	0.420249	2.20336e-06	1.10761e-05	105.663	93.3685	83.9995	89.7815	86.4818	97.0391	89.2896	105.704	0.636623	1.59006e-07	6.90182e-07	GO:0003954,GO:0005739,GO:0008137,GO:0055114	NADH dehydrogenase (ubiquinone) 1 beta;Smp_033610	Putative uncharacterized protein [Source:UniProtKB/TrEMBL;Acc:G4LVB0]	gi|10764847|ref|NP_004137.2|	NADH dehydrogenase [ubiquinone] 1 beta subcomplex subunit 7 [Homo sapiens]
Smp_195130	1.54264	1.44549	2.09914	2.09659	2.44461	3.14007	2.19757	3.79139	0.688011	0.00035	0.00110242	12.0067	13.8376	20.6049	16.2385	15.9288	16.8258	21.4803	28.1396	0.528666	0.000731072	0.00224546	5.47407	6.56306	9.2387	6.97102	6.01658	7.51615	8.82099	11.8597	0.850653	1.25632e-05	4.0569e-05	GO:0003676,GO:0003723,GO:0003964,GO:0004190,GO:0006278,GO:0006508,GO:0015074	KRAB A domain containing protein;Smp_195130
Smp_074410	12.5806	16.2309	16.8021	13.8896	27.618	20.9332	23.2811	24.0258	0.687935	5e-05	0.000181778	20.4688	17.1161	22.4623	16.7102	23.7569	26.1151	18.4298	24.7616	0.469485	4.04959e-06	1.95207e-05	12.3117	9.89586	12.7834	9.34448	11.6179	14.4098	9.76382	13.0679	0.707941	3.98966e-06	1.40279e-05	GO:0048858	hypothetical protein;Smp_074410	Putative uncharacterized protein [Source:UniProtKB/TrEMBL;Acc:G4VLC7]	gi|11037061|ref|NP_067077.1|	hypothetical protein LOC56683 [Homo sapiens]
Smp_155360	138.498	166.323	117.183	147.489	261.579	211.549	222.396	221.78	0.687721	5e-05	0.000181778	187.971	166.074	148.778	168.798	199.881	226.519	166.587	216.151	0.477227	8.41781e-08	5.31603e-07	119.189	101.286	89.4978	102.017	102.209	131.41	94.722	122.016	0.714728	4.01863e-09	2.15211e-08	GO:0003677,GO:0005634,GO:0005737,GO:0045892,GO:0046983	DNA binding protein inhibitor ID 1;Smp_155360	Putative dna-binding protein inhibitor [Source:UniProtKB/TrEMBL;Acc:G4VNJ1]	_	_
Smp_170230	25.4498	25.236	27.3481	25.5496	42.4271	47.5615	34.2994	42.5222	0.687413	5e-05	0.000181778	33.1412	33.9951	37.7538	31.9938	35.4651	38.257	41.5489	44.3585	0.429022	1.81454e-07	1.07953e-06	19.8787	19.6499	21.426	17.7856	16.7426	20.9058	21.216	22.6713	0.655497	3.76514e-07	1.54282e-06	GO:0000166,GO:0000384,GO:0000398,GO:0003676,GO:0003723,GO:0005686,GO:0006406,GO:0070274,GO:0071011,GO:0071013	rna recognition motif containing protein;Smp_170230	Putative rna recognition motif containing protein [Source:UniProtKB/TrEMBL;Acc:G4VSP8]	gi|118600973|ref|NP_057108.2|	RNA-binding motif protein, X-linked 2 [Homo sapiens]
Smp_074060	4.76227	4.35837	6.41087	4.5344	7.5795	9.12876	6.64129	8.96101	0.687259	0.00065	0.001935	6.28699	6.44728	8.44957	6.01103	7.08398	8.6732	7.90193	9.76353	0.467495	1.33475e-10	1.23095e-09	4.00529	3.94131	5.22094	3.62341	3.51663	4.97509	4.41393	5.4632	0.673543	1.4852e-08	7.36999e-08		hypothetical protein;note=predicted by EVM2;note=trans_spliced (SO:0000870);Smp_074060	Putative uncharacterized protein [Source:UniProtKB/TrEMBL;Acc:G4VGJ5]	_	_
Smp_180210	19.4489	17.8747	21.5815	21.2265	30.3665	34.0461	31.2053	33.3818	0.686926	0.00355	0.00887221	18.7111	21.852	24.4117	20.8067	19.4493	27.3762	22.8254	26.018	0.366842	4.27987e-08	2.83202e-07	13.4443	14.8998	16.5316	14.3027	11.7529	18.7253	14.5748	17.2407	0.629668	4.68041e-12	3.51338e-11	GO:0005515	hypothetical protein;Smp_180210	Putative uncharacterized protein [Source:UniProtKB/TrEMBL;Acc:G4VAT1]	_	_
Smp_089670	72.9013	48.5315	42.7034	56.4532	84.8647	87.2551	112.441	70.4718	0.686588	5e-05	0.000181778	48.4342	77.7765	47.484	56.4055	57.2946	99.1014	57.4634	60.494	0.427209	0.00666423	0.0160402	30.3773	46.891	28.2648	33.2285	29.0444	57.0978	31.5264	33.1138	0.639373	0.000367925	0.000923042	GO:0004866,GO:0005515,GO:0005576,GO:0005615,GO:0010951	alpha 2 macroglobulin;Smp_089670	Putative macroglobulin/complement [Source:UniProtKB/TrEMBL;Acc:G4V5U5]	gi|162809334|ref|NP_002855.2|	pregnancy zone protein precursor [Homo sapiens]
Smp_123340	4.17324	5.62624	4.56413	4.83858	8.19189	8.47762	6.88335	7.32528	0.685315	0.023	0.0455279	13.1394	12.4736	12.6244	11.5635	12.4378	14.2514	12.7863	14.84	0.346047	1.42513e-06	7.3933e-06	7.87232	7.33305	7.35309	6.549	5.98835	7.9734	6.63477	7.8118	0.528684	2.47106e-08	1.19336e-07	GO:0005515	hypothetical protein;note=predicted by EVM2;note=pfam_scan%3BPfam:PF07647.12%3B%3BE()%3D2.8E-5%3Bscore%3D23.7%3Bque ry 3-55%3Bdescription%3DSAM_2;Smp_123340	Putative uncharacterized protein [Source:UniProtKB/TrEMBL;Acc:G4VBL1]	_	_
Smp_144570	8.03598	7.66571	9.8151	7.81077	10.4981	13.9303	12.4878	16.6698	0.685141	5e-05	0.000181778	11.4853	13.0429	14.9207	11.724	10.3164	14.8581	12.9885	18.3805	0.342779	5.01934e-06	2.38741e-05	6.98882	7.60334	8.70557	6.7183	5.04109	8.37718	6.84284	9.87039	0.545747	7.99494e-06	2.67212e-05	GO:0003824,GO:0004372,GO:0006544,GO:0006563,GO:0006730,GO:0008168,GO:0016740,GO:0030170,GO:0032259,GO:0035999	serine hydroxymethyltransferase;Smp_144570	Putative serine hydroxymethyltransferase [Source:UniProtKB/TrEMBL;Acc:G4V7S8]	gi|261862346|ref|NP_001159828.1|	serine hydroxymethyltransferase, mitochondrial isoform 2 precursor [Homo sapiens]
Smp_144220	16.5849	11.6875	10.8528	14.5531	18.2376	25.8765	18.7594	23.3642	0.68398	5e-05	0.000181778	16.7499	28.2966	18.7173	23.0231	18.6276	25.7511	23.6385	29.4961	0.392288	0.00269304	0.00721638	10.1276	16.5191	10.7355	13.1266	9.10832	14.3739	12.5719	15.6868	0.575818	0.000769796	0.00181032	GO:0005737,GO:0005739,GO:0015067,GO:0015068,GO:0016740,GO:0016813	glycine amidinotransferase;Smp_144220	Glycine amidinotransferase [Source:UniProtKB/TrEMBL;Acc:G4VB55]	gi|4503933|ref|NP_001473.1|	glycine amidinotransferase, mitochondrial precursor [Homo sapiens]
SmVG_001177:Smp_148660	4.80087	4.48765	3.65581	4.27764	7.98023	5.71085	7.41311	6.5615	0.683849	5e-05	0.000181778	5.68284	6.7936	5.52514	5.313	6.69686	8.21003	4.29516	6.44906	0.33392	0.00831917	0.0194461	3.44859	3.9724	3.16912	3.0128	3.23194	4.56517	2.25018	3.36665	0.53875	0.000991243	0.00227719		dna ligase 4;Smp_148660	DNA ligase [Source:UniProtKB/TrEMBL;Acc:G4V907]	gi|148539894|ref|NP_001091738.1|	DNA ligase 4 [Homo sapiens]
SmVG_001177:Smp_178000	4.80087	4.48765	3.65581	4.27764	7.98023	5.71085	7.41311	6.5615	0.683849	5e-05	0.000181778	5.68284	6.7936	5.52514	5.313	6.69686	8.21003	4.29516	6.44906	0.33392	0.00831917	0.0194461	3.44859	3.9724	3.16912	3.0128	3.23194	4.56517	2.25018	3.36665	0.53875	0.000991243	0.00227719		dna ligase 4;note=pfam_scan%3BPfam:PF11411.3%3B%3BE()%3D9.5E-5%3Bscore%3D21.9%3Bquer y 64-87%3Bdescription%3DDNA_ligase_IV;note=iprscan%3BPANTHER:PTHR10459:SF7%3B%3Bscore%3D7.4E-14%3Bquery 29-94%3Bdescription%3Dnull;note=iprscan%3BPANTHER:PTHR10459%3B%3Bscore%3D7.4E-14%3Bquery 29-94%3Bdescription%3Dnull;Smp_178000	Putative uncharacterized protein [Source:UniProtKB/TrEMBL;Acc:G4V908]	_	_
Smp_162880	31.7649	26.718	22.716	25.9045	45.1241	39.8029	48.2154	38.8737	0.683539	5e-05	0.000181778	44.5367	58.8084	41.0095	43.3619	47.5478	71.6637	40.627	54.6697	0.383884	0.000848461	0.00255847	27.4322	34.8737	24.1473	25.1707	23.9046	40.7775	21.902	29.7746	0.585672	1.85891e-05	5.8363e-05	GO:0004767,GO:0016020,GO:0016021,GO:0016787	neutral sphingomyelinase;Smp_162880
SmVG_016189:Smp_172570	15.6738	12.0542	11.3352	13.5887	22.5799	15.5562	28.0861	18.3362	0.683459	5e-05	0.000181778	16.0671	22.598	15.7441	17.864	21.299	32.6999	13.7734	21.5603	0.43608	0.00993846	0.0226343	10.1341	13.5765	9.47516	10.6234	10.8595	18.8351	7.78932	12.1206	0.688039	0.000148137	0.000397426		Rho guanine nucleotide exchange factor 1;Smp_172570	Putative uncharacterized protein [Source:UniProtKB/TrEMBL;Acc:G4VHY1]	_	_
SmVG_016189:Smp_172650	15.6738	12.0542	11.3352	13.5887	22.5799	15.5562	28.0861	18.3362	0.683459	5e-05	0.000181778	16.0671	22.598	15.7441	17.864	21.299	32.6999	13.7734	21.5603	0.43608	0.00993846	0.0226343	10.1341	13.5765	9.47516	10.6234	10.8595	18.8351	7.78932	12.1206	0.688039	0.000148137	0.000397426		rho guanine nucleotide exchange factor;Smp_172650	Putative uncharacterized protein [Source:UniProtKB/TrEMBL;Acc:G4VHY2]	gi|295148073|ref|NP_001073948.2|	rho-guanine nucleotide exchange factor isoform 1 [Homo sapiens]
Smp_002820	13.5652	12.5662	16.5057	15.0381	20.7315	27.4506	20.9695	23.4424	0.682965	5e-05	0.000181778	22.2359	25.7135	29.3243	25.3479	22.3149	31.2343	29.7226	31.8907	0.372287	1.38704e-08	9.76557e-08	13.2643	14.8497	16.7392	14.2892	10.7618	17.2742	15.4964	16.8226	0.570857	9.86953e-08	4.42606e-07	GO:0003676,GO:0008270,GO:0046872	zinc finger CCCH domain containing protein 4;Smp_002820.3	Putative uncharacterized protein [Source:UniProtKB/TrEMBL;Acc:G4VLJ5]	_	_
Smp_145350	155.559	162.287	143.742	162.606	281.066	223.953	264.664	232.378	0.682902	5e-05	0.000181778	182.121	188.177	174.841	182.344	202.482	253.914	153.787	204.65	0.361165	3.96601e-05	0.000158293	107.157	107.41	98.3788	101.911	98.5954	138.141	81.1604	108.316	0.56321	2.59567e-06	9.33559e-06	GO:0005737,GO:0006511,GO:0016567,GO:0016881,GO:0031625,GO:0061630	ubiquitin conjugating enzyme E2 H;Smp_145350	Putative ubiquitin-conjugating enzyme h [Source:UniProtKB/TrEMBL;Acc:G4VIU1]	gi|4507783|ref|NP_003335.1|	ubiquitin-conjugating enzyme E2 H isoform 1 [Homo sapiens]
Smp_026390	3.86089	4.46647	4.42753	4.26208	6.84542	7.56929	6.26516	6.63375	0.682647	5e-05	0.000181778	4.23924	3.65682	4.38574	4.00191	4.32886	5.24255	5.13252	5.41892	0.469335	5.17643e-08	3.3799e-07	3.22007	3.06115	3.41555	2.99254	2.63195	3.82555	3.30583	3.66778	0.618857	2.75836e-09	1.5003e-08	GO:0008270,GO:0046872	zinc finger%2C AN1 type domain 2B;Smp_026390	Putative arsenite inducuble rna associated protein aip-1 [Source:UniProtKB/TrEMBL;Acc:G4VEX6]	gi|20270357|ref|NP_620157.1|	AN1-type zinc finger protein 2B [Homo sapiens]
Smp_007900	363.861	445.739	350.85	378.27	650.338	696.709	499.007	623.604	0.68258	5e-05	0.000181778	640.031	539.121	542.567	540.52	649.718	616.057	690.886	753.055	0.465843	5.61591e-06	2.64704e-05	388.02	316.892	313.338	313.466	317.806	341.057	370.599	403.644	0.709178	3.06297e-07	1.27604e-06	GO:0003735,GO:0005840,GO:0006412,GO:0022625,GO:0030529,GO:0070180	large subunit ribosomal protein 23;Smp_007900.2	Putative 60S ribosomal protein L23 [Source:UniProtKB/TrEMBL;Acc:G4V5P4]	gi|4506605|ref|NP_000969.1|	60S ribosomal protein L23 [Homo sapiens]
SmVG_002720:Smp_210380	10.9193	11.1138	12.7688	12.0762	17.0703	20.7628	16.4416	20.9271	0.681853	5e-05	0.000181778	17.1451	17.1391	19.7112	18.1827	17.9368	21.9516	20.9029	25.583	0.432755	1.28076e-11	1.31612e-10	10.0554	9.69687	10.9535	10.0077	8.28852	11.7639	10.4942	13.0455	0.661034	2.38276e-11	1.65704e-10		nucleotide binding protein 2 (nbp 2);Smp_210380	Putative nucleotide binding protein 2 (Nbp 2) [Source:UniProtKB/TrEMBL;Acc:G4V9N9]	gi|118572611|ref|NP_002475.2|	cytosolic Fe-S cluster assembly factor NUBP1 [Homo sapiens]
SmVG_002720:Smp_210390	10.9193	11.1138	12.7688	12.0762	17.0703	20.7628	16.4416	20.9271	0.681853	5e-05	0.000181778	17.1451	17.1391	19.7112	18.1827	17.9368	21.9516	20.9029	25.583	0.432755	1.28076e-11	1.31612e-10	10.0554	9.69687	10.9535	10.0077	8.28852	11.7639	10.4942	13.0455	0.661034	2.38276e-11	1.65704e-10		RNA binding motif protein 7;Smp_210390	Putative nucleotide binding protein 2 (Nbp 2) [Source:UniProtKB/TrEMBL;Acc:G4V9P0]	gi|9994185|ref|NP_057174.1|	RNA-binding protein 7 [Homo sapiens]
Smp_046980	45.094	44.8821	43.8107	49.626	70.3393	80.6713	68.2455	74.7573	0.680789	5e-05	0.000181778	54.0435	56.5304	55.1175	58.263	54.531	72.9757	61.4398	73.0345	0.423145	7.61648e-10	6.36653e-09	33.6094	33.6153	32.469	34.0815	27.2535	41.6333	33.5694	39.4659	0.64488	2.57937e-12	1.97582e-11	GO:0071011	pre mRNA splicing factor 38A;Smp_046980	Putative uncharacterized protein [Source:UniProtKB/TrEMBL;Acc:G4VNB2]	gi|24762236|ref|NP_116253.2|	pre-mRNA-splicing factor 38A [Homo sapiens]
Smp_132170	6.64464	6.31221	7.27505	7.12141	10.9727	11.8357	9.86349	11.1579	0.6802	5e-05	0.000181778	9.07406	10.2606	12.0399	10.3291	10.9756	13.2488	12.1549	14.8981	0.464711	7.01411e-12	7.42447e-11	5.63969	6.09229	7.12981	6.10777	5.47219	7.42019	6.38743	8.05505	0.683055	3.0086e-11	2.06862e-10	GO:0005515,GO:0005634,GO:0008270,GO:0016020,GO:0016021,GO:0046872	jumonji domain containing protein;Smp_132170	Putative jumonji domain containing protein [Source:UniProtKB/TrEMBL;Acc:G4VP13]	gi|109255247|ref|NP_055876.2|	lysine-specific demethylase 4C isoform 1 [Homo sapiens]
Smp_166590	8.84948	7.72196	9.49445	8.43204	12.7508	14.3052	13.6521	14.542	0.679468	5e-05	0.000181778	9.53642	11.2893	12.6155	10.5251	10.3794	14.2839	10.8789	15.162	0.39253	8.55219e-10	7.08142e-09	6.22461	7.05096	7.68053	6.33639	5.45084	8.61503	6.38858	8.47545	0.620261	1.16773e-11	8.42149e-11	GO:0000166,GO:0003676,GO:0005515	von Willebrand factor A domain containing protein;Smp_166590	Putative uncharacterized protein [Source:UniProtKB/TrEMBL;Acc:C4QJB3]	gi|218505703|ref|NP_775886.3|	von Willebrand factor A domain-containing protein 3A precursor [Homo sapiens]
SmVG_012638	17.33	18.8658	19.8248	20.1972	29.0071	34.2054	28.2983	30.4908	0.6787	5e-05	0.000181778	30.1903	31.0427	34.6546	32.7121	31.3847	40.0504	34.7311	42.0292	0.402753	6.2604e-09	4.64385e-08	17.7964	17.6577	19.4862	18.2087	14.7365	21.7306	17.5451	21.5676	0.613295	2.10566e-11	1.477e-10	GO:0005515
Smp_123190	3.93356	3.72303	2.40138	2.61358	6.07621	4.60412	4.11779	5.48117	0.678415	5e-05	0.000181778	12.7822	12.6605	5.94165	7.86817	15.6673	13.5962	10.3568	14.3395	0.617787	0.00690608	0.0165577	8.00892	7.61065	3.66927	4.65958	7.89471	7.8823	5.74822	7.90009	0.869255	0.000284119	0.000724889		ADP ribosylation factor protein 2 binding;Smp_123190	ARL2BP-like protein [Source:UniProtKB/TrEMBL;Acc:G4VLI3]	gi|6912268|ref|NP_036238.1|	ADP-ribosylation factor-like protein 2-binding protein [Homo sapiens]
Smp_015220	10.284	11.1198	11.2819	11.2471	17.0506	18.7443	15.8143	18.6352	0.677083	0.00175	0.00471158	12.5776	13.4803	14.1826	11.967	14.144	16.8117	15.4523	18.5241	0.475378	2.79798e-12	3.10296e-11	8.25675	8.36279	8.81453	7.61533	7.0957	10.1233	8.52829	10.4571	0.675846	9.07716e-15	8.80232e-14	GO:0003700,GO:0003743,GO:0005669,GO:0006352,GO:0006355,GO:0006413	transcription initiation factor TFIID subunit 4;Smp_015220	Transcription initiation factor, putative [Source:UniProtKB/TrEMBL;Acc:G4LYR1]	_	_
Smp_077590	9.97292	13.0951	10.7889	10.6738	17.5852	18.0349	17.7838	17.7949	0.677052	5e-05	0.000181778	23.3004	20.1011	20.7868	20.2859	19.4576	27.094	20.2925	23.4472	0.326438	4.24939e-05	0.000168675	14.4114	11.9734	12.3298	11.8687	9.7949	15.455	11.1314	12.8466	0.501969	6.27372e-06	2.12603e-05		BUD13;Smp_077590	Putative pre-mRNA-splicing factor CWC26 [Source:UniProtKB/TrEMBL;Acc:G4VL53]	gi|14249338|ref|NP_116114.1|	BUD13 homolog isoform 1 [Homo sapiens]
[truncated: 1,190 more rows]
